# Supplementary material for: Comparative Transcriptome Analysis of Pine Trees Treated with Resistance-Inducing Substances against the Nematode Bursaphelenchus xylophilus
Source: Genes (Basel). 2020 Aug 26;11(9):1000. doi: 10.3390/genes11091000 (PMC7564552; doi:10.3390/genes11091000)
Supplement: Supplementary file 1 [file genes-11-01000-s001.zip]

Archive with 7 entries (6 files):
- genes-886308-supplementary/
- genes-886308-supplementary/Supplementary_figures.pdf
- genes-886308-supplementary/TableS1.xlsx
- genes-886308-supplementary/TableS2.xlsx
- genes-886308-supplementary/TableS3.xlsx
- genes-886308-supplementary/TableS4.xlsx
- genes-886308-supplementary/TableS5.xlsx
