# Supplementary material for: Comparative Transcriptome Analysis of Pine Trees Treated with Resistance-Inducing Substances against the Nematode Bursaphelenchus xylophilus
Source: Genes (Basel). 2020 Aug 26;11(9):1000. doi: 10.3390/genes11091000 (PMC7564552; doi:10.3390/genes11091000)
Supplement: Supplementary file 1 [file genes-11-01000-s001.zip › genes-886308-supplementary/TableS1.xlsx]

## Sheet: TableS1
Table S1. List of primers for quantitative real-time PCR analysis.
Gene	5' primer	3' primer
PITA_03033	GAGTCCAAACTCAAGCTCTATC	GACGGTTTCAACGGTAAGG
PITA_03879	AAGGTTTGGATCTTGGGAAA	TAGCACAGTAGGCAGGAA
PITA_05307	TTGGCACGGATGCTAAAG	CACCATGGGTTGAAGGATAG
PITA_07331	TCACATCCAGTGGTTCCTA	CTAGTCGTTTAGCCATGTAGTT
PITA_09052	TTTACGACGACACCCTCT	CTAAGCAGTGCGGTAACAA
PITA_19490	CCATCACATCTAGTGGTTCC	CTCTAGTCGTTTAGCCATGTAG
PITA_22255	AAGCTGAGAGCCACTAGG	GAGGGACGCTCTTGAGAA
PITA_25149	GTTGATCGATCTGGTGAAGG	CCATCGGCAACTGGTATTT
PITA_25169	TCTCGAGGAAGTATGGAAGT	CACTCGTTCACCTCGTTTAT
PITA_27210	TGGACACACCTCGACTT	GTCAGCAGGAGCTTTCTTT
PITA_28001	GCTGACAAGTCCAGGTTATATT	AGTGCTTCTTCACTCCAATC
PITA_29693	GGAGACGTCGTGTTTGTT	CTCCAGAAACAGGAGACATAAT
PITA_31504	GGAAGGCCTGTTGTCTATTC	AACAACATCCAGCCAAAGA
PITA_33653	GAAGCGGGTGTAAGGAAAG	TCAGCTTCCGTTTGAATGT
PITA_38971	CTCAAACAGGCTGCTACTC	CTGTCCCACCAGAAACAAG
PITA_46854	GGGAGATACTGGGTGATGT	GCCAATGACACGGATGAA
