# Supplementary material for: Comparative Transcriptome Analysis of Pine Trees Treated with Resistance-Inducing Substances against the Nematode Bursaphelenchus xylophilus
Source: Genes (Basel). 2020 Aug 26;11(9):1000. doi: 10.3390/genes11091000 (PMC7564552; doi:10.3390/genes11091000)
Supplement: Supplementary file 1 [file genes-11-01000-s001.zip › genes-886308-supplementary/TableS2.xlsx]

## Sheet: TableS2
Table S2. Overview of RNA-seq read processing.
Sample	Direction	Raw read	Filtering 1	Pairing 2	Mapped reads in genome 3
ASM_1	R1	13907386	13850535	26739530	23843785
	R2	13907386	13396070
ASM_2	R1	17614222	17547510	33971076	30506098
	R2	17614222	17017627
ASM_3	R1	16712835	16652059	32085634	28838822
	R2	16712833	16068877
MeSA_1	R1	15986827	15926161	30966712	27735992
	R2	15986827	15514706
MeSA_2	R1	16688792	16636542	32194934	28679844
	R2	16688792	16121378
MeSA_3	R1	16794949	16737646	32370354	29095353
	R2	16794949	16212374
Untreated_1	R1	15881687	15826542	30452314	26976330
	R2	15881687	15249161
Untreated_2	R1	16560106	16500042	31760338	28078068
	R2	16560106	15905605
Untreated_3	R1	17034581	16968330	32865106	29096030
	R2	17034581	16464535
1 The number of reads filtered to a minimum Phred score of 28 in more than 50% gene length.
2 The number of paired reads with the first and second directions.
3 The number of reads mapped to the reference genome.
