# Supplementary material for: Comparative Transcriptome Analysis of Pine Trees Treated with Resistance-Inducing Substances against the Nematode Bursaphelenchus xylophilus
Source: Genes (Basel). 2020 Aug 26;11(9):1000. doi: 10.3390/genes11091000 (PMC7564552; doi:10.3390/genes11091000)
Supplement: Supplementary file 1 [file genes-11-01000-s001.zip › genes-886308-supplementary/TableS3.xlsx]

## Sheet: TableS3
TableS3. List of non-redundant genes in reference genome for the genus Pinus.
Locus ID	Scaffold	Start	End	Length	Strand	Description 1	Protein sequence
PITA_00001	scaffold159888	48555	49286	732	+	Retrotransposon protein	MEKGDTISTYLNKLTTCIDELSSVGITTVDDDMEDIRRSTRDGSSSKNDDEENLALASKARKGKGKASHSKSNSSHGGKKVDKSKVRCFNCHDMGHYATNFPLKKSKKGSSKGSQGEALASQFEMDFSLIACMVSSMVGCVWYLDSGASFHMTGNKSLFSTLEEKDLKMHIEMGDNRKYSVSRVGTVAFQREHRSPHTLIDVKYVP
PITA_00002	scaffold159888	63998	65041	1044	-	Plant protein of unknown function (DUF639)	MNTSYFWLSIVLVPLRALLGDFSTPIESICHQETIGCVVVDSLGNCVAATSTGGLVNKMVGRIGDTPIVGAGNYANHLCAVSATGRGEYIIRATVTRDVAALMEYKVFSLKEAANYVIRHMEKGTCGLVAVLEIAKGKGVLGSIGRQGSFKPLFSGSRKSQDDDDEESPGLEGSPSGHKKWITELSSLTNVVVGRCARTLLLSNKDLQQHFEIEASHSIKHPSRYARNFLEYCCFKELAVATQLTDHLSDKKFRRLTFDMMLAWEAPAAASKPLLKVDIETSIGPEAFARVTPVIPTIVDMITACNLFDVLTASNREKFP
PITA_00003	scaffold159890	89715	104396	14682	+	Mevalonate	MSGNWGRISSLCGCFHFSEGEGHLRATEPFSSRTLTLRETALMAGLFPLSLHRIFSLLLFSTGLIPSRTKLSWILHSERKLVEKCIWSRFMDNTTVDPDGHLTVDLRDVNVHLKWPIKRIEAAFKLLEKFVVDPLCVKSCSSDIMQCIASLVNEEEFPEAVIGVSTGVSAFLFLYVSIVGFKSAIVIVSSDLPLGSGLGSSAAFCVAVSSAVQIFLVCRD
PITA_00004	scaffold159892	38745	40577	1833	-	Retrotransposon protein	MLKKNAKVRWSLEAKQAFESIKTALTQTPVLTSPQFDRDFIIFSFASEHTIAVVFLQKDDQGNEKPIAFFSRALRDAPLKFQIMEKQAYALVQAIKDFRIYILYSHVIAYVPNVVLKDILIQEGLEGRRGKWIASILEYDIEVKPTKLIKGQGLAKLMSEKSFQALDINQLDDELELVTPQISETFMQSPCIMKEFHPGDCGGHLYWKSTADKILRAGYYWPSLFADVKKFTASCHKCQIFEGKRKLLPLPLKPISTEKPFQQWGLNFIREIHPSSSGQHKWILTATDYFTKWIEAIPCRQANDSTIIQFLERNILSRFGCPVKIITDNAAAFKSKKIINFCHKYQITLGHSTAYYPQGNGLAESSNKSLINIIKKLLEENKKNWHKKITNALWADRLS…
PITA_00005	scaffold159896	1144	43299	42156	-	Insulysin	MIKQQINKSASPASGCHCHSAAALTTVQNLHLQQKNTCFTCSTFSRRVSRPAHLRVASHLHPLHPPSKPVQDCKNHVFCSSRARTKEQLGYLVKCGCKMTYRVLGFCFCVLSSKHSPPYLQERIDAFIDKLQQILGEMDDKEFETYKVTLIAKKLEQDPSLLDETRHHWSEVVEKRYLFERLELEADELTSVQKSDVIDWYNSFLNPNSSQCRRLNIHVWGCNAHNAEAAESTKLGNVIDDVSALKLASEFYPPLC
PITA_00006	scaffold159900	202602	206574	3973	+	Elongation factor 1-alpha 4	MGTMLNTLVEGDIFSLEDVKFGIKQLANGKVGDIEGYQAEIFKIRSYHNVDELLECEFETRNNNGFAINLLSSSSCASLSALHTIAKLFCGASDSPDSGNYFCKRVIERFEKEADEMNKRSFKYAWVLDKLKAKRERGITIDIALWKFETTKYNCIVIDAPGHRDFIKKMIIGTS
PITA_00007	scaffold159902	33907	35664	1758	-	GATA transcription factor	MELLMQNLDLKSTGLKILPGSFAEISSLRSLGLSSYNKILDLRWDFHSLPSLQYVALSSPLMLQGKWMDVIKKCDCLITNGITATRFNLNSSSRFNYSKKGRGGVVGVLRTIESLCDVLSELEWLSSFDPFLETRLTYPYDPDFGVEATGKYEEGKNHDKFRSLSPTSVLGQNYDKFRSLNPTSVLESSSMKISTFSPEITVPRKVRSKRSRAPVCKWASRIISLASSDGLLDNGPNSFNNDSGHFVTKQVEPKPLNKIIKTNHWGKKKGQDSIQAKTCLHYGVQKTPQWRDGPKCPKTLCNARSVRYTSNRQEFLTKK
PITA_00008	scaffold159908	2926	4359	1434	-	Retrotransposon protein	MLLEYDVEIKPTKLIKGQGLAKLMAETNLQVLDINLIAAMSDEDEENSSVQVSEMFLSYPWYADILYVLHNLSSPPRMPRNRSRTLKLKVAKFCILDSALFWKDPGGMLLNFLVEEEAKRVVEDFHRGDCGGKQKLQPLPLKPIEVGAPFQQWGLDFIREIHPESSGQHRWILTATNYFTKWIEAIPTRQATDAVIIYFLETNILSRFGCPSKLITDNAASFKSKRMVEFFYKYNISLGHSTAYHPQGNRLVESSNKSLVNIIKKLLEISKKGWHKKLINALWDDRVSQKNSIGMYPFELVYGIDTIFPTSLVVLVVKLLQEVGSEEDPMQGRINQMIHLQQTQEEVFQNTCKLHERIKNIYDWKAKADTFQLDEVVLRWDARHEDKGKHGKFENLWKG…
PITA_00009	scaffold159908	4838	7210	2373	-	Retrotransposon protein	MFDTVNVEDDQPELIFGPALDGESPDSDVPPFYISLRLHEYVLHNAMFDSGASHNLMPKAIMEKLGLDITRKYHDLYSFDSNRVRCIRLIKYLVVSLDQIPTKNVLMDVVVADIPPRFGMLLSRSWRAKLKGTLQLDFSYATIPVFDQMRKLYREQKMKYMITNKEKPINHLAEDIPEITENFREALQKERGEKQATMEQTTEDNGQQTEKIELTQFQHLEEDEDGLWTMDFDGAVGSDGVGIGVWIRSPFSAQDKVPSKVRVCSYKLAFDCSNNEAEYEALIAGLNILRKLKAKKIAVYGDSKLVIKQVKEINQFLQNKGKFKDTSIDTEHDDGSDNIQVNQMEVLKLKDNIIPKGLIPLEELFDQDDVARKPKLRPTEKGVEEVNIGTDWISNLVPV…
PITA_00010	scaffold159916	5200	31516	26317	+	Vacuolar-sorting receptor	MLLVARRDGHADTQSSPSTAPSDDGQGGDPSSSTPPPPPSTLTLEVKEDYREEAFCSQLELDVALGLPFLLNLLGKVSFRRPDSYELADTAAVLVSDDREEPLITMDSPEKDSSAAEYLQNITIPSALIEKEFGDKLKGAINKGDMVNINLDWRESVPHPDDRVECEL
PITA_00011	scaffold159916	33158	34646	1489	+	Cid1 family poly A polymerase	MFDPRQMRVSIYGSGTYVNRGRGQSIGPLYIDDPIDDPLHPVNNVGHNCFRIHQCVKAFADAHSTLEKERLKNYLKKSVTIMNAEVDEVTQQVFQVSHMWTVLKRKRSRAVISSKSDETEKTSKKQRMLFLARSEATHRRSCRAATDVGNDGRQFTARRRPGAKAGQQSTAQKTTTANQNPRSHIAPPIRVKWFPCIKLRCNWELTAVQALMLA
PITA_00012	scaffold159933	84369	87712	3344	-	Receptor-like protein kinase	MIDRGITPTAVSFRTLSNGLCLSGKVTRACRILDEMATMGVVLDTAYFDMINVLCKAGRVDYNCRSNSIADSGIAGVQYANTGLLNERSDVYSLWVLLLEAITGREPVDYGRPAGEVNLVVWLKMMVGNRRSEEVLDPNMEVKPSTRALKKALLVALRCVDPDAEKRPKMGQVVHMHEADELPLRELVCSTPPSMPLDLFT
PITA_00013	scaffold159936	4582	6186	1605	-	Retrotransposon protein	MTTTGSMAFTSAMTAQTPISMQGGGTISIPYVSLFGSFTSTSVVGSTSIPSTSGSSQTNAFGSGYFPFGTQSSGIPSAPFRAATSTMSASASFQGFLFGSGHIPHSNPMSFGTATQSGWNPQAPPRLPFLATLNLPYLTKLTNDLINYNLAWPPVPTKLPLDIPKFKGKNGEDPGDHVTTFHLWCSSNSLIDNSIRLRLFQRTLTGNVAKWYIELPGGSFSSFADLANIFLNHFQLPVRYDAGTELLATFRQDRATHISDHIQELRWRKRLIKAEIPPEYCIEWFLKSLVSQISTDVCMSGVFSEEQAIFRAQQLELIYSRSGILSKYLPDAPRSKVNVAKPKPGPHVDGIVGSVDTNTVNLLNQLQQLSLQTPSNNQVTSSNPSASQTSSINAIQSDN…
PITA_00014	scaffold159944	30119	35267	5149	+	Serine carboxypeptidase-like	MQWFEAFPEFLSNPFYVGGESYCGINIPMVVQEIVNGKAHTTHLNCKATPANARVESFPGYHSNISYEIYVGYVTVGEANGRELFYYFVKSESNPANDPLLLWLGRSWLHWFHWICPMSFDLSNNSGSFPTLIPNPHSWTKVSNILLLIPQLGLVFLTPIQLQLTLLNMFCNKLHGGIPDSVGNLPDLEVPNLWDKNVKGSIPRALERNGKLLALDVSSNKLTGVIS
PITA_00015	scaffold159951	27883	30546	2664	+	Retrotransposon protein	MCTDSRAINKITIRYRFPLPRMDDMMDRLSGAAYFSKIDLKSGYHQIWIREGDEWKTTFKTNEGLYEWLVMPLNLSNAPSTFMRLMNEMLKEYIGKFVIVYLDDILIFKNELKMDPEKVTAIVNWQSPKNLFEVRCDASGTTIGAVLSQEDRPVAFFNEKLNESRQKYSSYNKEFYAVVQALRHWRHYLLGNEFVLFSDNSALQYVMQQHKLNHKHAKWVEYLQSFNFVLKHISGQVSKVADALSRKALLLQESTVQVLGFEHLWDLYKTDPDFREAYEACHNPLIRGNSPWLDYNIQEKLLFKGGQLCIPSCSMRENIIREKQSGGLAGHFGIDKTLEQLSHFYFWPKMRRDVQRFVTKCKVCQLAKGHSQNTGLYTPLPIPGRPRDSVSLDFVLGLP…
PITA_00016	scaffold159961	29930	61512	31583	+	AIG1 family	MGEAPGPPPGGESFDPTRMDATVCTLLRLTLSLMPGSTGLPSVGCCPNPSTVFDSRCSSVPPPFSESRLLLKCNNRKVVFDNRTKPVKENQVTELLKQIDSVIFQNDGHPFTNEMFREAQEWANRRKNIETGGYSKKEMQTLLATMEKQHAEQLRKLAEMVMNLLYPPNGVNSFYYL
PITA_00017	scaffold159965	37023	37706	684	+	Zinc knuckle (CCHC-type) family protein	MDTPEDGELLSNQQQENEGIAKAFASLISAMGPTKNRASITKFIKRLEDIPEISLPPALPRRAALSLAERGLVGKFTGLWSSPKTMQKWVERNWNTNGPYFMDIRGLYLNRWMSDFNPEMDVPNVVPVWVRLPHLPLHYWGDDSVKSIGNAVGKYIDRCEPKENMHACARICVEVDLGKGLPDAIKIKVDQWTHIQ
PITA_00018	scaffold159971	38758	39696	939	+	Retrotransposon protein	MSNGSLDFNFCENCVSGKQNRVSFPYRSKRAKQILELVHSDVFGPMKVPSLGNFVYYVSFIDDFSRNTWIYFLKKKSEVFDRSPSLALEDKTPQEVWTGKKPSLSHLRVFGCDAYLHVPKEKRTKLDSKSRKCIFIGYKDGLKGYKLWNLVTWKVVYNRDVVFKEVKYFIKHEVQRKEPEKIEFELKEEESDSTVEEELEDEEIQTPVVRRSVLERR
PITA_00019	scaffold159978	15518	18087	2570	-	Pectate lyase	MAGYRSVLALLVLLWICCIGSNAANLSKTLDKLTAAVLGQPEVLSEAKCNQQTRLTKHMQPAELVAETVERSFNSSRRKLSYLSCGTGNPIDDCWRCDPDWQNNRKRLADCAIGFGRNAIGGQNGRVYVVTDPNDYDAVNPRPGTLRHAVIQTEPLWIIFQRDMVIQLKEQLFMNSYKTIDGRGANVHIANGACISVEHVTNIIIHGIHIHDCKPAGNAVVRDSPGHYGWRTISDGDGITILGASNIWVDHCSLSSCTDGLIDVTRGSTAVTISNNFMTHHDKVMLLGHSDDYTQDVNMQVTVAFNHFGEGLVQRMPRCRHGNFHVVNNDYTQWGMYAIGGSANPTINSQGNRFLAPADPSSKEVTKREDTPESVWRRWNWRSDGDLMLNGAFFVTSGA…
PITA_00020	scaffold159993	30130	30927	798	+	Retrotransposon protein	MGHMYHGALRTLREITTSMPDFSTDHFDTCRGCAMGKFAKSPFPSSDSRATGILDLIHSDVSGRMSHGSLSGYEYYVLFIDDHSRRTWIYFLKTKSEVFKRFQEFRALVETQTGIRREFTVPYNPQQNGVAERKNRSIIGAAKAMLHDQRLPLFLWAEARNTAVYLQNRSPHRALGHMTPEEAFSGKKPDIGHLHIFGCNTYSYIPKEKRTKLEPTVEKGIFVGYSETSKAFRIHIPA
PITA_00021	scaffold159997	205566	206305	740	-	Retrotransposon protein	MPTIRGRKRLTEAERLAQDAEKVVGPPTAQRRQRQSPDRYTGYMALMSKCVVTKPSSFEEAVEDPAWLDAMVEEYDSIVRNSAWEILPRPEGKSMAQERTSGYGLDEVKLCGFMDANWARISRGRVYGSKGIRYHHIRDCVQRRIMLLSYIPMEDQDADILTKALSRRKFEYHRGRIGVVDNPYLVERER
PITA_00022	scaffold159997	206699	207875	1177	-	Retrotransposon protein	MSKVKCFHCHQHGHYATNCPQKKKNNQAAGSAAGEALASQFELEFSLIACLVSSVMGLVWFLDSCASFHMTGDRDLFSNLEDKDLGVHIEMGDDGRYSATSIGTISFERESGKPFILKEVMHVPGLKKNLIFVVMLEDKEYDVVFSNGKAFLRSKTTGETRKIGKKSETYSEFCEFKELVEKESRKKVKAHRSDNGGEYISYEFKDFCKAKGIRRELIAPHNPQQNGVAEWKNRMIVGAARATLHDQGLPLHLWAKACNTTVYV
PITA_00023	scaffold160007	103610	105131	1522	-	NLI interacting factor-like phosphatase	MEHLSGMPSVSYCNPGFLDAIEQGMNGNVTNWSSYISERMKFFEVVRRNALIFHTRGPKMVFAMGLSLHSWLESRHLICGSSLQKTGIGIGRSEGNERGQMQEEVERKEGGMNGSDSEAAVAILQRIKVELAEECAETVEQNLADCKGWEASVREVYARHSKGLSRRFSGRAESEQRKMVKEIRVRKYDKLLVISIEYVLAHFVHKSKGPFAHGNLVVDPYIVFVHPQACRFLWPCFSAFKVVLWSEKPREVHDFVLQNILGGSSYGRILSYSIEDCIITRINRQGNAVHGCYKNLTRVWEDLGDYGSANTLLIDTSNVARARNQDGNVICPIPYEYHVQASHGQLETYLLPYLECLESVPCIPEFVKNFPFRLETELSWQRSQFEEGRVIPPESWNCK…
PITA_00024	scaffold160007	116536	118239	1704	-	DUF579	MIDAPRGFFGAAPGRMSAIFTAAVMARNRKKEGSTDIFLHDVDRRVEQMYAGEFLCSSNLVGSSGRLWHFRVPPSFSGNAVKQTGNRKDSRKFRQQEGRSVQYPKLILDVIPADMVVNQMMAAMVVHAYENGLHIYHAASSVGNPLHFYVAADESYKYFIEHPCIGNGRRRRACLADGRRGGTGGT
PITA_00025	scaffold160009	152988	154523	1536	+	Retrotransposon protein	MQILGFEHLKELYPTDTEFMEAYEACQWLDYNLQEGLLFKGGQLCIPNYSMRENIIQEKHSGSLAGHFGIDKTIAQAEFSYNDSPNRSTGYIPFQILYGMHPRGVHELRDLGKLEKRSADGEDFAQAMSKLHEQVKLKLQDNSHSKLKFKKIGPCKIIRKFSANAYELQLPPGIGISPIFNVADLFPYVAGSADNEATEPPRDTKGEGDSWTRQMPMAPPIEIEGILDTQVAKRTRRKEYLRYLVKCKNRPIEDSSWLNATKIQKAGYFVDDLMERSHDFLPPREPDAGASSSEETQSG
PITA_00026	scaffold160017	44239	46237	1999	+	Pentatricopeptide repeat-containing protein	MTMAAGGFGSGWKLILRFYAFQAKKRAQYFSHGNMHPISPRAHSLTAFIEKGIYINRSVIMSPSLAVSDLYQYTKSFRYCTTCKHNPDDDKPPDNQSCHKPDDDKPLDNQSCRVHLVEHDDGASLQSNSTEDPDGERCAQNERSDLEDEIVKGEVAWKMIRDAVISASGPEEIKQVLDQEASMFNVPMSRTFLHLLNSLESNPQLALEVFNWKRRQSDMSIYPEEYSKSIVLAGRVKNIDLAVELFAEVQSRGINRATSVYNALMTCYICNGLTKKALVLFEDMKRDANCIPTIVTYNILLSTFGRSMLVDHMEMVNQAIKDAGLTPTVHTYNTLIAGYVTAWMWDEMEWTFKNMEASSVKPNKSTYSLLTRGYAHSGQLRKMEDAFNYLGDQISQKEV…
PITA_00027	scaffold160017	93829	94851	1023	+	Transcription elongation factor SPT5 homolog	MENDLYEDLNKVDFDVNEDDLNQDNGYDETDIDQEDYNVENPDEVDLDVDGNDVDQDDDSNEDDLNKDWDGEEYEINQQNGNAGIGLYISKGHEFGTSSVQGLGPRFEHNHGKEIDHSIVYVGYLPPTMEEEQLIKLFSPFDRIVEAKVIKDNVKGSSKGYGFVKFYDINCVAQVTAHMNGYRLGDKNTGKKKAFVPPPHFINMREVKGMRIPVEHKQDPVIGEVSQRIEGMMFKDGYVFKIVSMKSISFQITQPTFYELQKFQKPGDDASDDIKDIKYDDFYPQKGKARFESAKNPWKFELVHLETMEGEN
PITA_00028	scaffold160017	159568	162820	3253	+	Retrotransposon protein	MVIKLDLANAFDRVCHRFLVAALQKFDISTKFIRIIEACISNLWIATLINGRPSRYFRSSRGLRQGCLLSPFLYIIMEETISIQLENQRIRREITGINIARRVKEINHSLFADDTLLIGGASSIIARRFKKGSHFVTNCNDFSARMVHEELLIKDYKNQPGIRFPLKKYLSSANRSSSGRSVCHRRFSGSNISSLFSLLCVGRGCLKLLQLCSISILRSIPLLASRTSLNDPVTPLPLLSLDLWALEVYVITSFGWLFPAVSSHLT
PITA_00029	scaffold160017	190266	232733	42468	-	Callose synthase	MSRAESNWERLVYSALQRQQRRSQTPGKITSGLASAVPSALNAANIDAILKAADELQDEDPNVACISPNAMAHRTRELLSRNVARRAHSGHSQLLNEEVLESIDSRSKGGASGFMLAVLGAVGGYGKPLSMLIQGFSVFLANPRDFSEVFVSAGCIPHEVCTPLYVGGCGEDFSPREASRGLIPPLLGGPRASGPPAWAQGQCP
PITA_00030	scaffold160019	11419	12703	1285	-	Retrotransposon protein	MINGRVVDFFKATKGLKQGCPLSRILYILMEDWLTRRLEHERETHKLPSIRFKSGIRTINHEQFVDDTILLGGASVVIAKRFKSNLDKFLSTSSGAINDKVTSSPRTSCHRKTRRLKKFWVSRLFGTGKTSFTLVGVIYLGQISSLNKQGLWIGRKFEDTPTHLVPILDILKIKLSGCAPLVQSSIDRWGWKSSSYLVKQGYSHLLFNEKIPPESSIWKKIRGQMQFPK
PITA_00031	scaffold160019	13013	31777	18765	+	ATP-dependent RNA helicase	MGRNLENEGLDSMGIRAKEEELIPPPMMKYLKEYPIIQHKSLFIRKIILATNIAETSITIDDVVFVVDCGKAKETSYDALNKLACLTPSWISKASAHQRRGRAGRVQPGVCYHLYPKIIYDAMPLYQLPEILRTPLQELCLQIKSLQFGSISAFLSKALQPPETLAIQNAIDLLKTIGALDEMEELTSLGRHLSTLPLDPKVGKMLLMGAVFQCLEPALTIAAALAYRDPFVLPIDRKEEADEAKRSFAGDSYSDHICWLKAFDAWQLAKHGGQEYRFCWQKFLSSSSLQMMENMRNQFCDLLTDIGFIDKSSGPTAYNQYSADTEMVCAVLCAGLFPSVVQCKPRGKRTAFFTKEDGKVSLHPSSVNSHVTSFPLPYLVYSDKVKTSSIYIRESTNIS…
PITA_00032	scaffold160019	83999	84829	831	+	Retrotransposon protein	MCWIGLLKHKGEAFEKFKAFKALVKNGLDHKIKCLRSDRGGEFTSNEFFDFCEQHGIKRQFSTARTSQRNGMVQRMNKTIQQMARAMLDESGTPATFWGEAAFTTVTILNQANVWVNNTETPHELWYACKNPKQTKTEDYDNEEDEDHVPTSNHTDSEEETNEAPEDEIMIEKKTLSRYVQKNHPEAQTLGEKGQVCRLEEPLPKLQAI
PITA_00033	scaffold160020	17227	19092	1866	-	Retrotransposon protein	MENPFKYLGFWLKPNAYKKQVWNWLVAKIEAKITHWSYKWLSRAGRLTLVNSEDSILPWVAWEKIAKPIDWGGWGIKNLYDFSVSLAAKSGWRIITSENLWTRVVKRKYIDHVPLEEWIHNPNKKRRKVSVVWKATTEAFKIIEQGLAWQVGNGGNLRIGRDPWVGCNELFALSPGLIRHLESKGIIYLNRIEKIGQSTIWGQAWKSGEGLELSPLWWNEWQVFIQELTRSNVRLKDRPDLLVWAHVDTGAYSPKAGYKFLMSKKGWEDPKWWSKSLLKLNCPKKARLFFWCVLKKRIPTWGILQSRYKQGPGRCPLCIADSETITHLFLGCPFVKKVWKEVQKLLKKQLSSEGESLSVAWENWWRLSSEGNMRNLPPIICSGVWIARNRSIFTDRSPL…
PITA_00034	scaffold160025	56403	57656	1254	+	Secologanin synthase-like	MAHDIIMRAFEHSSPHNVPLRSHHDYVEQFSIQEAFQRLEKSCAEVKECPKEINNNEDTSDNKETKKDQNNENEDEVDLDVDENDDSDVALAIKRNLLLEGQDGEDDVELQKIDKDHAKLAQMNFSILKREATALFEVITKDATQASETMVPMIVASATSLLDKWTNSIDSDEKEIETEQARLVVESFRNFSIPGYGFLPTRSNLKGRRLDREIQRALSEIITNRQKNMSVEKVDENRDLDLILMAAKKGKGKKHLSMSFQEMIDECKTFFVAGHETTSILMTWIVILLAMHTDWQDLAREEVIRLCKNEAPNAEVINRPKIVNIVLQEVLRPYSPLPFMVTKTCKTMKLWNLTLPAGTEIIIPIAAFHYDEELWGEDARQFNPQ
PITA_00035	scaffold160037	214	794	581	-	Retrotransposon protein	MDNQNVMPCLYEDGPRTETKISHREGHFKRECKSKVPDKGKGFDDAPSVEAKTTSDEGGDVYLASSSTHVDHEARLIDSGASFHFTPHREWFCEYEKYDGGDVFLGDDRKAIIIGRGKVKLKLQGGRVRTLPGVFHIPALARNLISVSKLDDAGVKTVFEKDTCKMV
PITA_00036	scaffold160037	35339	51696	16358	-	Reverse transcriptase (RNA-dependent DNA polymerase)	MLDQLNNSGSYRKLDKNPLKKISRMVTLAIKSSCTVGSFSHKLIESNPITPRIYGLPKIHKEGVPLRPIVNTIGGPTYLLAKYLAMKLKPMVGQIESFVKDSFSFVKELNDLKFELGDSLVSFDVISLYTSIPIKETLDVIFRRTDPDTAKLVEIYLTSTFFCFEGEFYEQNCWFAMVFLLSPIVTNLFMEDFESKALSSTIFKLKLWKRFVNDTYTIWHHEPDNLDLFFQHLNNQSNSIKFTMEHEVNDLALVPAQQIFAADLDLLDHRPVFHRSSHDSRIDLKAAELQPRQQGRSKVDEIEFMKNEQLEFGYGQFC
PITA_00037	scaffold160037	68360	69436	1077	-	Retrotransposon protein	MAHFVPCRKTSDATYIAHLFFTEIVWLHGLPRSIISDRDVKFTGHFWRTLWKNLNTQLQFSSTYHLQTDGQTEVVNRSLGNLLRSLTGENSRTWDRVLAQAEFAYNDSPNRNIGYSPFQILYGMHPRGVHELRELGKLEKQSADGEYFAQAMSNLHEQMPPGIGISPIFNVADLFPYATGSAENAATEPPLDTKCEGDSWTRQMPMAPPVEIEGILDTQVDKRTRRKEYLRYLVKWKNRPIEDSSWLNVTQIQKAAYSVDDLMERSHDFLPPREPDAGASSSEETKGG
PITA_00038	scaffold160039	28017	28739	723	+	Retrotransposon protein	MGHYAVVCPEKKKKKGKNQSMAALAEVEDFADRFDREFGFTACESSSAGSPAILVQREHAFPSISGASSGIWYVDSGASHHMTGVREYFSKLSESGTDMEVVLSDDRVVRAVRMRKNLISVSALEDRGYEVLFREGSVLMYPRGTPTDSARVIGVRDAKVYKFAFQPLLALCSSIDNKASSSELCEIWHRRMGHMYHGALRTLREVTTIVLKFG
PITA_00039	scaffold160044	82713	92012	9300	+	Retrotransposon protein	MEERISNSGKLINEGEYSKSEELKDQISPLKDAKERSAEGPADAIEDPPGTNHNPRFIPHSPDLCVNSKINVISGCRNAVNKPVENISESISITDQHCEDVSKHSQQAFPSPQSRHYNLRSLVKRQDSVETNSSEIELDPKDVMEEIFRGQRLRSLDDLTHTSKGSQIHRLCMQALPLIQMHSYWISSNGKLINIWTDKFMSEEPLGKVQELSKLRRWMLNNGIKTLWDISSWKDNSWVGWKKPQMLDALDQAWSFLLTKMKGMSPMSIRKQDKRGWGSLTGSYTIAQGYAELRKIPHVPCYPVPWRGLWRQKCVPKIDFFSWILCHNSILTKDRLKKKGLMGPSRCNLCLENEENATHLLIECGFAKSIWVDAFSSWGSSVHLPNSIAGYFANWAHLY…
PITA_00040	scaffold160045	9409	10528	1120	+	ATP-dependent RNA helicase	MEKISVAGSNGFKLRQGCEIVIATPGRLLDFLERRYAVLNQCNYVVLDEVDRMIDMGFESQVVGVLDAMPSSNLKPENEDEELDEKRIYRGFVSCSLDTTLKTWRPFSDGGLGREVFIWDIEAAMAPVSRTSEAMDDDTSQLQDTRVQALRRWLVAIKQIDKDSKSTVHLVERNNEQVHISDDGSASSRKASMVLFSATMPPNVEQLARKYRRNPVAVTIGPAGKATELITKHVMMLKDGEKMSRLERLLNDLGDKTAIVFINAKKTADSLAKHLDKVGYRVTTLHEGRT
PITA_00041	scaffold160061	73666	74423	758	+	Ras-related protein	MAYTVDAEYDWLFKVVLLGDSGAGKTSLLSRIADNIFRQNTKPTVAVEFATRTKEIDGQIIKAQLWDTAGQERFRAITTSYYRGSAGALVVYDISSRLSFDNAERWLKDLRDKTDSSLVIMLVGNKTDLQHSRCVSTKEGRDLAEREGLCFIETSAKDAVNVEDAFTEVLTRIYRNFVGSKVVEDRKPRAGAAWLGTPLDMGCIGNDEETKANNGRCCSMT
PITA_00042	scaffold160063	9233	11404	2172	+	NA	MEATQGVRVSGDLICVAVATTADLVCFGTDGSWIVEDPKHNASLWYQTGLFRPKNKGKLPVASERHTLFVREPRSHSGISFCFCTDLLAATLDALSFAYALHNSGRSARVNGKPRYMKGTRSLFGVLWSRSIEIGPFLLVEDTVGAGRMEFSWYFGFLLQIWAYNISMHRTIRGTGSTAARIEPAKTALDKPTVGNDLPSWVEYCRIGADLSDPVRSRHKQNRNLSDPEHKADTADLKQIFIRSTEGRHVSVQIWDRMSVLELKKEIQDKIGTPVALQILIFSGHCLQDQHTLQHYRVAKDSTITLNLRLRGGTKGATSNPIGTYQDAAKGKEPPKGKEATTDNAPPGQYIVDQAPENPSILLDLPEVKYLFSDLQKNAVICRFNGFWPRTNALYQWIY…
PITA_00043	scaffold160074	57965	58797	833	+	Inactive purple acid phosphatase	MTREELMLYLSVMDYSISKVNPLSDNPSDRHRFTVDGFGNYNIEVKAALGSELENKSVFHLYFLDSGDKSTVPGISGYGGIIESQQAWLRDVSALLQLSFLKGYTDTYKSGRAPQTDPAPALGFFHIPLYEKWYLGGSEIVGEMQEGVGCASINSGVLSTFVSTRDIKAAFTGHDHVNDFCGKYQGIWLCYGGGFGYHAYGKAGWSR
PITA_00044	scaffold160075	178085	259368	81284	+	PHD-finger domain containing protein	MMMGRGADGGCVPEGIKKLEIDIFTQALKALALNHPFDLDDGVGAGLDSAGPSQPLGRYPGAGDGRRKIKKIQGRGHDGGLSGAKIGSSTKSRDGKFSKLWVEMEEYFRSVTAEDVMALAPNTQIDISNIAEVSDPCLLIPPCGIYGSGPQQDGVTQNLSSGANLQVMDMKQTEHCGADVKQDSKHPASGQAVDGCVLKDVAEGRDWAGADGDRAVSMSSNQGTSSGLIIPMRGICQNVSTSRLPNRESVSGPYLTEILSMNQDLNLSSPKLGMNNDTNMAGVSLPVHELSSCAKPEEAVDPNWEASSSAELPPVASPEDESFSGEKPPAIALYDRQDSSFGAKSVMGTSNQKESNSIAKISLSSSTQLERGFGAKRKLLAASLRRKKRKLSDLTAEVI…
PITA_00045	scaffold160075	298126	299136	1011	+	Retrotransposon protein	MEDLLVDKYQWVMVDPGTKLTGVSDEEWKKLDRKAKSTIRLCVSDSVLLNEGHYKRDCKSKAPDKGKGSNDAPSVEVKTTSDEGGDVYLASSRTHVDHEAWLIDSGACFHFTPHRELFCEYEKYDDGDVFLGDDRKARIIGGGKVKLKLQGGRVRTLPVFCIFLHLPEIWFL
PITA_00046	scaffold160088	232879	234351	1473	-	Cysteine-rich receptor-like protein kinase	MIQVVSIAINLSSDILDLAKYIPYQVATNHCPGPVKYKSDSAIIKFDPVSNHSVSMKHVEEQAAGPVCWKQTSWSRSSHSNHDKIFLFNFVRPLDYNSCTDAEEELVMATGMKLVIGSVLLIVTLATSIRLAVADPETPTVWSNCGHSGNYTYTNGSAFQVNLNKVLDSLVNNVYATGFNTSSIVAQGANNISTVYGLVQCRGDLDSSDCKQCASTAKANLVRGCHNTSGFIQLDGCFLRYDNHNFYNDIESRNLAQPISVLCNTGNSSRPQQFTDAIKARLSNIMLKAAESPKLFAADTAAEPSSLTGNIYSFAECWRDLSRTSCGSCLTDALVKIFSCQPGALGAQFGSQNCYLRYEVYEFFASSVIAPSPAQSPPVSSEHKKSKTLAIILGVVAVA…
PITA_00047	scaffold160088	254052	255988	1937	+	Retrotransposon protein	MACKVERVVSQDDGELWHWRLGDLHHGALKILQQISTRLPKGTLVQLDQCKGCTLGKFVKATFHEKDSYATTILERIHTDKKSKTYSKFCEFKALVKKESRKKVKAPKSDNGGELISSEFKDFCSAEGIRRELIATHNPQQNGVVEWKNRTIDVDQPQDEVHGVEETTHAAPTIKGRKRTTEAERLAQDAEKVVGPPTAQHRQRQSPDRYTRYMDLVSKCVVTEPSSFEEAVEDPAWVDAMVEEYDSIVRNNAWEIVPRPEGKLVFNMYGCKPIDTPLPGGWRKEDATSAEVVDATVYRQLVGSLMYLVNTRPNICYVVNQLSQAMVKPTKLFWKAGKHVLHYLKGTSGYGLWYRQEDEVKLCSFTDADWARIHDRSKQIDIRYHHIRDCVQRRIMLLS…
PITA_00048	scaffold160088	262891	264066	1176	-	Retrotransposon protein	MASSGKIQNEKFNGQIFELWKLNMEDLLVDKDEWIMVDPSTKPMGVFDEEWKKLDQKAKSTIQLCVSDSVLLKEGHYKRDYKYKAPDKGKGSNDAPSAEVKTTSDEGGDVYLTSSSTHVDHEAWLIDLGASFHFTPYREWFCEYEKYDGDDIFLGDDRKAGDIGRGKVELKLEGGRVRTLLSVLHIPTLAKNLNSVRKLDDAGTKTVFEKDTCKMVRGALVGSLNWNFVQDAR
PITA_00049	scaffold160092	123738	145620	21883	+	Inactive leucine-rich repeat receptor-like protein kinase	MNGVENIEWMGRRERDAGEGGGECLEEGKRGVNQKGGERSGGVEGKRGRNQWQETLLRLQKLLEYPSALKGWNNNTDFCNLTPTSSVTIVCYEGAITQLKIVGDKGSPQKGNSTFSISNQTLSSSFSIDSFLTTLYTLSSLKVLSVASLGIWGPLPAKIGRLSSLVILNITSNFLYGNFPQELSLQRNLQTLILDNNMLNGTVPDWISALPGLTSLSLKNNLLSGPLPISLSTLQNLRVLQLSGNQLSGDLPDLSSFTNLQELDLQGNSLGPMFPILGNKQIVKLVLSKNNFRFHVPDLSSFNQLQRLDLSWNDLIGSPPPSLFSLPGISYLNLAANSFSGSLPQNLTCGSRLEFVDLSSNFLSGKLPPCLVSLVSQKKTIRFGENCLDTEMQHQHPYT…
PITA_00050	scaffold160104	93122	95166	2045	-	Retrotransposon protein	MAEAEELPTSVTSATSGGIGPLSVLKVNKLDKEEHMLLKQRKQRHHPKSGSTDNLVAIEMVEKLGLKSLKHPNPYKVSWLQKGHQLLVDEQCEVEFHIGKYRDKATCDIMPMDMCHILLGRPWQYDQKVVHDGKTNCYKFVKDGIKHTLVPIKEEETTETSGTKALLIGTAIGAVLSQEDKPVAYFSEKLNESRQKYMSYNKEFYAVVQALKHWRHCLLGNEYVLFSDNFALQYVMQQHKLNHKHTKWVEYL
PITA_00051	scaffold160108	98466	104809	6344	+	Retrotransposon protein	MDRWVAGVGQRLRVAGSWNHPVTPAGRWAARVGWRAFRNPPNHPSNPMADGGDRMILDNPRPQLGNPTARGGAGVIPGVVERSTFRRNTETLLCVAAMASPNSFSASLWQEGEKQRRWQSLSPAIRCTDQREDEKKEKGKICELKWKQSHIASDLAQSKSESDKICPEIYSYCRKDVIKLIHEPRNSGLMTLQGFHLEMKYPFQDDFRTAHFQRPGSEDEGVTSAPHSGSRDLIHLQQESYQIQIIHLTGKTLLLGVQPTFIVRHLSKILEQRLRIPSSLLRLLFSGKQLDSNLPLSFYNIERNSTVILSLRLRGGAVGQSSASKGFSYKDAVHAQPAKKSTQTAEAPKPFLWILSNWTNNCKVFFCSKGFFIATFAFNEDYQKALTGGPWFWGLTGLF…
PITA_00052	scaffold160109	38349	39189	841	-	CRS2-associated factor	MATIARRFRHTHRHFSSQATFSSFDKPQSSNKYSWRAPKFIESEGQSQKPQWKRPPPSGKKQKPPYKPPSSLDRSGKTALHSELPFDFQFSYTETPKFVPLGFREPKFSPFGPGRLDREWTGWSAPSKSTAVTSIDGNEEGSEQPSGYIHSKSRYEILGEPLSQEEIQVLVDKNRRQSTKRQYKSIGSGLCLAYNTRTCFAQFDKDLQLSLIVFLKRLETLLLVQTKHVFRISTPVGNITIPLNH
PITA_00053	scaffold160118	44063	44980	918	-	Retrotransposon protein	MFKKDTCKMVLGALVLMRGVRIGTLYKLQGSTVVDGCNSYVVPKGGVENLMVSGEKTILWLQRLGNIIEKGLQILQDKGMVKGMSNSSLDFYFCENCVYVKKNWVSLPSGGKRAKQILELVQSDVFGPVKVASLARQKTTTYTPEQNGVAERMNKTLMERARSMLSGVESGEKFWAEAVETTCYLVNRSPSSVLEDKTPQEVWTGRKPSLSHLRVFGCDAYVHVPLGEKSQVG
PITA_00054	scaffold160118	57272	58351	1080	+	Receptor-like protein kinase	MASVLPNTILNGLEIMKMSNSNKSLDGPFPQNSSMRSNRNSKVGLIIGSVIGFFVALGLLMVIYFFCCSRSKKLSIKPWLPLPLHGGYSKTKGCKGSKVSAGSPTSPGPSSLGRHFTFSEIEEATKNFDESLVLGVGATRGLHYLHIGAEQGIIHCDVKTTNILLDENFVAKVENFGVSKIGPALDQTHVSTIVKGSFGYLDPEYLRRQQLTEKSDVYSFGVVIMELLCARTKMFWTRGFGKIYMGVLPSSGQEIAVAVAKKSQ
PITA_00055	scaffold160133	80959	83458	2500	+	Patatin group	MEDLLVLSVGTGHFDRAYDYEKVKRWGAGQWAKPVVKIVGDGISNNVDHAMSMAFGQSRRNYVRIQVSFENVEVWMCLRPAFAASNVRCVEDLLVLSVGIGHFDRAYDYEKVKRWGAGQWAKPVVKIVGDGISDNVDHAMSMAFGQSRRNYVRIQGNRFTNKCIGNTDNPSEESVKLLMNFADDMLKQKIVESLPFGGK
PITA_00056	scaffold160136	59207	60150	944	+	24-methylenesterol C-methyltransferase	MNHRAELPFLACIAREIPQEETHMHEERVADLLSMKAGDRVLDAGCGVGVPMRAIAAHSGANIVGITINDYQVERACSHNKKAGLDRLCEVVCGNFLNMPFADNSFDAAYSIEATCHALELPTLLFLIISNPAFEKNPNGERQKRPRDFNFPIIHMPDLAGIDEGSCEHLHSSNKRQGAIMQQHKELIINERCLGLDHPDTAHNYDVAATFINIAMMYQDIGRMNVALRYLQEALKKNE
PITA_00057	scaffold160136	60217	64231	4015	+	Chloroplast processing	MGAYKLSLQHERSTYNILAKQLGEDDSRTRDSANWIKTFQFRDAQAQKQKVQAVDAVTAQKAVDALKARPDLIQAFQMATWSGGDVCNGKLLVNGIVKTEDFIAEPAAYDMTAIRVPDGCVFVLGDNRNNSCDSHIWGPLPVENILGRYVLRYLRPSQVGIAACGLS
PITA_00058	scaffold160137	64028	65990	1963	+	Cleavage and polyadenylation specificity factor	MDEDQSSDLLDGQLGHSVGISQSVVVEVVVEEGRNLEQLEVNCNEEQVKMNHPEEIQHFEIGLALSNLEYERKPPCHIQDLFCACYGQALPKPGDRLDSQIKGAIATASVHIPIFSPKYSQSEWCLDELLLILKSKAPIVPVFYDVKPPEIQIKTGDVKSSDLNGLELEACESDEGELVDRMKKLQNHNFGWIGEYVVVWWRPNFETLMYPYCPPHITKPKECKKLFFCSSICERIFCSPQKSETARCSTV
PITA_00059	scaffold160147	14653	17564	2912	+	Alpha,alpha-trehalose-phosphate synthase UDP-forming	MMSRSYTNLMDLATGNFPTLGKVGRRLPRIMTVPGIISEFDDDNSNSVTSDVPSSICQDRMIIVANQLPLQAHRRPDNRGWAFSWDEDSLLLQMKDGLPEDMELIYVEWRVRELRDQFKGKKLLLGVDDMDIFKGISLKILAMEQLLIIHPEWRGKVVLVQIANPARSRGKDVEDVQAETHSAAKRVNATFGSPGYEPVVLINGSVPFYERIAFYTIAECVVVTAVRDGMNLTPYEYIVSRQGSAKLDETLGLRPNTPKKSMLVVSEFIGCSPSLSGAIRVNPWNIDAVAEAMNTAISMPEAEAQLRHEKHYRYVSTHDVGYWAQSFLHDLERSCRDHIRRRCYSIGFGFGFRVVALDPSFRKLTIDHIVSAYKRTKCRAILLDYDGTVMPQTSINKTP…
PITA_00060	scaffold160158	20197	21536	1340	+	Homeobox-leucine zipper protein	MDQDCCVDLSLSLGIRDATITDEMYVSQRNVIGPPVQLHLFPSAPDSERGTLPWEKTSPSIETIGVGGEGSAGEAKVLIHPVAVSWRSDANKFPASYLYNEDAGAINVSSSNSSTVDSDATNRANGYADIKGKRGYGEELENDQVWPRVLNDVEEEGSSRKKLRFSRDQCAFLEESFKKNRAPESKQKQELALQLNLRPRQVDVWFQNRRARTKLKQIEVDCEVLKRCNEALAEDNRKLHMELEKLKALKMSAPPLRPASTLRMCPSCERVSVINNSNSSDLTLAKSGSIFLGSASRP
PITA_00061	scaffold160163	2678	5321	2644	-	Receptor-like protein kinase	MVLYVQRLRPFLLRQLFFIIFTACCASLFPCSLCLDQEYQYCQNSNKCGSMNISYPFGVGNRGCGLPSFQIDCVQNFSLVITIQGQNYTILDFFHHHKTFVIVRGEKCKFLDDPIETQIPPERTDIALRIGKENRTLNVYKCNNQHQLDHSNMLSGKCNSSVSYGSYYIGNSIPGCSKTQVTVVVGVMHVIENDTKRDESCRLCLESQGICGYRYNAWDSSEPFVCYCEDGPRADNCHGQGLKIKSATVIGNYGFFELKITVNLYLVSTIFIGVIAQISHSYRSFHSTAGCIFGGVALAIIIVLSFTFYCKKRRDPPGSSTSKVEKFLKDYADEMPTRYSLFQLKKMTNNFAEKLGEGGYGVVYKGKVGNGILVAVKLLDRRRHSETQFMNEVATIGRV…
PITA_00062	scaffold160164	7937	8732	796	+	Retrotransposon protein	MLHEQGLPLHLWAEACNTTIYFQNRSPHRILGMKTPEEYFSEQLHAEVPGLETSSQAESSRDGRKRTREVDKLLEDARENVGAPSSQRSQRRSPERYTRYMALAGECVEIEPSSFEEVVQQLIWVDAMVEEYVSIVCNNVWDVVPRPENKLVVSSRWLYKVKLHSS
PITA_00063	scaffold160165	31353	32343	991	+	Wall-associated receptor kinase-like	MLKGDRIRNHEPRNIKHWFFWVYFLKICMSLCVIPSVEGVIPSCPKCGNSSVPYPFSTQNGCGLPDYRIYCNAANELEFKSVNGSFYKIISINPATMRLVIQPAPLIKDVCQTEDMNNQGLQLNQSLLFIITSTNTIMFLNCNPILQRSPLNCSSSSSCHLYINDTGAAMACRNDSICCTFTAGSSINSHEIWVHSGWCRAYTSVLNFNPALPATQWSYGVELQWAAPLESSCKSQADCDQNSACSPDPMDSGRSRCLCIGDYIWDPVQGNCTKNVSFCVDPNGCGNSNRGALIGGQY
PITA_00064	scaffold160170	40050	43189	3140	-	Glutamate decarboxylase	MVLSRAAPDSDAHVQSTFTSRYVQECLPRFRMPDRSIPKDAAYQIISDELMLDGNPRLNLASFVSTWMEPECDKLMMQAINKNYVDMDEYPITTEFQNRCVNIIANLFNAPLGDRDEAVGVATVGSSEAIMLAGLAFKRKWQNKRKAEGKPYDKPNIVTGANVQVCWEKFARYFEVELKEVKLGEGYYVMDPVKAVEMVDENTICVAAILGSTYNGEFEDVKLLNDLLIQKNKETGWDIGIHVDAASGGFVAPFLYPDLEWDFRLPLVKSINVSGHKYGLVYAGVGWAIWRTKQDLPEELIFHINYLRADQPTFTLNFSKGASQIIAQYYQFTRLGFEGYRNIMRNCAANAKALADGLVRTGRFNILSKEVGVPLVAFSLKDSSRHDVYEISDHLRRFG…
PITA_00065	scaffold160170	61368	72050	10683	-	Glutamate decarboxylase	MVIIPSNRRAQIGSRVWLASYKPPGSSASVHLRPEQTSAQQNFLRTAPVLPLSLGRVWTLQLLLPARRVCWSTVIPGLDIICSSPGCDLQAAPPHAGPVCWEKFARYFEVELKEVKLRQGYYVMNPVKAVEMVDENTICVAAILDYTYNGEFEDVKLLNDLLIQKNKETG
PITA_00066	scaffold160173	69518	71294	1777	+	Cysteine-rich receptor-like protein kinase	MTWIIYHYSVSDWVLLAFLVVRMFYGSGGPYALFTEKYTSRALAKMSFEEKDLTGDTEGLGPFELDALQDWELVEALLPITWSYSIILGVTRGILYLHEDSHLQIIHRDIKANNILLDKNLNPKLTDFGLAGLFEDYQTCVGTRVASTRGYMAPEYAMHEHLSAKADDYSSGILLLELMSGRKNMDFILSPETQILLEWAWGLYQRGNMEDVIDPVINKTCSDQEQVLRCIQVGLFCTEARASLSTFNLMLSTDAMMLANRTKPTFVSSVATHNTEYTSNPGSPNHGSSHTSATIYLNGSSASSHTPLVPSNTDASISKLEPR
PITA_00067	scaffold160173	72447	73316	870	-	UPF0051 protein ABCI8	MTSTMTTTANLGLQSPPTLGGRYQISFYPSLGASPTRLRQRFAGVRAEALDATVAERSSVPTKGLSEETVRLISAKKKEPEWLLQFRLSAYRQWLKMEEPKWSDNLYPPINFQDLCYYSEPKQKEQKKSLDEVDPDLLETFQKLGIPLTEQKRLANVAVDAVFDSVSIATTHRKTLKAVGVIFCSISEAVQEYPDLVKKYLGRVVPPADKGASVVISRSLTKSSSITAIVDLLKPSSFTYYVVSLLLDGRATLGRRTG
PITA_00068	scaffold160173	73386	74613	1228	+	Galactosyltransferase-like protein	MQSEFFLQPPGDSPTRRSLFDSLIAGCIPVLFNLFTAYYKYLWHLPVNESSYSVYIAEETVEEKNINVIEALQKIPEEQRKEMRKTIFQKIMPALVYGDTYSIFKFIQGIEETVGFGKGANRLYVTIDLEKALCLGRPGSYNFLNCNSYVCLRPKNTVKLFMQSEFCLQPPGDSPTRRSLFDALIAGCIPVLFNPFTSYCKYLWHLPANESSYSVYIAEETVEEKNINVIEALQKIPE
PITA_00069	scaffold160173	132860	148259	15400	+	Ubox	MEEWKDRNTMVTINSLKHNLDSDEEQSVLYALNELLRLSKEKEMHRQWIGAEGYIFILVGILGWNKPLIRNKMIALLRSLIKDNNHNKVNIADLDHAIDFIICSLTHDIGKGMKVVEFILEISKDMVVCEQIGKRSWRFRPRPSSLTALVSSSESPFLCVFHFHALKSWSGRFGAFPLANFIFEGLLSVFTAGFLPLSVPLSISKPSGFISGSPMPSLCSHSSLSHFRSSVPVSFLLQLPCVISTPSSLRHFRSSSLVICRENSFAYVAAEEGLGEALEAEPFLSVPRTPQIRHQMKLLQGLQGEAVGEAGAGAC
PITA_00070	scaffold160181	5243	5987	745	+	Ribulose-phosphate 3-epimerase	MPDMMDKVHDLRRKYRTLDIEVDGGLGPSTIDQASAAGANCIVAGSSVFGAKDPPARRGQRQFEENSKVPKQMGLSEANLQRLPTLECLKEEERTPKNVCAVFLEPLRIGDWCHVIPSALHRCLALKALCLSHVQDERCLREWGKEWCEWLRACGTVVPKGGARSRSRIGASPSASCCECR
PITA_00071	scaffold160190	497	1486	990	+	Endonuclease Exonuclease Phosphatase	MAGLAPPPPGFENHAEIFASLFSDSVTSRTRPTVTKFIKKLDEIPEVNLHPSLPRKSVIILAERGLVGQFTGLWPSPRSIQKWVERNWSAMMQGKIAIRFCGRGYFTFLFESKEDKNLIFRNGPYFMDSRGLYLNKWTLDFDSEMDIPNAVLVWVRLPHLSLHCWGDELVKTIGNAIGKYIDRSEPRENMHACARICVEVDLGKGLPEAIKIKVDQWTHIQQLDYEQLPFKCEENPEGSWEPVKRGKPSHPQGPSSKTPLIPPLTLPPLLSAQLLPQLPIPSNHCPLKILLPLHPPPKLLLLPPA
PITA_00072	scaffold160190	1540	2579	1040	+	Non-LTR retroelement reverse transcriptase	MKEANQSTDPPRKAGRKSNKELRDETAAKEMATRTQQPMDSYLGKLKGSGEKAKERSGPHPTNEGASGGIETMWNKNKWEIINSQFCSWWVRTDLKNKGSQEIYYIYNIYAPNHHRDKGHCWETISSDLQSVQNRNIILGGDLNLIRNVEEKLGGNYRADPSRDMLESIIQLHNLMDIPLSNGKYTWSNKRTGLSNIKERLDRFLLQEGSAASFQSIKSHLIHASASNHKPVILNLDKGRNLGPLPFKYNKIWPCKTISAPSSKISGPRKSTGRLTTYGKQI
PITA_00073	scaffold160199	10435	63113	52679	-	Structural maintenance of chromosomes	MHSGKAEATRTVGHVIMGTDSQPPSKRPRKSFKRGEDDYLPGNIVEIEMHNFMTYGHVKSRPGSRLNLVIGPNGTGKSSLVCAIAIGLAGEPQLLGRASNIGDYVKRGEESGWIKISLRGNSVGETITITRKIDRQNRSEWQINGRTIPKKDVLDTVHKFNIQVGNLTQFLPQDRVCEFAKLNPVELLEETEKAVGDQELSGKHRALIEKSRELKRLEITVKQNEETLSKFKALNAEQEKDVERVRQREKLLRKVESMKKKLPWLKYDMRKKQYIEAKEKEKMAKRNRDEIAKLIAEQKAPIEEKKQIKKKIEAACQKLNNSISLNDKKRRDIIDTENRLSVQVRAKANEIEEVNKREESRQERIARAKEDLAAAEADLAKLPVYEPPKEELVCTGCSI…
PITA_00074	scaffold160199	66622	67727	1106	-	Retrotransposon protein	MPLWNHWKIAWRIKALPKIKFFIWLLLKGKILIGENLNKRGINGPSRCPNCCNAEETMHHLFIECPFTAECWRKTSSLGNLTWEPQHNIAEAIYTWKKCCPWKEKRSSLVKRVWDTLPHTLLWRIWLARNKKIFQDKRPNVRTTCNKAKSLAQEAIAINTTGKINAANFTVEEQTIISYILERQHNVKGSIKKETPNKGQDRPWKIRLKDQEFNSWIQRNNCYSLFFDGASKSNLSIAGSGGLILNDKGESILSYEWSLGKVSNNRAKALALFQGLTQLGKLNSPNTMLQQVNLRNRLLHQNLDDIQYFHVLRSLNKEADERANNACGRPTGTLRCNSIEVFQAIP
PITA_00075	scaffold160200	17911	19296	1386	+	Retrotransposon protein	MRENIIQEKHSGGLAGHFGIDKTIAQFSSAYHLQTDGQTEVVNRSLGNLLRSLTGENSRTWDRVLAQAEFAYNDSPNRSTGYSPFQILYGMHPRGVHELRDLGKLEKRSADGEDFAQAMSKLHEQVKLKLQDNSQRYKQRADTKRWEVQFNVGDEVLAYLRKERFPKREYNKLKFKKIGPCKIIRKFSANAYELQLPPGIGIYPIFNVADLFPYVAGSADNAAAEPPRDTKCEGDSWTRQMPMAPPVEIEGILDTQVAKRTRRKEYLQYLVKWKNRPIEDSSWLNATQIQKAGYSVDDLMERSHEFLPPREPDAGASSSEETQSG
PITA_00076	scaffold160227	150698	151952	1255	+	Tubulin-specific chaperone	MLCRICVNVGNRQICGIGVDQLTPEGLNCSRLRSEGIDNGAAMDAVAEDPPSKTTDLITEGSHQGFEVGQRVQSIDKGPNPNKIGTIKYIGPIQGYQSISAGVDWDDDDGRHNGTRVESIEKGPNKIGTIKYIGPMQGYRGIWVGIGWDDGDGCHNPSVPSFAQMNNVSNPSQNPTHTRSISQPAFLQGNPFGESNSNFPPLTPTTFSLK
PITA_00077	scaffold160234	14497	15848	1352	-	Retrotransposon protein	MSINLTLEDQGVLDHVRSNIVEPLSNAPPAARNKWKNGEVKARKIIRDSIDKHLVAYISKLDTSKEIYDRLVEYYLPAALSTSAPSDLMGIWLIDSGASRHFTRYKEVLHNLVEKETNLEIVLGDDMKYPIKGVGNISLKLNQGNTIHLQDVLYVPDLKRNLISISEMEDKGYKVDGSPLGVMSCDTTLQSELWHRRFAHLHYKALPDVR
PITA_00078	scaffold160234	19599	21071	1473	-	Retrotransposon protein	MGIWLIDSGASRHFTGYKEVLHNLVEKETNLEIVLGDDMKYLVRGIGNVSLKLNQGNTIHLQDVLYVPDLKKNLVSISAMEDKGYEVGGSLLGVMSCDTTLQSELWHRRFSHLHYKALPDVRQMVIGMPEFQVEKEGVCLGCVKGKLKRGSFPSSQSKTSDILQLVHSDISKASIRRETTTPYTLEQNGVAERKNCPIMDAVRAMLHDQRLPKFLWAEAANTAVYVQNRCPHQALGSKTPEEKFTGKKPDVSHFRIFGSPVYFHVPKEKISKFGAFGKKGIFVGYGENTKGYRIYVAGQREVVISHDVTFDEDMALSKVNNLPTLRSSQEADTREPKEKDDESMPDVKEPMDPIDPPPNKPSSSRKRPSWLRGLLDDVEGHAAP
PITA_00079	scaffold160235	15477	16239	763	-	Retrotransposon protein	MESQNGDVLSVRGWSHNKNKNKSSNGRSKSRGRSKSLGKPIKVVCWKCIKEGHYKIDYKSKALDKGKGSNDAPSTEVKTTSDEGGDVYLASSSTHVDHEAWLIDSGASFHFTPHREWFCEYEKYDGGDVFLTDDRQARIIGHRKVKLKLQGGRVRTLLGVLHIPPLARNLISVSKLDDAGVKQCSRRIPARWFGGHWY
PITA_00080	scaffold160248	28539	121577	93039	+	Domain containing E3 ubiquitin protein ligase	MGYSRLSRMFLSHSSTSVGKRDSSLNMEELRDSSEVPSKLDETFHRCFQRLLIRGLLPNEAADLALKVAGGTVAKPIDPSDLMEEFELAKGSARVESLVVKIKSIFSSVDALSISFLPEKGSVASVAGVDMALLEKFYSSAKELVFAFTS
PITA_00081	scaffold160252	117486	118843	1358	+	Retrotransposon protein	MGHYAAVCPEKKNKKGKDQSLAASAEVEDFAGRFDREFAFTTCDSSSAGSPALQVQREHAFLSISGASSGIWYVDSGASRHMTGVREYFLELSESGTDVEVVLGDDRVVRAVQVGTLTFQRESKPPLKVIDVLYVPGMRKNLISVSALEDRGYERESKPPLKVTEVLYVPGMRKNLISVSALEDRGYEVLFRGGQVLMYPRGAPAESARVIVVRHAKVYRFAFQPLLALSSSTDSRASSSGQCEIWHRKMGHMYHGALRTLREITTGMPDFSTDHFDTCRGCAMGKFVKSPFPSSDSRATGILDLIHYDVSGRMSHVSFSGYEYYVLFFDDHSRRTWIYFLKTKSEVFKRFQEFRALVETQTGQKIKSLRSDNGGEYTLGEFVDYYAEASIRREFTVPY…
PITA_00082	scaffold160256	6804	9638	2835	-	Cysteine-rich receptor-like protein kinase	MLVVLGYVLLSIGPQYPTRTIAALDQACDGNKFSAGSEFERNLKSVLNYLANNGSKFGFYTFEYGRSPNRVFGLLQCRGDTTPAECQNCSQNAGVEIRETCPEATGAIVWFDQCFLRYQNKNFILGLTSESYVGFICDNLVAPNPEAYRSAIQELMRSLATKASVRSSRGFAFGQITSDPSNQTIYGIVQCLELSSVNCSKCVSDAISRTPKNCFTKSGGEVLSSSCRIRFGREKFYDPQFSSQQITSVQKPSSYSKDKTPRKMTLKLVIILAVLGVALMGSVIWLLKFTTGSKMGEAPFLKTVTDDEEEAQDNSGHAFSQQERIFFKLKTLKLATQNFEDQNKIGEGGFGPVYKGILADGREIAVKKLSVKSKQGKTEFMNEVKIVAKIQHRNLVKLL…
PITA_00083	scaffold160256	25186	29301	4116	+	Patatin group	MAGDDHMITVLSIDGGGVRGIIPATILESLERELQELDGKDKRIADYFDVIAGTSTGGLITAMLAAPSDDTNPRPLFTAEEITQFYFDKCPLIFHSPGSSLTGPKYSGDALRQIIRQILANKRLGDTLTNVVIPAYDIQLQYPVIFSTFEGNNNDANLSDVCIGTSAAPTYLPPYHFDTHNSFDLVDGGVAANNPMLLSINHLTKQAKAYGMPDKESTQYWALSQAVDALESKEDILKRCLVLSLGTGENKTGYRATDAAHWGLLGWLDKDGKSPLIDILLQSSSAIVDIQASFIFQGFNLADSYLRIQEPELEFKRIALDLSTPENLQALKAIGIKLLDKRVSRVDIHTGRYEPVDPERTNREELKSFAKKLSDERKKRMHGDHPSDRL
PITA_00084	scaffold160259	19400	29687	10288	-	Retrotransposon protein	MSHFPSSSLGSYSDSCICLRARSAIVPGINCRWRVLRVPVHSLSFGGCIPGKLCDRTQDCSCCRMVSVDIWNRGIIRRFPPGFKDFLYTLLWRVLNPLVMVHLPYIQGTTDKIARILRKFDIPSTFRPLRTIRNSLRSVKDPFNPKDMKGVYLIPCSCGTPYIGEIGRSIQQRICKHATDLRHGRTKSLALAEHVDKTKHHVCIEEAKVIARVDRFHHRKLREAIEIERRPINLNRDDGWKVSRSWIPALSS
PITA_00085	scaffold160260	21637	23807	2171	-	NA	MIAFLPFPFTTVYSAAKEALLNFFETLRIELISKSVTVTIASPGFIQSELTSREWPHDVEAGILKKVMLADGAVVTVKGAKELHLRQPLQIPLPLGSSTEDSNLASSLKVGGEETAESAKQKTGETAHQAQEKAQESKDTAMDKLCAQMLCLTSLSVEEEQYDPGLAICEDNKNGDGEFKYAENKRSVVEPASPPAADRRPAADQDRNSSRWTRSNPSHRGISFTH
PITA_00086	scaffold160262	41750	42864	1115	-	Glutamine amidotransferase	MAKRFAVLLCAPDEGYLKKRYSGYFTLFANMLSEPEETWDLFKVVDHQFPATEDLCNYHGFVVTGSRYDAHGNDAWILKLCNLLQTVYTMGIKVLGICFGHQVLCRALGGKIGRNLGGWDIGVRKISVSDKLSAKYPALNIPSVISIIECHEGKVYKVPLGAEIVGSSVKTNIEMFSLGDNIMGIQGHPEYTTDILFHLVDSILDKNLTEVRVFLNFQEKMKDDAQPDRDIWQKICKAFLKSDPDPTVMKSNI
PITA_00087	scaffold160267	116979	118065	1087	-	Retrotransposon protein	MEDLLVDKDKWIKVDPSTKPTGVFDEEWKKLDWKAKSTIRLCVSDSVLLNEGNYKRDCKYKTPDKGNGSDDAPSVEAKTTSDEGGDVYLSSSSTHVDHEAWLIDSGASFHFTPHREWFYEYERYDGGDVFLMDDRKDRIICRGKVKLKLQGGRVRILPGVLHIPTLARNLIFVSKLDDVGVKTVFEKDTCKMD
PITA_00088	scaffold160271	82882	84254	1373	+	NA	MENVVSKSRKPKNEDPLPFLRKATTKFPFESSIGGQAAKRRAIALGPMDKIFQKERREELDLTITFFFYQNFISFNVARSPLFIEMCRALTQGAPSGYVPPGSEKLRTTLLTKAKKEIADTWFASSFMMLKRLREVKTTLGSMVISEFWSFWRKTDQVASKRMKDTVLDGAWWERVDLIIQIMDPIISLLRFADIDKPIPREVYEGWDSMIEFVRSIILQSECPEYETSPEAFYDTIHNILVSRWDKNCTHLHCLAHSLNPKYYNHEWLNGGPSRRFPPHMDGEISQGRKEAFRQIF
PITA_00089	scaffold160278	55022	60154	5133	-	Lipin family	MYLDHKGEAYFLKEDDFDEEETTIFSPPSAPSSGDEITATTSEGGSGSGRRIGFKDVEDTVGIKTDGENRAAGDAADRSSQGIASSEKKGEFLIEQQSSITSNENELSGSSASKYSSSSGVKNGKIVSKSPSRRRSIFSLVFRGRSQSFSGSQVVCPRRDEVDGHREEEGDNIHRTSSLERAEIVVDLFDAKWATANENSVQVISNRVGPSAFEYSGGTNSVQHGDSEREGESKSENFVQVICNHFETSTFEDSVDSIVDLEHSVRLNDSGRQQSQTEAQMFMMEESLSNCNECRKQVFGSFPASHSENMASNEEYTDPPNLNIPEAVELKSVCMYQEESSSKFNEFREPISGINVTFQTGNGASDQEDTNSPHLSIPESVKFNEVNTEAVLPSADDSQ…
PITA_00090	scaffold160288	101318	124897	23580	+	Plasma membrane intrinsic protein	MIREAHNCAIEAQNKTRNDVVITIKEFLFSLDIDNINLVNLLRYMKESNMAPRVTHLPEIQPLILYVTNISPQMTKEEILNQRHRNYGLVLRIKTDCGSVGILWSFGGMIFVLVYCIASISGGHINPAVTFGLFLARKVSLPIAVLYIIPQCLGAICGAGLVNAFYKTYYDNMKFWSGCDLWRQSFLG
PITA_00091	scaffold160289	24685	25341	657	+	Retrotransposon protein	MWVKGSPLQFIFDSGRQKNLISAEVMKRLGVPTTPHPQLYSIGWLHEGRDLKVCQQCRLHYSIKPFTDDVLCDVRPIDVCDVLLGQPYLWRIPEVARPTATSLITAKKGSKLISQTRKFICMVRSQSKGNIVATSMTPAKGSSTQQQQQRYTVMTEHRNNFSSPIGVPHKVPVGDKVWLHLQRERLNRTHQKLRPL
PITA_00092	scaffold160291	25241	114554	89314	+	Quinone oxidoreductase	MLLKPRFTTQCAWRESDQLAVPSVVSRLVSTNFHPQSKPIRSFKAFASMVKAIRVHELGGAEVLKWEDVEVPEPGAGEILVKHKAIGVNFIDIYYRKGVYKTEKLPFIPGREAVGVVTAVGPGLTGKQVGDLVAYAGNPMGSYAEEQILPANQVVPFPSTIDPIVGAAVILKGMTVQFLLRSCFKVEPGHTILVHAAAGGVGSLLCQWAKALGATVIGTVSNEEKAAQAAEDGCHHPIIYTKENFVERVKEITKGQGVHVVYDSVGKDTFQGSLECLASRGYMVSFGQSSGMVDPFPMSVLASKSLFLTRPSMMHYTATRDELLRCAGEVFSAVANGVLKVRVTKTYPLSEAAKAHADLEARKTTGSIVLIPDNS
PITA_00093	scaffold160293	14721	15851	1131	-	Reverse transcriptase (RNA-dependent DNA polymerase)	MINPLLAKLYGIILERKLSIWLESEGKRAKGQAFDTVPRRNLWNILEELKVPFELRVATIRLYENVIAKLKSNEGWLKDTKCNIKAKQGCTLSPTLFCIYIDKLEGCLEDIGCARTILVGIVIILLLYFDDIILLTRCPSDLDKQLILLKDFFSTMGMMVNTDKTKVVIIKSKKDTYANFMYDNSNLEEVSSYKYVGIYIHHKLNWKYSIEKRINGGWKTYFGLENNCKTANLVMWDRKKFLFETLVTLVILYGCDVWGCSISRESWRKIEQIQKRFITYNLKIKSSTPYPILLIEVCLSPIESLAMTRFLLYKHKLNNVGDHRLPELALNSSQNRL
PITA_00094	scaffold160295	14755	15717	963	+	Retrotransposon protein	MGQDAIGSAGGIAILWNPNEIIFESWTSMTRILTGGDFNAIQSLKEKKGGIRKTYQSMELFNDMVEGLRLVDISTINGIYTWNNRRGGKNQIASRLDKFLVSETIMNRDVLIEAKIMPSLGSDHWPIRLEVDIKANLGKKPFRFEAFWLRHLDFVGKMEEWWRQSTVQGKGKMHTFQLKLKELKWRIKKWNKEEFGNVMEEKQKLEEEIEALRQRIINEGRTEESSGKEGIILGKLEERRKQEEVLWRKKSRIKWLREGERNTRFFHQAMVHH
PITA_00095	scaffold160295	17046	18807	1762	+	RNase H family protein	MAVPQGVCTKIREILRKFIWGGSSQQKKWALVSWKHLTKRKEEGGLGLRDPGKLNKVLGEKLWWQWMRGGNDLWKQLWRHKYNMPDSTEAIYRIQETPKGSTIGELASQNRDIVGKNVFWEIRGGGEAKFWDENWQQREKMRSIQRIQNIQNKIGDNHIYVKDYWKENELDGIWRKWTTLEDWGIETDQEQREAFMKEVESKKVKVRTGKDIIRWGKSTKGSFTVKEAYYLADQQEVTERNQDWKGIWGKNWWPKITIFTWLVAKHKILTWDKLQKNGFSGPSRCYLCNRDTEMQDHLLINCGYATNIWREVGRIFLTPKKYPKETNEVIFHWQKEKFQCKVVRRAWDLIAGFWDMEDWKADQGEEQILKNLNLKYEMVHNKQSERINARHQSDDKFAY…
PITA_00096	scaffold160309	195	1205	1011	+	Retrotransposon protein	MGHMYHGALRTLKEITTGMPDFSTDHFDTCRGCAMGKFAESPFPSNDSRATGILDLIHSDVSSRMSHVSLSGYEYYVLFIDDHSRRTWIYFLKTKSDVLKRFQEFRALVETQAGRTIKSLRSDNGGEYTLGEFVDYCAERRVVVRRDVKFEEDRAFRRSQELEYLDQPDPQQQLSQSQGSSGQGSGGSGGSRGTSMRMSGPSVSSGSLS
PITA_00097	scaffold160327	30634	33355	2722	-	Retrotransposon protein	MKQFADLFAWEYNDLKTYDKNIIQHKIPLEKDTIPFKQKLRPINPLLLLIEKEIKKLLAAKIIVPMRYSKWVANLVVVRKKSGEIRLCIDFRNLNKCSRKDNYPLPKIEHLLQKVSGAKVMSFLDGFSGYNQVVVHPENQEKTAFTTPWGTFMYSKMPFGLMNVGATFQRAMDITFVGEKDKFVLVYMDDITVYSSSHQDHLQHLKGSEIKWTDAARKSFEAIKRAIMEAPTLISPSYSKEFHIFSFASGDTLAAVLLQKDDGGSEHPVSFFSKTLRDAELRMLDMNWMSTNSEDGQTKEATVGHDQSLVENLASCEWYDKIGHILLKLEVSRGLSSSQARTIKLKAARFCIHETFLYWRDPSGILLRCLDKEQSVEGDHQEIHREFSVQAGICTEAVF…
PITA_00098	scaffold160327	58503	59492	990	+	Endonuclease Exonuclease Phosphatase	MAHPDPSQGDAEKAFSELVKSLPPSRPKPATSKFVKKLDILQEVQLPPSLPRMAALSLAEKGLIGQNGPYFMDSRGLYLNKWTPDFDPELDIPNAVPVWVRLPHLPLHCWGDESVKAIENAVGKYIDRSEPKDNMQACARICVEVDLGKGLPEAIKLKVDEWSYIQQLDYEQIPFKCKVCHEYGHFANRCTKVTNLETEDQGGHWETVKKKKAAPPSKPEPTSDQPGPSSHRPNSPPPKPSGPSQDPPFPSSSNPFLILASDEPQSDQPSFDLSDPP
PITA_00099	scaffold160329	4259	6175	1917	+	Zinc knuckle (CCHC-type) family protein	MTVMEDNLDYFADPSEGEPIWLGARTTLEYFFSFVNDLINEIGALPPISSPRFKSVSLPEDTPTSALLAAGTTGLSQGAKRKRRFKLKQCEVFLNFSEDTPLLDSMESSECLLVVRVRGGQYNVECLQKWTMGVWGQHLSDPPRVQTFVKGWFAMRLNCLAHTNWVLSKVWHIDQALVLLRRWTLLFDPEQERVDTGPIWVRLQGLPFHLWMEDIFRRIGNALGDYLTYDASFVTTGRMAFAQILVHMDLSDGVLEHINIQWRNITRRQILDYEGIPFRCRRCHKVGHAFKGCPLNGTKKIQEQTTNNKEGSNQVEQPQFSKELPRQSASPVRRTRSHSAPLASTAPHAKPSQRKQGRPPPPSSDPAWFACGDSFDLVTPAPPAQVSCDFSPSLPIIAP…
PITA_00100	scaffold160341	4647	5993	1347	+	Retrotransposon protein	MSPTRSGYKELGLELVEPLQDQHRKRRPPMADDRKDEGGGDPIKILLEEALERQRNAMMDSIAQILQRLPRGDALASSSYSGNATPFKSLVAELKASKSDTCSDPEPEPDKGNGKGKHIIDADPIATVATAKIQKNEPKEQEEGERIFHSQMWVKGSPLQFIVNSGSQKNLISAEVVKRLGLSTTPHPQPYSIGWLHEGRDLKVFQQCRLP
PITA_00101	scaffold160346	157323	158653	1331	-	Peptide nitrate transporter At1g22540-like	MSYFACCNVPYLLLRQGGHKPCLQAFGADQFDDQDPDERKHKSSFFNWWYCGMSSSVVVSISVLMYIQENVGWGLGFCIPTLAMAIALFVFMCGTRLYRHKMPDDSPFTGIAQVFVASISKWNVCVPSLGENKIYVIQEEQLLKVEKSREIFPTNQLRFLDKATVAVDLDYKHKYINWRLCTVTQVEEVKLVLRLLPIWVSCLMYGRIGIGIFTSILSMTVAALTEMKRLQVEKDNGLEDMPHATIPLSIFWLLPKYILFGSFWSSFYISILEKLSNRGKKQSWFSDNLNRAHLDYFYWSLAALSALFLCIYVVFASCLIYKKVEIDICHDDEETT
PITA_00102	scaffold160351	24574	30873	6300	-	Zinc finger, C3HC4 type (RING finger)	MKAMEPGLTSSQKFVWMPTLKVWMLYPSQPSSTSAQSESRSTHQSKRKFSDDDVNTESSSKPPKIPHNSLSSCPICLGNDIHQTQLVALRLCMHQFCAKCIQRWSSLQRKCPLCKREFDGWFYDIQGPGSYREKRLLPLAEAPEPSVNGNGQREMDSQRSLQYARGRILDNQRRTRPLPRRRFFGHSRFVSAAEKRRLEEAGAAEKALTWRASIYRKGLRAIPPRLQNRTNLKQNITDELNERARIERRLEPWIRRELEAILGDQDLAVLVHLVLSLWFSRLRKQEGTRNLIPSSNEDEFMQQLESFLSDKANAFWHELRCFAESPFTMSAYDSIVEYQRPLSKSADRR
PITA_00103	scaffold160364	63971	64809	839	-	E3 ubiquitin-protein ligase	MWSIRPLYVWIARKTIKLWAGRKNSPHNRKGFAMADNLISGEEDLISGDEEDLMSDEEDLMSEEDLKEGDTTMMDCCHTFCNVCWTKHFLTQIREGQSNRIKCMDPECNVICDEDIIRKLVTAKYCEVAQRFDRFLFESYIDDNDKVKWCPSVPHCGNAVRVEGDVYCEIQCTCGHQFCFNCLAQPHSPCSCLIWELWDKKCNDESESQN
PITA_00104	scaffold160368	47488	49710	2223	-	Membrane-associated kinase regulator 2-like	MENHCVRICKYQASHVDNSPDDHGYPSYGDDAQYFDIDISLPLFPIDTTPTLTSGSSSGEDDSEDEFELDFSISTANAQNPNHSISSPAENVVSDQPTPLLPASTQACNVSGVKIHSPKLFRTATRLKISLFGFRKSGKVGLDLQSPCAEYAGTGSAMDSPVPKQNRLFTMKFKVVEVPLASLFTRDNSKVAKRDGNNGFQEKSKDSDDGEGQCKSMDRDKKRAKEIVQKYVKMIKPLYVKISQRCNEKIRFRDPQKRGERNELKNGRCPGSERSEKQVSFSDFSGNLKMVYKHLGKGRQQTSDMQKKLPNYYTSESTMMEVQSAIQGAISHCKQSSYIDDTSNSPNFECSDESRGGTYGG
PITA_00105	scaffold160390	232445	233944	1500	+	Mitogen-activated protein kinase kinase kinase	MAGSKWSPARSLQLLFDPALSRSAIPLCSSPGASHSAIPLCRSGRLLPLVLLFLAYVLYFQSQMRIKGSLLKVGGHFEKQRQRLKAILCARHFLTDPLQPYHSTPEGLHDSKHKHSSCVLLSWVGMETEVEEGWVRGAIIGVEAHGTVSLAKNSSNGHIFAVKSTAGYSWALANEYKILRCMNSPYVVRCLGQNYSLNESVIRAYTRGILRGINYLHRQGIVHCDIKGKNVLVGDNGVKLADFGSAKRLVDKEEGQETLQLRGTPLWMAPEAVNQVEQGPTSDIWSLGCTVLEMATGRPPWSNVSNPLTAMYKIGCTQELPELPASLSPQIQDFQEKCFRRDPKKRWTSTELLNHPFLKEDCSTMKEEAIRVPVSPTSNLDFGDQAWNSYPSTPIPSLG…
PITA_00106	scaffold160406	27373	29043	1671	+	Peroxidase	MGKLLIFLGILLVALASIPAIPAEFPTPLLSVDYYEKTCPLAVTIVSEEMQLATLKEARMAASILRLHFHDCFVQGCDASVLLDDTPTFKGEKTANPNVNSIRGFEVIDAIKERLETACPGVVSCADILALAARDGVVLSGGPYWDVPVGRKDSTTASLVEANTNIPMPNATIESLIGKFLVQGLSVTDMVALVGGHTIGQARCTSFRQRLYNDPNAGNDLYLSGLKAICPVSGGDDNLSPLDHVSPTLFDNSYYINLVKGEGLLPSDQEMHSSGLGSITGHIVKEYATDPLGFAKDFSDSIVKMGNIVNPATLLAGEVRKNCRIVNQ
PITA_00107	scaffold160441	59204	59902	699	+	Chloroplastic group IIA intron splicing facilitator CRS1	MLYEAKTVSVNKPIGGVDGSNTDGTLIRDKAADMVNDDHLSSSHLGRDSIDKKQPVQPIGEADYENEIDKILDGLGPRFTYWSGSGPLPVDADLLPAVVPGYKQPFRLLPYGMRPTLGNQEMTNLRKLARKIPPHFALGRNKNHQGLAAAMVKLWERSAIAKIAVKRGVQNTSNERMAEEIKVSNFLLLL
PITA_00108	scaffold160446	45043	49384	4342	-	Nucleotide-diphospho-sugar transferase	MIVEALPKLSRVCRRWRMEPLKSIKDLTLVLCLCLVFLLSYVEIRRSGPIFTANFWSASETNTTLKPVERPLLSSDADELEIALAKASMPNKTLIMTAANKAWMEPNGLIDLLLESFRIGEGTEGLLDYLLIIALDEKAFNRCKEIHPHCYDLRTEGVDFAGEKSFMTEDYLKITQRKIEFLKDVVEHGFSFVFTVNVLWFRSPFRRFSSEADFQISCDICDYGATDVNNLPNTGFTFVRSNQRTIKLYNLWYNSTQRYPGKHDQDVFNEMKFLKEFNEIGLNLLFLDTAYFSGFCDTRATLEYVCTMHANCCIGLKAKTHDLRATLEEWMLYRLDVARRSEMHWRSRDECRASL
PITA_00109	scaffold160447	2158	3461	1304	-	Retrotransposon protein	MYPRGAPAESARVIGVRHAKVYSFAFQPLLALSSSTDSRASSSEQCEIWHRRMGHMYHGALRTLREITTVMPDFSTDHFDTCRGCAMGKFAKSPFPSSDSRATGILDLIHSDVSGRMSHVSLSGYEYYVLFIDDHSRRTWIYFLKTKSEVFKRFQEFRALVETQTGRKIKSLRSDNGGEYTLGEFVDYCAEAGIRREFTVSYNPQQNGVAERKNRSIIGAAKAMLHDQGLPLFLWAEACNAAVYLQNRSPHRALGHMTPEEAFSGKKPDIGHLHIFGCITYSYIPKEKRTKLEPTAEKGIFVGYSETSKAFRIYIPAQRRVVVRRDVKFEEDRAFRRSRESLHRALGHMTPEEAFSGKNPDIGHLHIFGCITYSYIPKEKRTKLEPTTEKGIFVSYSET…
PITA_00110	scaffold160448	68993	69634	642	+	Retrotransposon protein	MSPKENEEIKKQVKTFLENGLIRESLSPCAVPTVLAPKKGWEWWMCTDSRAINKITIRYHHIHIREVDKWKTTFKINEGLYEWLVMPFRLSNAPTTFVRLMNEMLKEYIGKFMIAYLDGILIFNNTREEHLRHIRCVLEKLQQNKLLLNLKKCTFFKKGLIYFGFMISENELKMDPEKVATIVS
PITA_00111	scaffold160458	46038	46854	817	+	Piriformospora indica-insensitive protein	MVESEKEALFSVLGSLVGSDSNVSGIYPDPCATTPIQGSSCIIPSRGWKNLSNSIQSLTFRSDEAMVGELPSELCELRNLENMVVKENNMKVPLLEELGRLYKMKKLLVSWNQFCGQILASIGNLENLLILDLSFNKLNSMLPSEIRGLKSLMKMDLSDNFIRGKILLELGDLKNVTLLDLHKNGLHDNLPQTLTDMSNLQKLYLGTNHIGGNILWP
PITA_00112	scaffold160461	270543	273243	2701	-	LysM	MADGKKPNDKSGGKDDGKKDAVVATSAGFVVFTGIALSLFKALWPKKPVEESFISEEGVSVSSTENTFEELKEKASEVPKAANGVAYDVGKKFQKGGGKKKSNQTIEIYKGDTLWGLSRKYGVSVEAIKAANGFTDDTIYAGEKLTLP
PITA_00113	scaffold160472	22703	24754	2052	-	FAD-binding and arabino-lactone oxidase domains containing protein	MGHKLLTLLLFLLAFPSCLQALCPPPPSVQCKSNGGGCQIFNAKGIWEDRSICRAAEAVSPKTEAEILHAVARAVEKKQKIKVVSSLAHSISKLVCVGDHGLIISTENYASVIGVNKGAMTITVQGGAMMRDVMEEAAKEGLAFPAMINWNGVSAAGVVSTGAHGSGLVGRGSGVYEYVVGMKLVVPASPSEGYSKVMSLSTETDEDELKAARLSLGTLGVISQVTFALQPMFKRSLSRPILSDDKELQNEAAHFLRAHDLADLYWFPFHQKALFRRFDRVSVEVPGDGLNVAIGHFPSSVASIEYFDHLKGIIQSTEDSARMCSLMGEEIKQLTFNGSGFWNDEIKGFTGYPVIGFNHRMQSSGGCQGTYNNHNHNHTGCTPDKILDKNETVCSWDRR…
PITA_00114	scaffold160480	117431	118924	1494	-	Ubiquitin conjugation factor	MAHNIIMRVFERSSPHNMPLHLRLECVEQFSKIQKAFQRLEKSCAKVTTCLKKSYAEEDDSDGEEMKQGEAGEEYFDQNDDVDEDYLEKQEDEQYHNNERDVEEDIDEEENVEEGKEEDSFENNYEDDIFEKEKVDYEKEEEYNHDQNDENNAENITFNNEEDKLDHKEENPQEDEDDLNNDCDEKDSQNGYMKTKKENTFEEDSWDPILKQLYEDLKLTTRVMASPLQDFQKTLRTLKKLIDIPICAKYLVNHPSWIGKSNIVEKRLIEVETKNWPRGRPHNAKRLLQNAQPELEPPARKSCWIPPGVLKGMLPLKRNAEAPTLPAATHKQLLKVPTTLKICCGRPRKGTLPLVNTIELKKLHVISDESKIITHIDNKCTQHQHQPAPNSGKPLPTPV…
PITA_00115	scaffold160480	140706	147091	6386	+	tRNA guanosine-2'-O-methyltransferase TRM11 homolog	MALQGVGEFILGLEDKWVSDQTTRQLVRFSLSKPLLRWLAIVVQRFTTALYTFGRVDLRNADYRFWFIETDDQVSNNGLPPIVQRTLFFGRELGGADRKLLQTYQLSKRKYLGPTAMDAEIAFLMANQALVQPGRLVYDPFVGTGSILVAAAHFGAMTMGADIDIRVVRDGRGPSCNVWSNFKQMVNVVGSLNSNLALSEPATVN
PITA_00116	scaffold160480	165638	166636	999	-	Transposon protein	MAYFYEAMDRAKEAIRSYYADKGFAGLDRHMMLWDVIDSRWTGMLHRPIHATTLFLNPAFSYKCGFDFDGEVMEGLHSCIHRMVLDPELHIWWRSYGARAPNLQKLTIRILSQTCSSSRCERNWSVFEKIHAKKRNRLEFARLNDLVYVHYNIRLQVRQIEAPMDPDAISKENIDVLSQWRVESEEPILEESPSWLEPDDPLEQG
PITA_00117	scaffold160485	2247	4159	1913	+	Reverse transcriptase (RNA-dependent DNA polymerase)	MASSGKIEIKKFNGQSFELWKLKMEKQLVDKDQWIANKNKNKSSSRRSKSRGRSKSPRKPVKVVRWKCGKEGHYKRDCKSKAPDKGKGSDDYHSAEAKTTSDEGGDVYMASSSASFHFTPHREWFYEYEKYDGGDVFLGDDRKARIVGREKVKFKVCKNSVREGYPQDGSGVTGIDVGSMSNSSLDFDFCENCVNGKQNRVSFPSGDDFSRNTWIYFLKKKSEVFDRFKEFKAPVENQTEKKIKVLRTDNGGDFCSKEFEEFCKKCGIARQKTTPYTP
PITA_00118	scaffold160497	155244	268675	113432	-	Vesicle transport V-snare	MSEVFEGYERQYCELSANLSRKCTSAALLNGEQKKQKITELKSGLDEAEALIRKMDLEARSLQPSLKATFLAKLREYKSDLNNLKRDVKKTSSPIDTQAARDELLESGMGDTLMASADQRGRLLNSTERLNQTSDRIKEGRRTLLETEDLGVSILHDLHQQRQSLLHAHDTLHGVDDNIGKSRKILTSMTRRMSRNKYIIGGLIGVLVIVIAVIVYFKVAHK
PITA_00119	scaffold160499	61265	63158	1894	-	Pectinesterase	MAFRFRLTALVFFIICLMLVKIESNEQQHSISLKSACDGTLDPKFCVSTMSSLLPGSLQATSADLARTSIRLSVIEAQKEFQTISRLGWGAFKGTQLDALEDCMQLNDLTLDHLSKSQTNVAADTLKWRQAVDIQTWLSAALTNQATCVESLQVASGNLQNILSKSVLDVSRVLSNSLALVKNIPVIGKDSNKPPVHSRRLFSNPTSHGRHNQADVDNEFPSWLSASDRRRLLQTSEAADNVVMVAQNGSGNYTTITDALNAAPNNSLDRYVIHIAKGVYQEYVEVPKHKTNIMLVGDGINATVITGNRSVVDGWTTYRSATVAVVGQGFLARDITFENTAGPEKHQAVALRVASDLSAFYRCSFKGYQDTLYAHSLRQFYRECEIYGTVDFIFGNAAA…
PITA_00120	scaffold160501	69835	72764	2930	-	NA	MTRGTDTGGMETGLGMHVVAFIVGDAIDYVNELKQQVERAEFDVQSTNVSSQSAEPRVEETDSLALRLDAVNRYGSNGKYHVEVEARVVGESIAELRIRCKKESGILFHLTMALESLPFCLKNFSFTALDEYLLLLDVVLQVCNPILIYFCSPSQSLGFDYLVLFLIVFKAEADCFPATDDCGVRQTIENSFGKQGLILTSVNSNGHQWQELQ
PITA_00121	scaffold160501	74795	75808	1014	-	NA	MKTASILGDDIDYVNELKQQVERAEFDVQSTNVSSQSAEPRVEETDSLALRLDAANRYGSNGKYHVQVEAHVVGEIIAELRIRCKKESGILFHLTMALESLPFRLKNFSFTALDEYLLLLNVVLQAEADCFPATDDCGVRQTIEDSFGKQGLILTSVNSNGHQW
PITA_00122	scaffold160503	130334	134269	3936	-	BTB POZ domain-containing protein	MSGPSSSTDSTSTSESQLQKLLRKWCEATGLPMTVTVHIEDRCYKLHKYPLVSRSGFMKKKLSESLEIRLPDSFPGGVEIFEIILKFVYGSSIHIDPLNVAALRCAAEFLEMANDVGRRNLCERSDLYLTQVVLQSWEDTLVVLQKCQCLLPLAEELLIVSRCIESLAFLACMEVFDPEHGRTKPGTRLVSDIGSRLRDATAKDWWVKDLLALPLNLFERIIASIRKKGMKEKFVSPVLIMYANKWVLSNNTHVKKSGHNSAKGTLLEGIIKLLPLGRRSNAVPVHFLFSLLSLVLKSGSSNESKEQLQSRIASQLDLATIEDFVLFVPAENSNGIDAVSPEVKTMQSIVSLFISQESVNTRSDDSEFNMGFEEAEEQSTTSASCVLNRNKVSVVANLW…
PITA_00123	scaffold160511	33878	36988	3111	+	Chloroplastic group IIA intron splicing facilitator CRS1	MVNGNFWHLMSDILQWLTGGSLLSRDEEFIVFYRGKDFIPSSVATVLVERKAMIEELEEKEGKTQLIATSPVLSAGETATSDSSRVAQIPEAKKPWEKWIDSEEQRKIKAEALTAKRLAVVRRLHSKLTSALSKKSKVENELGDIEKAWEPAEMPADRDTITEEERFMLRKLGLRMKPFLLLGRRGVFDGVVENMHLHWKYRELVKIISKEKSVPQVKRTARLLEYESGGILVAVESVSKGHAIIIYRGKNYRRPAVLRPKSLLTKKEALKHSIEIQRHESLNLQILRLERNIELLKNHLNKVEDENEEISELLIDEFESTSLEDEDEITLQSTKGASSAHPSKDEEETTLYSTEELGSVYHPEKDEDEGEAVQFDSCDSNSENEASVSNFQSGKDAAQ…
PITA_00124	scaffold160523	8820	21540	12721	+	CTLH	MGQSLVNLVFLIRFLISFPPLHNKELRFPSIYSYSVAGDLRQHLEVRDAVTGRKQYTFKVMKHLSILFILTRKKIFSLFFLQLLMERSKPGCMILRDLGWTIMLLAFGALQWLAVLMEQGKMLNLEXTNFGDIAKWEVASRERIAYKIFKIDTHGVNDIAFPLPTSQLCIITCGDDKTIKVRDAVTGRKQYTFKVMKHLSILFILTRKKIFSLFFLQLLMERSKPGCMILRDLGWTIMLLAFGALQWLAVLMEQGDRPRSRPPTHPLNMYSQDDRPKTVSRTLNQCANVMNMDFHPLQKTILLVRTNVGDIAKWEVASRERIAYKIFKIDIHGVNDIAFPLPTSQLCIMTCGDDKTIKVRDAVTGRKQYTFKVMKHLSILFILTRKKIFSLFFLQLLME…
PITA_00125	scaffold160528	142494	144197	1704	+	Hydra magnipapillata	MKALEATIKKHIIHLEHSSTSTSSSGISLSTCVCQTSQSGYALNVSSSSHSHEWLIDSGASYHMAKNKAMFSSLNDFNTKNIYVGDDRSLSVVGTGTVHLDNGQFNDVLCVPSLSCNLLCIYQITHLGEGKIVEFSPHDVVIKDLRDPRQILATSIADDYTRLIPLKSKNVIIRRDVKFAENISAYEPSSVDVPPLSNPSTSENISSSDDDSEDENPPPPSQDPPSAPQLPKWVRATQDAAGSLVDDPTDQRRTRSLFDRASSLLAQTSTNYDPC
PITA_00126	scaffold160535	3738	10453	6716	+	Amino acid	MDNCYIESRKSCTVPDNSCAVLESFGPFPEDSSQDTIKTNRTVCFGSSSNTVEKPYTEEPCTVPGTMVRGAIINKNNIRYYNADDSLEAVVNADTPEDSSNTMEKPHDEESCAVPGTSVKSTMINKHIMVCGKAMNADTSKDHMAPCADKADLSRNMVYLNSKVEHVITHDDTVTSVSRIKNIDNNCVNSVVNSDNTKEACAVNVVVHTVVNSDNAKVNAVVHTVVNSDNAKKYCVVNAVVDSDTPEGKDNTMERPFAKESCAVPDIFAKDSMINENNILVYNADNSCEKARNADTSKEFITPCADSVNLSSNAWEKTVNNMVNADSRAGSMVSGHSGFLAIDSILSSGDVHKQNKIWRWSSRWVAMQILSVVCLAISIAASIGSIVGFVKALKEYKPF…
PITA_00127	scaffold160538	52885	54913	2029	+	Reductase	MMAEAKSRILIVGGTGYMGRRFVRASLAHGHPTYVLSRPEAVGLDIEKIQMLLSFKNEGAHLLQGSFDKYESLVAAAKKVDVVICAMAGNHIRSHAILQQLKLVEAMKEAGNIKRFLPSEFGIDPDRMEHAIEPGNVTFSDKREVRRATEAAGIPYTYVSANCFAGYFVGGLAQLGRVAPPTERVTIYGDGNTKVIWVDEDDIATYTIKTVDDPRTLNKTLYIRPPANILSHKQVVQMWEKHNRKALEKVYLSGDDFLDLMKGQSLAEQIGMTHFYHIFYEGCLYNFDIGDDGTEASELYPDVKYATVETYLKRFLL
PITA_00128	scaffold160539	4533	5453	921	+	NA	MEANKPNKMISSSSTQPQQSRSLRWVSFGIYEPQGSCDIHNAVTHMARVAALIEQRSNIKIAILKSLRHSWAAIFAVWNGESGGDNKAMSNLPEAAAFTKGMDCAVKIVDSGWFRQSSQEITRGIRYAQLSLGDIVSVRRMYVSSSKKQDLLSYCCLAVLKSYFSGLNGILSYSFYDSLDGMKIIGLGVWDGLESASFLQDNPNANPALPFWKDLGAKKLSYEICEVVYVTCQTTSLQNCRPFFQI
PITA_00129	scaffold160547	34830	35982	1153	+	Retrotransposon protein	MQKGRVLKRDCKSKAPDKGKGSDDAPFAKAKTISNEGGDVHLASSSTHVDHEAWFIDSGASFHFTAHREWFCEYEKYDGGDIFLGHDRKAIIVGHGKVKLKLQGRRVRTLPSVLHILALAKNLISVSKLDDAGVKVVFEKDACKMVWGALVLMRVAWIGTFCKLQGLDILERRAFEYFMEYMDIFLTKKSKFFDKFKEFKALVENQIEKKIKVLRIDNGGEFCGKQFEEFYKKCGIAWQKNTPYAPQQNGVAERMNNTLMEREKSMLSGQTQWRQHVT
PITA_00130	scaffold160547	66435	68342	1908	+	12-oxophytodienoate reductase	MNVSTIHPNRSAYFSKLVNLIRLYSRRKRGRVTTVTTMAGEQNTQENQSKQQIPLITPYQLGPFTLSHRVVLAPLTRLRSYNYIPQPHAILYHSQRTSPGGLLIAEGTGVSDSAQGYPDTPGIWTEEQVEAWKPIVNAVHEKGGVFFCQIGHTGRVSHVDYQPNRQAPFSSTDRKLSGQLVLPNGKDFADYSTPRALKIEEIPQIINEFRLAARNVIKAGFDGVEIHGAHGYLLDQFMKDSINNRSDEYGGTLENRCRFPLEVVKAVVEEIGAERVGIRLSPFTHYSESSDSDPDALGLYMAEALCKYNILYAHYVEPRLVNSFDPVSTDKSLFPIRKAFKGSFLVAGGYNREEGNEAIASGKADLVVYGRHFLANPDLPRRFELNAPLNKYDRNTFYS…
PITA_00131	scaffold160551	31808	34759	2952	-	BAG domain	MRRLRDRVEPKIFTVPVRDSPTNPKSAVPIPARFLNTESSSTLSMALPMDETSAAIKIQSAFRGFSTRKCAPLKNLKIILDVKAKAEDVRRRIADCQVVESIRQNEKERLKITEEIMSLILKLDAIQEVHSFVREARRAVVRELVSLEKDVDAIIAGKSTEGTGMEYAVDSETGEDDRVQCFLRFRMRRIVMRSYKIDEELTTLDLSFAVGIQANDHKEIDDTGMKKSGRSEIAASEGLPHREAVLDGKH
PITA_00132	scaffold160573	14071	15910	1840	-	Pectinesterase	MFVQIESDQWPHYVSLKSACDVTLDPKFCVSTMSSVFPGSLQANSTDLARMAIKLSVVEAQKVSQKISRLGWRGFNGRQLSALEDSLTNHATCVESLQEAIVNLQNILTKSVHNISRVVSNSLALVKRISVVGKHSKKLAVHNRRLFSNPTTHERRNQVDVDDGNFPSHYGSVNDGFPSWLSASDRRRLLQTSEADDNVVTVAQDGSGNYTTITDAQHAAPNKSSYRYVIHVTEGVYQEYIEVPKYKTNIMLVGDRKNATIITGNRSFVDGWTTYRSATVVVVGQGFIAQDITFENTAGAEKHKAVALRVASVLSTFYRCSIKGYQDTLYAHSLRQFYRECDIYGTVDFIFGNAAAVFQNCNLLARKPMDSQNNCFTAQGRDDPNQNTGISIQNCAVSV…
PITA_00133	scaffold160575	41141	42091	951	+	Cellulose synthase A catalytic subunit 1 UDP-forming	MENGGIPQSMNFTSSLKEAIHVINYGYEDKVGMGKRDWVDLWFCHRRYFDWVLNAYSTLDFNILHRLTYINTIVYPLTSLPLVSYCTLPTDCLLTGKFIIPEISNFSSVFFILYFISIFTTTILELHWSTVGINEWWRNEKFWFIGGV
PITA_00134	scaffold160584	12845	19764	6920	+	NA	MESLDKWRKFFEGSGTDICNLIENAILVATSDCPTELSRKRDGIAQRLYASRFVRCCDRTSVTLADPRDETIDDEDAQEGITGCHDKTSDRVNSSIGETDGIRIINHRGSYDEAKDLTEEIEDESQALKEVFKIKDLSRFLQSVSELYERLRRLELMQLTVESLKSNTILPSCSIINMFCNGVFSSRNSDSRQVNQLRKHNSKEIQSMVKRLIRGWKDIVDEWVKTTENVVAAATAVTSFYLSITPAMANYENGLPSPPLDEGAFLSTQMTSIEISQVVFRYV
PITA_00135	scaffold160587	68076	69468	1393	+	Retrotransposon protein	MGSSGKIEIKKFNGQSFELWKLNMEDLLVDKDQWITIDPGTKPMGVFDEEWKKLEQKAKSRNNCGSFHFTPQREWFCEYEKYDGGDVFLGNDNKAKIIGRGKVKFILQGGRIRTLPGVLHIPVLARNLIFVSKLDDAGVKIVFQKDTYKKVQGALVLMWVFRIGNLYKLQGRTVIDGCNSSVVPESGAENLVVSREKAMLWHQRLGHIREKGLRILHGKGMVEGMTNSSLNFDFCENCVYGK
PITA_00136	scaffold160598	41036	42804	1769	-	BAHD family acyltransferase	MAGEQENVKVLRVSSVVPAIPTMKHHMFLSSIDLFYISFNNKRVMFYKIDEEEMDFSTITEKLKRSLSLVLVDFYPFAGRLDIKREESGRPEIDYNDRGVEFAEASIGMAFEELEKEEFRHKSFFKELVRNHDCDTSENGTYDEPLLSIQVSDFAEQVTAFLGGGICIGTHFHHVIVDGSSFWHFMKCWAECSRGLPISNKPEHIREIFKRDEKIYALPNVSWRAEEVVTDCIKEAQIFKFVREDSPPLNHSETNVNTDNATMENTNEGSAQIIKSMKDETDVELYTFRFSEEMVRKLKERAQASSAFVAVIAHFWRCLTKAREVPDNEPVDILVLSDQRGRIKPPLPPAYFGNCLSGGVARTSAKQLLGRDVCFAASLIQELINSCTMEMQLNNLIDW…
PITA_00137	scaffold160603	18919	22579	3661	+	Terminal	MSFLFVHYYDLRHAKAALTDIQEQHMVQQRKLRSYYQFPHEGLASGMLAFSKGLIGGSVVWAQYTVPFSHRGESVNQGTLVVFNLDANISVETPRSVFESYGAVKELRETPWKGHHKFVEFFDVRDAARALKGMDGQDIGGRRVKIEFSRPGGQGRMKSRSQAAVFMPSATELPNTDHQEWLPQKEAGVLINPRQHLCTISYRRIATTKIWVLLWLALLDKIFQCLSQSVMRQYQLQMHVGRLENPYPCRAVPYDTVAAPRVYGSAIHPLYHSHTGASSLWNPEAEHIADRGDDVRPEYTLFGTIVHSGYSQDSGHYYAYVKDANSHWYCCNDAHVSSATLQTVLSEKVYMLFFLRSSPKLKGVKDIPSCNGVIPGKENGNGMNISSNGRSSASSNSSV…
PITA_00138	scaffold160618	78898	80639	1742	-	Heterogeneous nuclear ribonucleoprotein	MIIHIINNHDISREQSTGASLKGNNNDNSQHQEDLNNDKDDVEHTGVLKLKGLPFSASKKDIVDFFGDYNVSEESVHIVYRSDGKATGDALVEFESAEDSKAAMSKDRMKTGSNPDQAPLRKTLQRWVGSQDLVKDLTHALELKLGIPSAAQRLLHEGKQLEDLYPLSFYSIKRNASISLSLRLRGGAAGQSSSAKAFSYKDVVHTPRQEKTVPPVQAPKPFLVDKLEETPSIEIVHPSLDEQAQQFAELGIICRFNGLWPQTADLYQWIHSNWTNNCKVLLCSKGFFITVFAFEEDYQKALKAGPWFWGSTGLFLTPWFPDFDPSSAIITKLPIWVRLPNLPAHLWHFAVFQGIGNSLGRFLDTDISRGEKGLYTFARICAEIDISKGLPDKINLKIG…
PITA_00139	scaffold160618	82351	89591	7241	-	Ribonuclease H	MNVRSPANCSTTEMFLSWKARYPHRIAAKSLWSKVWVAVLKYVCWKVWLSRNEIIFNQTETSAERVAEKAKNLLIETLRQSSARDNTLRDEERAWLGDFTPIMSPPSVSRPPLKENWQIRDNAEGFQKWWKSQGKCTIFFYGASKGNPGRSGAGGIIYFPNGSKECFSWGLGIKTNNQAEVLGLFKACQLARGKDPKEIAVFGDSELLIKALRKNKRLNDPVLNNQILRVIRLLKEFPSVQIFHILRELNSKADSLANIGCNHEKGRMEIIPLVSRDFACSSKQGNFPLGELKKVWCTHSLVPISINLALNFTTNRLINSPSNETRGSSCAKVGSSEDDIAARFDVLPLHIGINSLPRANFGHFHDISLSSKLLPHVVLNTLHTYSNFNVYSSEASWIL…
PITA_00140	scaffold160641	36076	36822	747	-	Retrotransposon protein	MRAYRAAANELLSTFSEFELAKIARDHNIHAHSLATFASTCTLPFEPSHHFTAEIKHRPSVPNNVENWQLAEEKHLNLTAATAKQILSPTIFDSTNIGRLKQLCSHETTKVKDEFIDLKGNVLPSGLTPLEDMFDDNDVAKKPKMEPLNVATEEHNIGTTEHPRMIKLSKNLPPDQKPKYVDLFKEFQDVFASSYEDLKSYDTSVIQHTIPLKPN
PITA_00141	scaffold160645	99455	100377	923	-	GTP pyrophosphokinase-like	MYTTSLYTALASIVHNKHTTLDGQQVLMFSYSSGLASTLFSFKIREGQFPFTLSNITEVMDVQNKLDSCHDFLPEDFVENLKRMETLYGAKDFVSTSQLSLLQPGAFYLTKVDSMYRRFYSCKDGRLNRIEEDQFLDFMSMDVEVQIRTEVKDCIAQKGIAVHYGGKGITSGNVQTNGRILRAKYTCLNSADIARRVSWLNAIREWKEEFVGNMSSREFVDTVMGDLLDSRVFVFTPKGEIKNLPKGATVIDYAYQVHTEIGNQMFG
PITA_00142	scaffold160645	100447	101836	1390	-	Hydroxymethylglutaryl-CoA synthase	MATKGSATNKSAASLPLKKANLNDPNAIKHLLDEMASKVLFSRGYVENVALSNVKMAIGVIIIGISLAAQFYPKKFPENKNFLIGCIILYVIFNGLLQFIIYTKEKNTILFTDPPPGSFSSTGLAVSSKLAHFSDMYTLCISSTDPKSIEANSLVEFTKSVTKWFTKDGVLVETLFLNDVEKLIDDYGNDEFVEYLNHAHLGYVPRLTRAEWGVIRSSLGKPRTTHGKSTIVDSRTGRHGLVIATDSAVYAEGAARPTGGAAAVAMLIGPNAPIATERKYRGTHMAHVYEFYKPKLASEYPIVDGKLSQTCYLMALDSCYKRFCNKFEKEEGRQFSLLDEDYIAFHSPYNKLVQKSFGRLLFNDFSRHARSVGKDAQEKLEPFAGLSEQDSYNSRDLEK…
PITA_00143	scaffold160645	105052	106969	1918	-	Hydroxymethylglutaryl-CoA synthase	MATKGSATDKSAASLPLKKANLNDPNAIKHLLDETASEVLFSRGYVENVALSNVKMAIGVIIIGIALAAQFYPKKFPENKNFLIGCIILYVIFNGLLQFIIYTKEKNTILFTDTPPGSFSSTGLVVSSKLARFSDMTGRYGLVIATDSAVYAEGAARPTGGAAAVAMLIGPNAPIATESKYRGTHMAHVYDFYKPKLASEYPVVDGKLSQTCYLMALDSCYKRFCNKFEKEEGRQFSLLDEDYIAFHSPYNKLVQKSFGRLLFNDFSRHARSVGKDAQEKLEPFAGLSEQDSYNSRDLEKVSQQLAKPLYDAKIQPSTLLPKQVGNMYTTSLYAALASIIHNKHTTLDGQRVLMFSYGSGLASTLFSFKIREGQFHFTLSNITEVMDIKNKLDSCHEFL…
PITA_00144	scaffold160646	16019	19357	3339	+	NA	MSSVRWYPDGSSFGDLAFDVATENSGNLRMQGHAYPFTIGNRFERDMQLPATNGFNPGGAPLNVSFNLKLHVHVSTISAEGIYNPLTGSVCMIGCRHVGSKYIEGDMDCEIHIMVNYASLNPELYSDISGSITSLRSILSRAIRPGAVNVACGFISDLRAIEEIEENRRPQMRTEDDQTITEENRRRSDDHRRTADDHRRTKDPQTIHHRRSPKNGRPADANGTRRSTPDPQTIHRRRSPKNGRPADEKNTFVN
PITA_00145	scaffold160663	47673	50868	3196	-	Retrotransposon protein	MLPPVEVKTTSDEGGDVHLASSSTHVDHEVWLIDSGASFHFTPHKEWLCEYEKYAGGDVFLGDDRKARIIGASIHFTPHREWFYEYEKYDGGDVFLGDDRKPRIIGRGKVKLKLQDGKVRTLPGVLYIPALARNLISLRKLDDAGVKTLFEKDTCKMV
PITA_00146	scaffold160664	48246	48875	630	-	Retrotransposon protein	MNFCKQHGIIQQFTVPHTPQQNGVPERKNMTLVECVRSMIQDRKKLDPKALKCIFVGYGTKYKAYKLYNPVTHNVFASRDVVFHEHNEDRKEDSNNDSHIPLLIELNSEEEEEQEQEQKQEEVAVDSVISDNIGPRSAEKDRVEQGKF
PITA_00147	scaffold160673	126755	127880	1126	+	Retrotransposon protein	MRGVRIGTLYKLQGSTVVDGCNSSMVPENGVENLVVSGEKTMLWNQRLGHIGEKGLRILHGKGMVEGMSNSSLDFDFCENCVYGKQNRVSFPSGRKRTKQILELVHSDVFGPVKVPSLEDYSIYTSAKWSHGKNEQDVHGKGKKHAQWCRVRTGILGRGGGYCMLLVNRSPSSALEDKTPQEVWTGKKPSLSHLREFGCDAYVHVPKEKRTKLDSKSEKCIFIGYKDGLKGYKLWNPITRKVVYSRDVVFREVKDVIKHEVQPKEPVKIEFELKEEESDSIAEEESEDEEPQTPAVRKSA
PITA_00148	scaffold160683	35396	37489	2094	+	Mevalonate	MDNIKEVAARAPWKLILCGEHAVVHGSTALATSLGFYTQVRIQTSTAATADPDGHLTIDLRDVNVHFKWPIKRIEAAFKPLEEFVVDLLCVKSCSSDIMWCIASLVNEEEFLEAVIGVSTGVSAFLFLYVSIVGLKTVPGENSQARTSVSTRSRSEKIHKQEQASPPAADWQQIKIEEQFDQDRGTLRDGPVPIPVIAAFLSPIDSYHQGFNTLQGLGLAD
PITA_00149	scaffold160688	26686	27891	1206	+	Zinc knuckle (CCHC-type) family protein	MGNQGLYLNKWSPDFDPSVDVPKEAPVWVRLPNLPLHCWSYQSLQKISNGLGRFIDKADHKGQYTCARICVEVDLEAGLPEAIKLKVGEWQHYQKLDYEQLPFKCRTCHEHGHFQRNCPKSPSGNTVEDEGWKEIRKGKAIPKPPGQKTTAPSGNPHINPKAVAASKDGSPSGEKMDDKENQEETGNMEKQRKTNEVESTVHTPEECQRRNEGNEEHISLASDSEGDSEERDSESDNSLATPIKTTRGRKSKKKQREEETYKDVLQGSQKTLKSMMNTRSGCKSIKAPMGAPSPLKTPYMTLFKKKAALTGSSLSYSTRILVSK
PITA_00150	scaffold160692	22502	49268	26767	+	Transcription	MRRTKGLSKPSDGVLHRGSWTPEEDRILKTYIEANGVGRWSTLPQNAGLMRRGKSCRLRWMNHLRPNVKRGHISADEEELIIRLHNLLGNRWSLIAGRVPGRTDNEVKNYWNTRLSKKLGSTGDNLARSLARRQIAKASPRIGMDNDAAVHLNSESPNFKFTPSLRSPTGSTIVPEETRSDIQLPSPESNNDGDRRTTVQKDDTPHLEPLDIAQTNSCGVPPPEEIGQCSAQESGFVEQNHDMNSLGKEQSPDFSSTPYNTCLDSLLWFNYSPEMDDLFHCDYDQETSFSVSFSDHLQCSLIAGRVPGRTDNEVKNYWNTRLSKKLGSTGDNLARSLARRQIAKARIGVDNDAAVHLNSESPNFKFTLRLRSPMGSTIVPEEARSDIQLPSPESNNDGD…
PITA_00151	scaffold160692	31702	34302	2601	+	Retrotransposon protein	MEQVEAEGRGRGRGRVVRRIADEGLREEIRVLHERLAVVEAEGRRDPANDSDEEVAEPEDEFEGVTPELRLLKSFLLSSHKPRHELPTYDGSLSANVLLDWLSEVNKFFEFEETSEDKQVKFAATKLKRHASLWWDNVQAERKRLHKQPIKKWARMEAKLKEKFLPKDYQIMLYRQAEEKINRKQNAKRGGGSGRGKGKVYGRGRGTGSNEEGSSSKSAGTTEKDNSTREGRPAQQGRGFGRGRGTVQCYRCHKLGHKSYDCPEGEPAGGRGTYVAQPEDVEETPQEAENTPKTGEALVLNKVLLKPAKEVAEPDQQKALFRTVCKSRGKCCKLIIDSGSTDNLVVVEMVEKLGLKKLKHPTPYKVSWLQKGHQLLVDEQCEVEFQIGKYKDKILCDFM…
PITA_00152	scaffold160692	34615	35589	975	+	Retrotransposon protein	MQQHKLNHKHAAWVEYLQSFTFVLKHISGQSNKVADALSRRTLLLQESTMQILGFEHLKELYPTDTEFREAYEACQNPLLRNNSMWLDYNLQEGLLFKGGQLCIPNCSMWENIIQEKHSGGLAGHFGIDKTIAQNTGLYMPLPIPSRPWDSVSMDFVLGLPKTQQGFDSVMVVVDRFSKMAHFVPCRKTSDATYIAHLFFTEIVRLHGLPRSIISDRDVKFTGHFWRTLWKKLNTQLQFSSAYHPQTDGQTEVVNRSLGNLLRSLTSENSRTWDRVLAQAEFAYNDSPNRST
PITA_00153	scaffold160692	35701	36225	525	+	Retrotransposon protein	MSNLHEQVKLKLQDNSQRYKQQVDTKRREVQFNVGDEVLAYLRKERFPKREYSKLKFKKIGPCKIIRKFSANAYELQLPPGIGSADNAAAEPPRDTNCEGDSWTRQMPMAPPVEIEGILDTQVAKRTRRKEYLHYFVKWKNRPIEDSL
PITA_00154	scaffold160692	259086	260645	1560	-	NA	MSPDFWDDTNFLEAFTTRAYWGLYIFDPCSWSSFINTSHTKKSQGGSSDRGFSDLIQTAASSYFKTQGSEDESASSPPTQHHSSSGSGEKMKPSGGSGEKMKPSGGQAAASAKVLLDAALAKLHKTEAEGGGEGEQIDKAKLAAAAADVLGAAKHYGKMEGKGYGKYVDMAEGYLQKFGQKQGSGNVAGHDNYPRPPSAHSTGHAQDDDYYERPPSSHSKPHVQEDDYYERPPSSHSKPHAQEDDYYERPPSSHSKPHVQEDDYYERPPSSHSKPHAQENYYYERPPSSHSKPHVQEDDYYERPPSSHSKPHAQEDDYYERPPSSHSKPYAQEDDYERPPASHSRPHAQEYGNYARPQSSQSTSYAQEDEQEKKYLKYLKKAEEYLNKN
PITA_00155	scaffold160692	279727	280541	815	+	Endoglucanase	MNKFGILLFVLSIEMIKIEATCRFKERLTWRKDSTLTDRFDQNVDFVGRYYHASDDVKFGFPMASTTMLAWSMLEFDNLMGQKIENAKVAIRWATDYFLKATVQPNKIFVGVPNIDHDCWERLEDMDTSRTIYSIDTQHPGSDVTGETIATMAAASIIF
PITA_00156	scaffold160697	15092	15811	720	+	ATPase CA transporting	MFPCVETLGYTTIIFSHKARTLTTNHMSVTEFITSRSIISSIQEFLVEATTYNPKDRSILNWLAHRMVANLETLIGIAIACNDARISYQGHQFHATGMPTEENLKADSIYITTTLGIPEGLIYVQLLWVNLATDGSPATTLGFNHADIDIMRKTPT
PITA_00157	scaffold160697	110554	115128	4575	+	tRNA 2'phosphotransferase	MDSGRSGSKGKGFKAKVPASTNQNSAHHNSDRTVCGSCESGSYPVSSSGIGCAPKDSASTIRNSAQSHIADKTTSGPSGSSSRPVSSSGTERAPSVFNPPSVWGSKKLDFSVGGHSIVVPTEGNSISSSETERGPSGFKPPSVWGSKTLDFSVGGHDIVVPTEGNSISSAPSAELGSLVAPFRHRCLSCFRLQIIKMDSGRSGSKGKGFKAKVPASTNQNSAHHNSDRTVCGSCESGSHPVSSSGIGCAPKDSASTIRNSAQSHIADKTTSGPSGSSSRPVSSSGTERAPSVFNTPSVWGSKKLDFSVGGHSIVVPTEGNSISSSETERGPSGFKPPSVWGSKTLDFSVGRHNIVVPTEVNSISGAPSAELGSRRSESMEVQENPHVLRESTGAAGGAI…
PITA_00158	scaffold160733	37300	39087	1788	+	O-methyltransferase	MNIQAVNNEGFLVQAPDMNMQSVKDEEALRASALGLAFSLETPFLLKCAIRLKIPDIISKAGPDVSLSVHQIAAQLPSEDPDMGALSRILTYLSTMGILQAIVPPEGVNAPMNIKYGLTNLTKTYFTSEDISSRSLVPFVLLQTHPLYVTAWDHIHERVLHGGDNFKNSSGNGKDFWNFAAGEPEFNAIFNAGMVSVTKATITYVLAVYDGFKDINTLVDVGGGRGEALSLITKAHPHIRAINFDLPQVIATAPTIPGVQHISGNLFESAPSADAIFMKNFLHSWNDEDCIKLLKNCHQALPDKGKLILSEAILDLTEGSDMIGSANVLDAVMLNSLPGGGERTRKQWNDLLQAAGFSISEIVGRNGTLTKVIEAIKS
PITA_00159	scaffold160734	8746	9483	738	-	Zinc knuckle (CCHC-type) family protein	MGTAGLFLTPWFPDFDPATAVITQTPVWIRLPNFLAHLWHTHVYKAIGNTLGSFMMGDCWRESKGLYSYSRICVELDLSKGLPDQINLKINDFSSDTATAQKRILLTSSSDSEKEGSPVENPNLQVAIAHSPHDSWVEVKKRKGKKLRVEVSTHSG
PITA_00160	scaffold160741	6395	10246	3852	-	NA	MGPNTAVTRLSSQKTWQRQKSEFKSGQDSICRCLGWGEEKEEEEEEEACIGGLQGYEPSGEVQEMLSFLIEDRRRRAQGSKRREILRSSEVSGTVSGLNWISTLESKNRRLNWICALELEKQEGSFENGAERTALGKRWNQLDSGVRWSSTVYPEKREETIKKSTEKFGSDTSLNSSSRSTKRLQETVGNETEKIGPRKMLDGLRRNVQCISVVKFQKQEETVQESTQKSGFELPSNNSKNMRQVSMSHSGKDETSSLEKGQSSGVGSGLEFAKRETVENTTKTLVFRQQDELDSRKKSAQILQKERGELAPGMLSNYSSEIAGLSSLTKLKEQERVESTTKKLVFPQQDDFISKNGRSSSAKLEEERGTTEENAKTASERSGFLAISNSNSQKVFKES…
PITA_00161	scaffold160741	13059	128142	115084	+	DEAD-box ATP-dependent RNA helicase	MAKQLEDKVTQNASTDQTNKKKRKKRTKQNSADLIDNNSGCVDSLPWTELHMDDGFNFLVGSSEGGFLSLEEIDEDAYNLGQTHSAQAEKTCSLSKKQKCAIETDNKDHGSDSSLIQKDDSIQGLAPKIQKKKKKKKKKKMKSKLNKDTVNLTEGEHDAGEVQVAVSSMLEDSTAEHEADRVLDVDEFSAWRDFRLHPFLEKAIWALGFKEPTPIQKLCIPAAAHQGKDVIGAAETGSGKTLAFGLPILQRLLEEQDKAARKEGLTSSKEKTFKGDKNQSPLRALIVTPTRELALQVCDHLKAVSKFTIIRVVAIVGGMASQKQERLLKQRPHIIVGTPGRLWELMSGGERHLVELQSLSFFVLDEADRMVEKGHFHELQSIIGMLPVALGHSLKPVGE…
PITA_00162	scaffold160745	40485	41255	771	+	Nucleolar protein	MVMEQCVARLDVAMFNAILRQSEEEMPTDPISDPISDPSVLPIPAGNLSFGVVAQLKNAVGNWSRWLTLLVGIDAEDSPRIGVMETLNAEGKEDSTYSSLLSAPSIQYSPPPATSVREKIGDVSSHIHLGRSASNVLRKGYTSDDELDELESPLLSLLEKIMHGVGGQKIQLQSNRKSRGHTN
PITA_00163	scaffold160760	18615	19380	766	-	Retrotransposon protein	MNFADGVCAHETLPTWERFWDDCIQTEIRKGQLGAAKPVEQDEDVALMAGGKKGKGKKQVSTSSGGGKGKVVCPEKKKKKGKDQSLAASAEIEDFAGRFDREFAFTMCESSSAGSPAIQVQREQAFPSISGASTGIWYVDSGASRHMTGVHEYFLELSESDTDVEVVLGDDRVVRATGVGTLTFQRESKPPLKVTEVLYVPGMRKNLISVSALEDRGYEVLFRGGQRI
PITA_00164	scaffold160762	87011	87895	885	-	Retrotransposon protein	MCWTGLLKHKDEDFKNFKAFKALVENESDRKIICLRSDRGGEFTLDEFFNFCEEHGGEATFVAITILNKTNVQVNSTQTPHELWYGKTPTVKYFKFFGSKFYNKRTNENLGKFEPRADEGILLRYSSRSKGYKCYNKRLGKIVESIDVVVDEAHDDPKKIKTEEFEDEEDYPSTPDKTNAEEETYEAPEEKIRVEEKTPSKYVKKNHLETQILGQNEAGVQTRRTITKASSYLALLSFIEPQNISEACKDEC
PITA_00165	scaffold160762	122500	123703	1204	+	Retrotransposon protein	MASIGKIEIDKFNGQSFELWKLKMEDMLVDKDQWIMLNLGASFHFTPHRECFCEYEKYDGGDVFLGYHRKTRIIGNGKAKLKLQGGGARKLPGVLHIPALAKNLISISKLDDAGTKKMFKKDTCKIVWVGIGIDEGSSDWNSIQVAR
PITA_00166	scaffold160773	77735	82121	4387	+	ANK	MLTSLRRIRRLEAAWEDKATSNDAMKGRGLVARELMDECQTSDWNSLIDAGYGGWLLYTAAAAGDVELARCLLKGNPLLVLGEGEYGVSDMLYAATRRYGGWLLYTPAVAGDVELARCLLKRKPLLVLGEGEYGVADMLYAAATSKNAKIFREILVLAHDIKCLGFDQEDDVAVYESSPSFEMMSRVVHATARGGSVEILRDLFKNCHDVAWYRDSQGSTAFHSTASKGQLEFLYTAAAGDVELARCFWKRKPLLVLGEGEYGVSDMLYVAARSKNAEIFREILRLSHDIKCLGCDQEDDAAVYDSSPSFEIMSKVVHAAARGGSVEILRELFENFVMMLPGTGIVNAQLHCILLQTKVNLR
PITA_00167	scaffold160773	123434	125574	2141	+	Cytokinin dehydrogenase	MDETARASRDFGGMYHHRPAAIVYPESIDDIVRVIKSAAMSDHLTLAARGNGHSINGQAQALNGIVVDMMSASMKGIHIFHGREEEDTQAYADVYAGELWVDVLKATLREGLTPRSWTDYLFLSVGGTLSNGGVSGQAFRFGPQISNVLQLEVVTGNGETISCSPRHQEELFYGVLGGLGQFGIITKARIVLQRAPHMVRWMRLLYSDFGLFSGDQENLISLPNDKSFDYIEGFVVTNINDLTNGWFSLSLWTDSSLASSFIPPNSGPVLYCLEVALYYHNTTDFTTLNKKIDSMLAPLSFTEGSNYGIDISYFDFLNRVHREETSARAIGMWDTPHPWLNLFIPKSQIVRFDNKVLNGILKHGVGGPILLYPLNRNKWDSRMSTAVPDEEIFYLVGLL…
PITA_00168	scaffold160788	1242	2376	1135	-	Integrase core domain	MLTEEMRYKNMDNQNGDALSVRGQSQNRNKNKSLSGRSKSRGRSKSPGKPIKVVCWKCGKEGHFRRECKSKAPDKGKGSDDAPSAEAKTNLDVGGDVYLASSSTHVDHEAWLIDSGDDRKARIIGHRKLKLKLQGGRVRTLPGVLHIPALARNLIFVSKLDDAYVHVPKEKRTKLDSKSKKCIFIGYKDGLKGYKLWNPMTWKVVYSRDVVFREVKDVIKHEVQPKEPVKIEFELKEEELDSVGEEKSEDEEPQTPTMRRSV
PITA_00169	scaffold160788	92404	93002	599	+	DNA-directed RNA Polymerase II	MEMRFSCYCNTCGGDAQCHYRSVYFELNVKYDGKQTLNITSLDLVRENPAFAEDRAVDTKGSIYHTKGPDSNGPWTGSCAGSFGKEAEYEYDALSTRRGGSSHCDARYFLQGRREGTRDVVGFGPIVFHNDSVGAIKDGGLHDVELPPLTMGRAKSCRSGMDV
PITA_00170	scaffold160792	24524	27690	3167	-	Receptor protein kinase CLAVATA1	MRLPKLALHLSVFLLALFLDPSSAFPNSSFHGDAAVLISMKAEIVDPHHALDSWRPSNYTTHCSWSGVQCDRMGQVVNLTLSSMGISGPFPTQVTNLRALLSLDVSGNILNGSLPSNLTKLRNLEVLDVSVNNFSGPLLLDLSYLVKLRYLDLGDNYFSGSIPGDYGKLKNLEYLGLDRNNLGGRLPVELGKLANLKELYLGFNAFDGQIPPEFGNLSKQLVHLDMSHCGDLSGAIPSQLGGLKNLETMYLISSGLTGPIPPQLGHLSRLKVMDLTYNNLSGGIPVEFSELKELRTLSLSVNRLDGGIPSFVGDLPNLENLCLLKNNFTGSLPQQLGISGKLLEVNVSCNKLTGPIPPNLCKGGRLAKLIIENNLFSGPIPESLGACKSLNTILMGQNY…
PITA_00171	scaffold160811	116207	117622	1416	-	Retrotransposon protein	MASSGKIEIKKYNGQGFELWKLKMEDLLVDKDQWIAIDLGTKPTGVFEDKCISLLCSLSDSWDSLVIAIGRYKRDYISEAPEKEKGHDDAPSTEAKTTSDEGGDVYLSSSSTHVDHEAWLIVLGAFFQFTPHREWLCKYEKYDGGDVFLVDDRKAKIVGCGKVKLKFQGGRVRTLSGVLHIPALARNLISVRKLDDAGVKTVFEKDTYKMVWGALVLMQGVQIGTLYKLQGSNVIDWCNSFVVPKSQVENLVVSGEKAMLWHQRLRHIGEKGLRILHGKGMVEGMTSSSLDFDFCENCVYGK
PITA_00172	scaffold160820	164696	166930	2235	-	Dna-damage-repair toleration protein	MGSTDANKPLKIIVGADDFGCTLKDSLIKYLRSKGIEVQDLGIDKYYNVGENVSRSVSEAQHSENQAEIKGLVACGTGVRVSIFANKFLGVYSVTYDSVEDAQNCRSISNSNVIVVGGMQTTLEEGKKILDPWLNTPFKAPCPACKGNPWPPEIAGFLENSLQEMPKIPKHSKAQSESSYALCSLSKTRNFQDVDIMPGGSMSIVREIPTIANVKFKVGSIEPAHHHTFGHDLLVVSGSKRVWNLTKNQCLIWAPGIISILLRHLLHYRNRRENLIGKGGCNKVFKGVLPDGQFMAVESVKYSREAEQELLLEVEITATLQHKHIVSLIGYCVEEKEYFLAYNLLLRGSLEETLYGCSHPIIHRDVKSSNISLSKDFELRLSDFWLAKWASTTSAYITC…
PITA_00173	scaffold160852	38478	39222	745	+	LRR receptor-like serine threonine-protein kinase	MGWITRHKISLGIARALAFLHNASSSPIIHGGLTPFNVLLDDNFESRVAESGIKDLLKVSARPEILNSVYATPESLDTLNQGAKADVYSFGVVLLEPVTGRRASNGGFPGGFKGNLVDWVRSLMKENHGVSALNTRLSNSAPTTQMLDALRIGYLCIAESPSKRPSMQQANTEDWSMDTWE
PITA_00174	scaffold160859	33250	33934	685	+	Leucine rich repeat N-terminal domain	MSLLCFPVAVYMLSFLFIFSSSSAHSFHDDRHSLLSFKSAITSDPHGSMADWLPALPFCNWSAITCSRRHVDRVVSFNLSSMSLYGTIAPSLANLSFLHKLDLSNNTLQGRIPTQLGRLSRLRILWVDRNFLTGSIPSDLHNCTNLVSLGLGYNNLTGSIPQELGSLTHLKELYMGANILTGIIRFSFGNLD
PITA_00175	scaffold160873	7466	8301	836	-	Retrotransposon protein	MERARSMLSGARLRQEFWAEAVETVCYLVNRSPSSALEDNTPQEGYKLWNPTTRKVMYSQGLVFREVKDVIKHEFQPKEPEKIEFELKEEESNSTAEEESEDEEPQLRVIVKEAIDSKEGNLWKEAMVDEMASLHKNEAWDRWSCWLEGNPLVENGCSRGRQMQKERWRNTKLGWYQKVIPKCRELILVIFFLLLPR
PITA_00176	scaffold160876	80429	82800	2372	-	Retrotransposon protein	MEEYEDIFTSPTGVPLHCQVKHSIDLTPGAPLPNEPIHRHSILENDEIKRQIQELLQKGHIRLSSSPCGSLIVLVHKKDGTWRLCIDYWVLNKITICNRYPIPWIDDLLDQLKGEKYFNKIDLKSGYHQVPIEPSDVWKTAFKAKEGLFEWLVMHFRLKNAPATFMRLMDDILRPFTNSFLVVYLDDILIFSQSWEEHLQHIRQDVGKYIRSCTTCAIAKLTIKKQGLYTPLPIPSRPWESISMDYMLGLPSTKHGNNCVFVVVNRFSKMAIMAAYKKNITIEATAKLFFERVCVNFVIPQFIISNWDSSIHTHGMRASYVQHSYNQALHSLTSHNPFQVGLGFQPLCPIDVAMSFAATHADLAHVQSETDKANNFIEHIQHILQQVHDILEKSNARYK
PITA_00177	scaffold160878	56466	57848	1383	+	Pentatricopeptide repeat-containing protein	MTDAPKLFDKISKCNVLLWNSMIRGYANNGFWEEALGLYYEVSRHGLQPDGCTFPCALKACASLGSSALWQGSINDAHNVFDGMSQRDINSWNAMIFNYVQNERCDEALNLFYEMKLTNAKPNIITWSTIAPGYAQNGHGFEDWEVFWKMLEARVKYDSISISSVLQACAHLAALLQGKTIHDFVLRNGLDEEILVVNSLINMYTKCGSIGYAHELFDEMFERYVVSWNAIIGGYAMHGYGEDALKLFYRIQQVDMKPNHITFVSVLSACRHARLLDEGWYYFDHMSQDYHIRPRVKHYACMVDLLGCVGLIDEDQNLINEMPLEPDADA
PITA_00178	scaffold160882	48821	50595	1775	+	Retrotransposon protein	MASSGKIEIEIFNGQSFELWKIKLQDLLVDKDQWITVDLGTKPVEVFNEERKKLDQKEKSTIQLCVSDSVLLNVSRETTKKALCKNNVRERYLQDGSGSTSIDAGSITDSSLDFDLYENYVYGKQNWVSFPSGGKRVKQILELVHNHVFGPMKVPLLEFKALVEKQTEKKIKVLRTDNDGVFCSKEFEEFYKKCGISRQKTTPYTPEQNGVV
PITA_00179	scaffold160884	115270	135040	19771	+	LRR receptor-like serine threonine-protein kinase FEI	MSTRHYNIFTIRSENDPAGARRFRLNRIGLLLNRRAYGVNSLISSPFSLTVELCCRVAFLTVPVSQASVSVSSRQDGRSFVPVCRLPEEDIPSDKKRELLHYKFMQKPGVYRLNALSIVLQVAQRYQECLLCGPKFHGTQIFMVSLETLKTALYQTAAFAQLQETEAFNSGTSGSQKLYMFAWLLSNTAIRDGLRCKAKKNVLYRCLHTALACGEEGLGPCDAFQPSSHIGLLGTSVGVVLLELLSNKRPIDQSFVIKGLNVVGWVNALMRENRLKKLLIHVVIALAKKTWRVFEIAPSSKWLFSFLHDTDVPIEKNAKRKAHALTVFKMGLSCIDIEVKKHMQRQKQLQQEVL
PITA_00180	scaffold160884	140655	142612	1958	-	NA	MDLEREDATGFGNVVAASRKTSKNEDPLPFLRNANSSRFGREAEIQLTKKRATQTCGGPMDKIFQREHRDEVDLTLAFFFYLNFISFNIARSPLFIEMCRALVDRAPIGYVPPSSEKIRTTLLVKARKEVDKILQPIKSSWISSGVSIVSDGWTVATLHPFINFMVYSQNGPVFLKAADAFGQYKNAQYMAELFIKVIEEIGVEICVKIITDNAPVCKAAGLIVETKYLQIFWTPCIVHSLNLALKSIASDVTWIGKLIEDAHHIRNFVQNHTNALIIYKEYAHLSLLKIADAQFASSFIMLKRLKEVKAALGAMAILDLWQRQEWLKGKTKRWDVFPDDMGLNDSVELALANMDLNDPVLELVTFDDEPQYLEGSSSTPTNAAADLGLGIKEEDGVQT…
PITA_00181	scaffold160888	23396	30525	7130	+	NA	MDGPNNHAGWKKKKKKAQREERQKKHQGGDGAEALAVSEKCGDDVLSGKNASDPGKTPNSEPGDIVLPMLSDTSDNLKSCSAVETEIIMGEQSGGAENRNLVVDQSGRAENINLVVDQRGGAENINLVVDQSGGAENINLVVDGLSRDDNCPSRPDGSIVSASWEEEEGSKGREVLVEQGLEADVAVHSSPSNFTNDMDSPSLQGESISVYALRDLAPEHSGTGNSLSELGKDEDSMPYRDPKLQEQAHALESTDVELAILEFDNANELEQEVRSPVLDLKNDEHGELRGAGQCSEDRPVAFLKNCSSQPSHVDTLHHFKGDKNRNMSMDESFVDALDHLTESRSASLEESSFLLKGDFLEKEGQLSKLYPCSEEAEKTASLLVEQEQLRQMAHDLEQE…
PITA_00182	scaffold160890	135035	138457	3423	+	Zinc knuckle (CCHC-type) family protein	MVRHSSRPAFYSRLPGLNPWTNIFPTSLSAAAFSGLISEEMDGGDGEYAARTGLLSPSRYPGNTRRQAHLGYPKKHYRGSWRYAKPISWIIAVFSATSMATPDSSTALHPGIIWMDYRSIRFVRHTVAQRNAVLASDLTKICQIWPPRRQKRPRSGQIQRSAWGQDPHLTSFRSKFLSLQAEPSCNGNNLVVVTLRLRGGAAGQSSSTRPFSYKDAVHSENPKPPEALKSKALLVDKIEEVPSVELINEDLASQHQDFVERAIICRFNGLWSRSQDLYAWIHANWTHHCKIFFCSKGYFIVLFDNSKHYEKALAEGPWFMGNAGLFLTPWFPDFDPATTVITKTPVWIWLPNLPAHLWSTRVFRAIGDTLGSFIRGDLWRESKGLYSYARICAELDLSK…
PITA_00183	scaffold160918	38705	42043	3339	-	Peptide nitrate transporter At1g22540-like	MEEDYSSSSSGFVGDGSVDFHGHSVRRAHTGRWKASLFIIGVEIAERLAHAGILSNLVTYLTDVRHESTTTAAKNVNVWSGVVAMLPFLGAFVADSYLGRYWTIALSSVIYLMDNVGWGLGFGIPAVTMAIALFIFLCGTRFYRHKLPGGSPLTRIIHVFVATFHKWNVSTSHPENTKVAAAAEREVLKLGSRRQYLPTDQFRFLDKATVEDELDLECKTTRNWRLCTVQDVEEVKVVLGLSPIWMSCLIFGVVYAQSSTFFTKQGATMDRKIGKHFEIPAASLQCFISLSIIVLLPIYDRIFVPIARNLTGNERGITLLQRIGTGMFISTLSMIVAALTETRRIKAAKDNGLVDFPNATIPLSIFLLLPQYVLFGIADVFTIVGLQEYFYDQMPDTMK…
PITA_00184	scaffold160918	51678	55015	3338	-	Peptide nitrate transporter At1g22540-like	MEEDYSSSSSGFVGDGSVDFHGHSVRRAHTGRWKASLFIIGVEIAERLAYAGILSNLVTYLTDVRHESTTTAAKNVNVWSGVVAMLPFLGAFVADSYLGRYWTIALSSVIYLMGLILVTLSASLKSLNGIGIFFFSIYLVALGQGGHKPSLEAFGADQFEEDYPVEKKHKSSFFNYWNCGICIGSFIGVTVLVYIQDNVGWGLGFGIPAVTMAIALFIFLCGTRFYRHKLPGGSPLTRIIHVFVATFHKWNVSTSHPENTKVAAAAEREVLKLGSRRQYLPTDQFRFLDKATVEDELDLECKTTRNWRLCTVQDVEEVKVVLGLSPIWMSCLIFGVVYAQSSTFFTKQGATMDRKIGKHFEIPAASLQCFISLSIIVLLPIYDRIFVPIARNLTGNERG…
PITA_00185	scaffold160918	86005	88053	2049	-	Zinc knuckle (CCHC-type) family protein	MAGGCEIRFSTGPYSVAAAFSVLFDAAGPFAVAVVSTFWFDAAGPIAAVVPTALVDAGNCWCLSAGSSTLDDTLRSWTGSIIGKEPWVSNQNNQSRSPIPRPLFGILRLHGSDPAYLVHKDSRSRPDLKAYVTQIVLGSEGKKSKLSHKDPEQDRTQSFIRTLSGKTICKQIWTGILIKNIKEEIQADTGIPSNLLSLVHAGKILQDNFTLQHYGIGRDSTIILSTRLRGGSSGAGPKGFGSFKDAVKGKGEVKTKSSSPTDLPGPYIVEQRSQNPVLQIDLSEVKKFHSDLSSLAVICRFNGFWPKSDALRQWIFTTWTPNCDIHLCSKGFFIVKFDSVKEKDFALHEGPWFWGNAGLFMTPWFLGFDPSTMVVSKIPVWVKLHNLPLHFWFPNVFAA…
PITA_00186	scaffold160918	115211	118661	3451	-	Peptide nitrate transporter At1g22540-like	MEEDYSYSSSGFVGDGSVDFHGHSVRRAHTGRWKASLFIIGVEIAERLAHAGILSNLVTYLTDVRHESTTTAAKNVNVWSGVVAMLPFLGAFVADSYLGRYWTIVLSSVIYLMDNVGWGLGFGIPTLTMAIALFIFLCGTRFYRHKLPSGSPLTRIIHVFVATFHKWNVSPPHQEKSKVAAAAEREVLKFGSRKQYLPTDQFRFLDKATVEDELDSEYKTTRNWRLCTVQDVEEVKAVLGLSPIWMSCLMFGVVCAQSSTFFTKQGATMDRKIGKHFEIRAASLQCFISLSIIVLLPIYDRIFVPIARNLTGNERGLTLLQRIGTGMFISTLSMIVAALTETRRIKAAKDNGLIDFPNATIPLSIFLLLPQYVLFGIADVFTIVGLQEYFYDQMPDTMK…
PITA_00187	scaffold160923	43170	44527	1358	+	DNA repair endonuclease	MDACLKELRKTNKVDVEDLTVENGLFKSFHEIMRQQLDSILHIIERKTKQLVGDLRTLRKQLDYLVRYDVVTYLKYLDALRVSEGMRSVWIFASPSHRVFDFAKKRVYQVVRADGGKVGKVGSANGLIKGVGRGRGDVGKRRKIGSNESASEPSDLDKTQETENGLSRDTPGSV
PITA_00188	scaffold160933	1720	8015	6296	-	RING-H2 finger protein	MRKVALKVLLIVVYTSSSRPPGLGTDYPICLAEFEDGKKVLVLPNCNHGFHMECIDRRLASHSSCPVCRHHLNLLIRNKKPKGAAISQGIESNDVTNVVIETRLSTQVTPPHIETRKLLSSFPALSPTESQYINGRSNSYNNLPIILTTMLCALICVLTLIGLLTLRCFRYISRRGADSSYEFTIQVANTGLKKLPIVVYRSSSRPTGLGTDCSICLAEFEDGEKVRVLPNCNHGFHM
PITA_00189	scaffold160945	14751	19873	5123	+	Retrotransposon protein	MAYSLRDRDPPTLEDMQKIVVNVEANLNDKRACLKAEKRIHSPNYCGQQQPQYRIKQREPRVQELAAQQPIKTPFLQNFVTQDSDEDADVAGDQNHFFTPNDLPIYITEEDEYGECSSAQQDEDFILANDADLDDYQRVYLNALSTQQKQYSLRNRDVPINPIQKREEATPPKMDSPIPPKNGKETIDPTTSKISAAEKTNQEAIIKDRREMPVKEVDKVSTFSLENEISKLKISIPLAEIMKNSSYRGQVSKILNFDPMLDTVNIEDDQRELIFGPALDGQSPKSDVPPFYISLRLHEYVLHNAMFDSGASHNLMPKAIMEKLGLDITRKYHDLYSFDSSRVRCIGLIKDLVVSLDQIPTKNVLMDVVVANIPPRFGMLLSRSWGAKLKGTLQLDFSY…
PITA_00190	scaffold160952	59710	62208	2499	+	Germin-like protein	MAMPMALSNAVNSVVCSSKLLHSAIDNNTQISSSSVLWSSRRGSRQCCPMTLRHAVVSCRPRVLRRHPHLRNSTHLLSSSLGPNSQSANLNFLTSTEELFGVCAPWFDELAGWTGLSTFTLRNIFKNGDVSNDTTGIRAATNPQNFPAVRESNLPHTHPRASEFLSLLSGGPLQVGFVDTTGTSHIDIIYRGDVTVFPIGVLHFELNVGKVEAEYLSALNSENPGTLTGTEALFHIPLRALATSLNVDQKTVNGLNSTVPRYAPRFEENCKEWLCPRQTYYHSFLVGL
PITA_00191	scaffold160952	62708	63744	1037	+	Germin-like protein	MEFVSHGIGIRFSFLSTSLSFPYILQVKMKASAVLISVVLLFATFLRSAYSADPDPVRDFVTGLSTFTLRNIFKNGDVSNDTGGIRAATNPQNFPAVRTQGLSVVRFKMVPCGRNLPHTHPRTSEVLFLFSGGPLQVGFLDTTGGSHIDIIYPGDVTVFPRGVLHFELNVGKVEAEYLLALNSENPGTLTGTEALFHIPLRALATSLNVDQKTVNGLNSTVPR
PITA_00192	scaffold160953	4493	5784	1292	+	Organic cation	MKRGFESCSSMDLCVPWIEHHRAGMEGAEFRRFQKYKVGILQSAFFIGCLIGAGIFGQLSDSSLGQEGVLRLVYICDAILSFLTAFSPNFWVYLILCLLRGISTGGVGLSSFILVTEPGWRYLYIVASIPSALYCLFVLPFVSESPRWYLVKGRLEDAIKVMRSIAAKNGKSLPAGVSLASDGYEHDPAEPAEPSVSPVDVFKSPVTRTRMVLIAFIWLVCGVGYYGLSLNVVNLSTNLYARVFLNAIKEILAYALTAAMLDKFGRRAMLVSNILLSGLACLLGSLTSTVLNVQGSNPDPMLVMPNWVARHVGFFTGVQLASRVVEIFGMAGVYNLILIHTCELFPTIV
PITA_00193	scaffold160954	4657	5912	1256	+	Transferase activity, transferring hexosyl groups	MARNPEPLHALVLPYPTQGHITPMMQFAKNLASKGVIVTFVNTHQRHQQITKANSRTAEQDDAIEQEARVDIRSAQISDGLPLDFDRSARMNDFMRSVDNIGGELEQLLHSLNKAGPAISCVIADTLLPSSFEVTKKFGIPWISFWTQPTFLYSIYYHWHLLEDLCYSLSQRSVEEGSISVDYIPGVPTLETTELPSFIREKDADSQYILELLLKSFHVIREADWVLGNSFDHLESKSVSLNPPILHVGPLLPSGFLSGEHSEDRRVGTSIWTECDSSEWLDAKPTGSVIYVSFGSMVHVTKAQLEEIAMGLKESGQFFLWAKRPDIVSSTVSDSLLDGFLNETERQGLVVPWCNQVQVLSHPSVAGFITHCG
PITA_00194	scaffold160954	47431	62056	14626	+	Transferase activity, transferring hexosyl groups	MARNPEPSHALVLSYPTQGHITPMMQFAKNLAFKGVIVTYASRSLKLLSKKPVILVLIFAPVKFMMDLLEVFGLPPDFDQSAIMNDFMRSMDNIGGELEQLLHSLNKTGPAISCIIADTILPSSFEVTKKFGIPWISFWIQPTFPYSIYYHWHLLEDLCYSLSQGSVEKGGISVVYILGVPTLETMELPSFIREKDADSQYILELLLKSFEVSREADWVLGNSLDDLESKFVSLNPLILHVGLLLPSGFLSGEHSEDRRVGTSIWTECDSFEWLEAKPTGSVIYVSFSSMVHVTKSQLEEIAMGLKESGQFFLSAKRPDIVSSTVSDSLLDGFLNETGRQGLVVPWCNEVQVLSHPSVVGVITHCGWNSMLESIALGVPMIGFPFWMDQFTNNKLMADE…
PITA_00195	scaffold160958	15061	16239	1179	+	Reverse transcriptase (RNA-dependent DNA polymerase)	MLLLYNSSQHPDNERAGRRVEEVSGRRGQERAKRVGGGWRRDGCEVSVAHAIKSSSFVGALSRKLIESNPIAPRIYGVPKIQKEGVPLRPIVNTIGGPTYLLAKFLALKLKPLVGRTESFVKDSASFIMDLKDIRLDPEDILVSFDVGEFFEQTCGVSMGSPLSPIVANLFMEDFEAKALASARLPPKLWKRYVDDTNVI
PITA_00196	scaffold160970	131617	133478	1862	-	Oligopeptide transporter	MDLALIIYIIWKNDIQIPWCGILLACGLACTLSLLPLEPIANILFKTYGRISTLHALSFLAELKLGHYMNIPPRFMLSEIPFGATWAIQNLVWLFLVGAILPKRVWSLNKLFPKAKWLKFINTPVLLGSFSSMPHATLVNIDTWIIIGRIFNYFIFRSRKWWWQRSYNYVLSTSIIF
PITA_00197	scaffold160974	7012	17816	10805	-	O-methyltransferase	MNIGDDKGPFLDSALAKYNPRVSLEIGTYCGYSAVRIASQMQRPKSMLLAVEMSPLNCQIATQIIDHAGKQETIKSISWLLVHISINSIANTDSKLLNKLIGPFLDSALAKYNPRVALEIGTYCGYSAVRIASQLQRPKSMLLAVEMSPLNCQIATRIIDHAGLSSKVRVVEGKFHEKLEAVKQFLEEMEANFFDFVLLDHWKDRYMPDYLLLKENGMIKKGSGIFSDNMGPLLGPADFKKYIKTHPEELETQEFKSNAEYMRWMPDSVSISTYKLD
PITA_00198	scaffold160978	100194	104132	3939	+	NHL repeat-containing protein	MKRRVLFFLLFLVVGLAPWEPIVSAAPPGIIRSPLSVLIKWIWGPPAPTSKADRNFPQFESGYMVETVLEGNKLGIDPYTIEVSPDGDLLVLDSVNSNIFRLTPPLSRYSRARLLAGSSQGYSGYVDGRLRDARFNHPKGFTADDSGNVYVADTINMAIRKISETGVTTIAGGRSNRAGHVDGPSEGAKFSSDFDVVYVSSTCSLLVVDRGNQAIREIRLNYDDCAYNNATSYSSGILMVAGAFSVGYIIGLLQQEGSGTSVFSRSAKQNKPSKKSLPASAKTDRPPLIPVDGQTENVDAGWMSFGRFILDLFKFAAEIIGGTYAYLRGFTGRKTAQKKGDLWPLRDTLNMPDDDVEPQSMPRNHQRKRDSRPLHDTLYTEDDDAEPRPIYRSHQRKGD…
PITA_00199	scaffold160984	31011	31679	669	-	Endonuclease Exonuclease Phosphatase	MDSTENEDPLSNHQQENEGTTKAFASLIFAMGPAKNRPAITKFVKRLEDILEISFPPALPCRAALSLVERGLVGNGPYFMDTRGLYLNRWTPDFDPEMDVPSAVPIWVRLPHLPLYYWGDDSVKAIGNAVEKYIDRCEPKENMHACAIICVEVDLGKGLPKAIKIKVDQ
PITA_00200	scaffold160994	11626	14614	2989	-	Retrotransposon protein	MGEHLQTTRLLTTNYSQLKVKVIMKKTNHPSGCTGPCDGRQQPVKELTVSKAGIHVDPSKVEAIIKLPPPSSLRQLQSLQGKANFLRRFIPNYAEIMKGFTRLLKKSTSFFWDEIAQKYFDALKHALTHAPLLHPPNYNQDYYLYLATSYSTIGMVLVQEDEFGMEHVIYYLSRTLNPTELKYSHVEKLALAAVQVVQRFRHYILLRKTIVISDCNPMIYILTKQLLGGKYSKWIVILQEFDLEFEKSKSKKSLVFAELMCDFPRVDSETVAEDPIADESLFLISTLDPWYGDIITYLQTQTFRHDLSQSDRRKFDSNPSNTKLLEILFIAWGQTLFFDVVSLMRKPRGF
PITA_00201	scaffold160999	86251	87858	1608	+	Plant hypothetical protein	MLTLFRPKERKAVSVRNDTFQCVPAASKAAAPASSRKSYRTMQDIIASPRAASKSEARRAPATILKTTMPQLEELEDDLDTPTWIRNKALAINIPQESYVDARLQSAVSIFRVPNFLKELKKKAYVPQIVSLGPYHSKRAQLFRMDTHKKRALRRMMTRFNNSRRTIDPDNMDFSIRAIYNIFQDANKIKSCYDEKLNCKPESLAEMLTLDGCFILEIFRTLGEETSIGQVLRQLLEVEFTSVDDAKKILLDMLVKTPGTKFYPFDYEDGMKRWSWQPPHEQAHHLLGLLHSFIVSPPSDEHAIQIDKKDGKKKSRTDYRFIPPAVELSNAGIKFKRCNGGIKKIYFDRKKATIYLPPINVTDYTEVLFRNLVALELCKPSKINYVTCYLSLMNKLIDT…
PITA_00202	scaffold161007	31831	32417	587	+	Anthocyanidin reductase	MLTEQAMMQYAKVYVLDVVTIIPVLNVGPSITRSVPSSIELALCLLTGNPHMLSGFKGMQLISGSISLVHVDNVCSAQIFLMENPAAHGHYIYSSVKTFIPQLTQNLSKRYLQLEDVPETLKVNTSSKKLVESGFSFKFGIDEIYDDVVEYFKTKGLLN
PITA_00203	scaffold161007	68539	69717	1179	+	Retrotransposon protein	MASSGKIEIEKHNGQSFELWKLKMEDLLVDKDQWIKVDAGTKPTGVSNEEWKKLDRKAKSTIRLCVQDSVLLNEGHYKRDCKSKAPDKGKGSDDAPSAEIKTTLDEGGDVYLASSSTHVDHEVWLIDSSASFHFTPHREWFCKYEKYNGGDVFLGDDKKARIIGHGKVKLKLQGVRVRTLLGVLHIPALAKNLIFVSKLDDAGVKIVFEKDTYKMVRGALVLMWGVQI
PITA_00204	scaffold161010	82849	88096	5248	+	Sensitivity to red light reduced	MIIDIPAPKQNPKPEITDVESDEKVQELIKKVQQDKEKLEKSLFYEEFEKQMQDPEMVARIEKVIGRDPRNSKLQLVLYGLGEIDCYRRDSSIQLAFAILLRERFQWVNDIEVYDPVLSEVEQMAINALDCACLSFDENGWRTVERPTLFFMPHCPHFLYDNVLEANWSGANLNKIIILGNSFKEREDTYRGKSSIREIIGALKAGHMLCEIPLPQTPIETIIVENGVYMGTGPDPVYMGPFDRLSFEVKEELIRIDEAGLLQQRWTTGRI
PITA_00205	scaffold161014	62197	63660	1464	-	Retrotransposon protein	MGCHSRGVFCSSQNSPSFRPSVAASKLSSYGDLRRICREVGPHSCLRRPTFPSLHFVAYYNGDFRLQPHDLHPFTTIAGGKYSKWIVILQEFDLEFTVAKSKKSLVFAELLCSLPSAAASSQIEESIPDETIFLISTLYPWYGDIIVYLQTSSFRPETSKDARRRIRHQAQPYRIVGDTLYRLGVDSVLRRCLTFEEAERDLNDCHSGACGGHMSGYATAQKVLRAGYFWPSIFKECILAVFSCHECQIYQRKMRAPPAPLHPIMTVGPFAKWGIDYMTCNPRSAGGHGYIIVAVDYFTKWAEAMPTLSGDGHTTAQFLFNHVISRFGVPQAIVIDHGKHFRNHMMAEFTTQLGLRHDSSTPYYPQENGQVEAVNKVLVTMLQRTIGMHKSSWHLMLFS…
PITA_00206	scaffold161015	56164	62792	6629	-	Serine carboxypeptidase-like	MWTSLWMLTILLLSVPHVSTSDEAADKITSLPGQPPVSFDQYAGYVTVNQTEGRALFYWLTEANRKISSKLPLVLALSGGPGCSSIAYAASEEVGPFRIHKNASSLYLNHYSWNKYANLLFLESPVGVGFSYSNTSTDLLDNGDNRTAEDSLAFLINWFQRFPQYNYREFYIWGESYAGHYVPQLAKKVYEYNKGNSNPFINLKGFMVGNPLTDDYYDNTGRIQYWWSHALISDATYNNIINNCNFKQLNFSTACDNYLNDAGTETGNIDSYDIYAPVCSQPLGAGSFARSTKSFRRRMDGYDPCIENYAEIYYNRPDVQAALHANTTHIPYSWTGCSNGVFNSWTDSDFSVLPIYKELIAAGLRIWVSSGDVDSVLPFTGTMMSINQLSLPITIPWYP…
PITA_00207	scaffold161023	107064	108653	1590	+	Retrotransposon protein	MKELDMETYAVMFKGVEGDEVGMPISAKISDVLVEYADLMPDELPKKLPPRRAVDHNVELESGKEPPAKAPYRLSGHELEELKRKLKELTDAGFIRPSRSPYGAPVLFQRKKDSNELWMCCDYRALNKQTVRIAEGDEKKTAIVTRYGRFEFLVMPFGLCNASATFCTLMNDVLRPYLDSFVVVYLDDIVVYSDNMEDHKKHLAMVFKALRENQLFLKKSKCVFAQTEIPFLGHIVGQGYIRMEPNRVKAIENWVEPKNVHEMRVFLGMTNYQQKFVEGYSKVTSALTDLLKKAKRWCWTEKCQKAFDDLKRMMVTTPILKLPDFGRPFEVHTDASDFAIGGVLMQEGHPVAYESWKLQDRERRYPGHEKEMTAIIHCHHVWRHYLIRKPFVAKTDNVA…
PITA_00208	scaffold161023	140273	142354	2082	-	Ubiquitin-conjugating enzyme	MAAKRITKELQDFQRDPPISCNVGPVGDDLFHWQATIKGPVDSPYAGEVFFIVIHFPPDHPFKPLKVTFKTKFSNGGAIAGSPCWKLVEGLTEPNALPRIWHRSKPTNKSLAVDRSPAADRSSLRSWAFSPYLSQGFFHWVSLESNITGHGTDDAAHHRPNLPAKTHLYPDSFKDRKATIWSETAMRTRAEQKTTTILPIGTKGDDPDLITEILIVNRYQKGQVCAIGYESSRFQDIIMEWSGSAGIHSGPAANEPEKLLTGGGQHFYSARGHINQEELLDLSKLGLHKTDLLRMDADLIQIFIKSIGGKHFCMRLCKGMSIHALKKEIQGHLGTPAQYQNLIYSGYSMQDNQTLQYYGIANDSTIILNLRLHGGSTDTSSKNICSFRDAVKGKEKMKN…
PITA_00209	scaffold161028	10926	12839	1914	-	Retrotransposon protein	MANCMLQSKELSLNYWEEAINCANYILNRTPTKALKNITPEEAWSSIKPDVSHFRVFGSEAWAHIPDEKRKALEPKSEKCIFVGYSEDVKAYRLIPFKSKNVIIRRDVKFDENKSAYKPSSAHVPPLSISSTFEHISSSDDESEDDNPPPPSQDLPSTPSAPSAPSLPKWVQATRDAAVPKHLLYWLVSLIPIGLVTLMIGSLLPVMFSLLVQDLITCGLQEQASISLSSAEAGIVCVIEASKEAFGLRQILSEFGFSAASDYTLV
PITA_00210	scaffold161035	13486	17488	4003	+	Multicellular organismal development	MLKKDAKVKWTIEAKQAFEEIKIALTKTPMLTSPSFDRDFIIFSFASENTIVVVLLQKDDLGCEKPIAFFSRTLRDAPLKYKIMEKQAYALVKAIKDFGVYILYSHITGYVPNAVVKDILTQEGMEGKRGKWIANILEYDIEIKPTKLIKGQGLAKRMTETNFQALDINELDNEQEMETPQINQAFLQSLWSPYLTPRHVMIAAHRTIVDPAHLTVGGHSHRRTTRPFASGGWAVLPPYPRHASGSRCVRCPPPPDTTYRPQPFRGNHLPPPPCADVTPPSA
PITA_00211	scaffold161042	12035	18275	6241	+	NA	MDAHGRKRRMVLNLEILEARNVIVKPYGGRDSMFVRYYLSTGKGQDKNIAVNSRERSGKVKVLGNMFRASKVVGWVEIPWKDLVASPTVSIKNWYPLMPSVSGGSELPPSLQLLISLSDLVSQPAQEHRPHMEIYCPEVMGRENEIRRKFVDINRHIKQLERDGCGCVGKVCCQGLHEEGISAAVA
PITA_00212	scaffold161057	22118	23105	988	-	AWPM-19-like membrane family protein	MALGVVKSLARFLLLLNLCIYLTVGAISGWVLNNAVDHTYSTGRRRALPVGFFPLYFPMGNEATGFMIIFALIATVVGAASCLSGLHHLRVWNAQSLASSTASSMTAWALTLLAMGLGCKEIHIGGRNTKLITLESFLIIVSATKLFYILLIHAGFFGGNYCSYEDTYVTTTTTTAEPQKGRTPAASSV
PITA_00213	scaffold161057	63394	64637	1244	-	Cytochrome P450	MCTTQAEHNALLKRKGSTRNQNLAWDDYQTLKFTQCVINETHRLANVAPAVFREAIADIKIKGWGFVVPKGWSVSVLMNDIHLDDKYHSSPLKFDPWRALQEPLFYAFWRGAQALSRNASAKLELGLFLHHFITKFRWEPLDDDKISYFPVSHLTKGFPIRLHPQEQMDD
PITA_00214	scaffold161065	66390	68328	1939	+	Amino acid transporter	MSDGGVFLIWVGDVLSGTSSNGVHHAGDVLSGRSSNGVHHAGMLEEWFGFHWWNGRVPILVLTIVLILAPLVSFKRVDSLKFTSALSVALAVVFVVITAGIAIVKLFNGTVKAPRLLPDIVDFTSFLKIFTVVLVIVTAYICHYNVHSIYNELEDPSEMQPIVRTSLALYSIVYISTRFFGFLLFGDQIMDDVLTNFDTNLGVLYSVVLNDIVRVTYVVHLMLVFPLIFFALRLNLDGLVFPAKKHLVLDNKRFILITTRLIGIVFLGASFIPSIWDAFQFTVATTTVCIGFIFPASIALRDTHGISTRKDIFIALFMIYLAVVSSSIAIVSAINSLFNKKEESPPQS
PITA_00215	scaffold161065	69918	71433	1516	+	Amino acid transporter	MSDGGVFLIWVGDVLSGTSSNGVHHAGILEEWFGFHWWTGCVSILVLTIVLILAPLVSFKRVDSLKFTSTLSVALAVVFVVITAGIVIVKLFNGTVKASRLLLDIVDFTSFLKLFTVVPAIVTAYICHYNVHSIYNELEDPSEMQPIVRTSLALCSIVYISTSFFGFLLFGDQTMDDVLANFDTNLGVPYSVVLNDIVRVTYVVHLMRVFPLIFFALRLNLDGLVFPAKKHLVLDNKRFILITIGLIRIIFLGASFIPSIWDAFQLTGAITTVCIGFIFPASIALRDIHGISTRKDIFIALFMIFLVVVSSSIAIVSDINSLFNKKEEGPPRS
PITA_00216	scaffold161084	89426	90826	1401	+	Tetratricopeptide repeat	MTVGAESSPFLPRKPHITPCCQQNNTSPTSVQAKPIGFLKTDPFNVMYKVPVGDTPYCRAKHLQLVEKDPVGAIALFWEAINAGDRIDSALKDMAVVMNQQNRPLEAIEAIKSFRHLCSKQAQEPLDNVLIDLFKKCGRFDEQITLLMHKLRLIQQGAAFNGKATKTARSHGRKFQVSIKQEITRLLGNLGWAFMQQHDYVSAEIVYRKAQELEPDDNKVCNLSVCLMRQGKVDEAMGILQGLLDNSKNSTNYNHNSSRGKLNSLDRVEALLKEFGDSKTEGSTGEECPSTVSRVEELEWIWFYEDRRGGSQEEEKGWSVAVEANRKRNRLRVFQEMTSAL
PITA_00217	scaffold161088	114565	124448	9884	+	Expansin	MEHITIQHSIVRGGTKSVEDKGVEAMKHNAKDRAVEDRGVEAMKHNAEDRGVEDRDVEAMKHNAEDRGVEGYGTNTAALSIALFNNGFSYGACYEIQCNNDPQWCLPDSIVVIATNFCPPNNALPNDDSGWCNSPLEHFDLSEPVFQHIAKFRQSTEGLNLKCRFSFICHGLLSNYKAWKLDFTTQNLFNSTIRNGIQSHEC
PITA_00218	scaffold161088	129479	133254	3776	-	Ras-related protein	MEDDPGEDYLFKVVLIGDSAVGKSNLLSRYARNEFHMNSKATIGVEFQTQSMEFDGKEIKAQIWDTAGQERFRAVTSAYYRGAVGALVVYDISRRHTFESVGRWLDELKMHSDMNVVTMLVGNKCDLESLREVPVEESKALAEAEKLFFIETSALNATNVNDAFQIVIKEVYNNMSRKALNSGSYKSKLLSNGSTSVNLVQNGDAATKTGLKNCNKNGSILDVLC
PITA_00219	scaffold161090	32441	39040	6600	+	Retrotransposon protein	MVEFCHKYHIILGQSTAYHPQGNGLAESSNKSLVNIIKKLLEINKKRWHKRLVNALWADPLTKEEVFNNTSKLQEKIKKIYDRKAKGDKFQLDDVVLKWDARNEEKGKHGKFENLWKGPFKIATYQGQNAFLLKEVNGEYCPGRPINGWLLKRFGGVSPEPPPAPEHPSRGDRPPRTPAWRGVQTSWGIHPAEKKTSEQSCSTHNKKVDRKHYEPYIKARFLRQLTRVFPFRYLKDEYALLMKLIMKYFSCEGRFFHLYAYHIRLLMHFTRLRMMNLPFFICRNIERTNTFMQHKTPQQQLNSVYHFALIRIVVDHQLGLEGIAWEEFISRDFFSTSQRGSRHLFAAAKRVLSPPGVEGASLPASTTQVQDKGKRPMHDEGPSGEQEADFILIHDDDSD…
PITA_00220	scaffold161098	435	3873	3439	-	Zinc finger, ZZ type	MSSLPFLSSPKSGLSTPLVVKRLNPLRLEVSFTGQKDVEATKRSSNETSALQKNPIPKGNNQTLNSISTCLDEILKKLSELLQNTQIKCVEDPFLKCVEDPFLKHVATASSITEGCQDLKPCSDTQANNGTTHTLNGQEDGNGCKFHAGCHILPGPSARNDCKFHDGRHILPGPSARNDCKFHAGRHILPGPSARNGCKFHTDPTASPVPLDVSGNRLRITTRPSKMTFQIFHNGVQCDGCGMSPIIQEKGCPVDEDIDAVVHFIAPVEAGPYVSHWRLMLPSCQMFGEPMWVFIQVVESSKEGFLPLPTKSAQTIKYPDGNAGSFQEKSKQRVDISCQECVSPHSMKSVKITKDTDARAASIRGQSKQKLFGIDISLKDSDENAILFDDNMNLKHPDV…
PITA_00221	scaffold161101	22557	23642	1086	-	Retrotransposon protein	MASSGKIEIDKFNGQSFELWKLNMEDSLVDKDQWITVDPNSWDSLVIAIGNNATALHFDEIVSSFLTEEMRWKNMESQNGDALYVQGQSQNRNKNKSSSGRSKSRGRSKSPRRPVKVVYWKCKKEGHYKRDCKSKAPKKGKGYDDAPSTEVKTTSYEGGDVYLASSSTHVDHEAWLIDSSASFHFTPHREWFCEYDKYNGGDVFLGDDRKARIVGRRKVKLKLQGGRIRTRPGVLHIILKNLLHNINNY
PITA_00222	scaffold161105	13900	14481	582	+	Homeobox-leucine zipper protein	MAFGAIAQYHLVSLGVMPLCRPTKNIYTSLGLSLALMSGIEGQGKVGASVGECEQGKIKDEVYESRSNSDDMDCGSRDDQDECPHPVVLGVMSFEDQQLRIENAHVKEELDRLCALEGKLFGRPIPLMPSIPFMPKSSLDLRFGSMPTLLPLASVDLMHRPIGART
PITA_00223	scaffold161107	14858	16545	1688	+	Resistance protein	MEDLLVDKDQWITVDPGTKPTGVTDEEWKKLDRKAKSTIRLCVSDSVLLNVSGEAMARALWDKKARIVGRGKIKLKLQGGRVRTLPGVLHIPALARNLISISKMDDAGVKTVFEKDTCNMVRGSLVLMRGVRIGTLYKLQGSTIVDGCNSSVVPESGA
PITA_00224	scaffold161135	12819	13609	791	-	Retrotransposon protein	MEEMGRKIWRARMVIPCLYKDSTRIETKISHREGHYKMDCKSKAPNKGKGSNDAPSTETKTTLDEGGDVYLASLSTLVDHKAWLIESGDDREARIIGCGKVKLRLQGGRVRTLSGVLHIPALAINIIFVSMLDDVGVKTVFEKDTCKMVQGELVLMRGVQIGTLYKLQGSMVVDGCNSSMVPKSGAENLVVSGKKTMLWHQRLGNIGEKGL
PITA_00225	scaffold161138	16573	20790	4218	+	Reverse transcriptase (RNA-dependent DNA polymerase)	MLFLQETKCNKDLTEKLRVKLGRNFEVLEIESKGREGGLATFWDTRRYQVVAAEASKNYLAMEMQPTGNSSSFLCINIYSPQRLEDKLVFLESLNKLMDRHPNANFILGGDFNMITSLLEKKGGLRKLNRDGEQFKDFIDNARLVDVYPKQGKFTWNNRRGGESLISSRLDRFLILEKLLLDGKSMESSILPSGGSDHWPISLIVEVPGTPRNKPFRFEKFWIEHPNFLTMVEKWWSEPLVEEGSKMFNLQKRLKNIKLKLKDWNKTVFGNIFQEKATIEQKLEQIHKEGMAGRRDEDSCAQEKELTQQWHNRCKQEEALWKQKSRVLWLKEGEKNIKFFHRSAMDYRNVNKILELKNSEGEILRNHKDISDLLSNHFSNIAREPEINRETAIQEITNA…
PITA_00226	scaffold161141	23968	25447	1480	+	NA	MESSGDVEPFSTGVERILSIMLSTSELAELDLSNMQLFQDNADCYQNGLNDHKPLSITQQDSFSFPLEAQDGVSTAPVQVFKTRGVIEVEKSMIEPKRVNKDKSPLMNGRRLDRFENPGAAQTKKIRKARDDSAMYDKLRPPPPPTKTRRADNQPPEAEEIMMVKPGIDLKSSHASKFLMQVMPWEFQPSPFNPFTPAAVPFKWEQVPGKPKTVNEPKQLPPQTNSFPVIHPPPRLLMPAQAAKKLPAPQSQRLKKNSGSVISPVDYKLPSPWNGDVKPAFSPFRDLGPCDDAVHSMRTKAASALISIWRKFNPKTQKPKHNSVPFVSSYGSEEVFMDREALGVKVNESTRTNYSPNSIITMAMSGVVDEGFSNKTMRCFWESKDLKTIPDTEYYRNGL…
PITA_00227	scaffold161143	24765	25657	893	+	Microfibrillar-associated protein	MEKRLEERKVETKHIVVEEIRKDEEIQKNLEAEGNGGEIDTDDEINEAEEYEGWKAREIARIKRDRDNREAMLKEKEEIEKVRNMTEEERREWDRKNPKPLPQSKQKWKFMQKYFHKGAFFQTPADDHASTAGGDDIFKRDFSSPTGEDKMDKTILPKVMQVKHFGRSGRTKWTHLVAEDTTDWNNPWTYNDPLRAKYNSKMAGMNRAIIKPKGSKKLKDWEL
PITA_00228	scaffold161144	31640	37277	5638	+	Serine carboxypeptidase-like	MAEQFYMTFVLLLFLVSFQSTATSSWKDSNKGDWRNEQDRDRITQLPGQPSNVNFDQYSGYITVDSNAGRALFYWLVEAAENPSSKPLVLWLNGGPGCSSVAYGEAEELGPFHINADGKSLYLNPYSWNKLANILFLDSPAGVGFSYTNTSSDISLSGDKRTAEDSYVFLLNWLERFPQYKHREFYIAGESYGGHYVPQLAQVIYRHNKDLKNPAINLKGYMVGNALTDDFHDLVGIFEFLWSHGLISDNTYRLLNILCDFSSLVHPSALCNMVLDRADVEMGKIDPYSIYTPPCLNSTGIYRKQQRKRHPWRHLFGEYDPCTEKHSEIYFNLPEVQKALHANVTGIPYRWTTCSDEVSDHWGDSPRSMLPIYQELINAGLRIWMFSGDTDSVIPVTST…
PITA_00229	scaffold161146	266243	268983	2741	-	Retrotransposon protein	MADEKKDEGARDPIKILLEEALERQRNAMMDSFAQILQRLPKRGASASSSFSRNATPFKSGKDCFCSSQSSPPRQGLVGNHCEQKDESTGSLFSAAPTWDSFRDAIKEQYYPVGSYEDEYIKWTTLRQGRKQDVPEFTNLFHTLRTKLGIKDSEQHLILKYRGCLHKYIQEEIQFLNIPSLGAAYRYAVKVEQKFKQKKRDFGSANPKQGKGAPKPQNKGQSQGGTAQDNQPKLQAKNSVAKLRKDTGEWCEFHKSSTHNTSECRAKQSLVAKLKVSESDACSDSESGPDKGYEKRKQIIDADPSATVATAKIQKNEPEDPEEEERLFHSQMWVKGSPIQFIVDSGSQKNLISAEVVKRLGLPTTAHPQPYTIGWLHQRRDLRVSQQCRLPYNIKPFTD…
PITA_00230	scaffold161146	271424	273637	2214	+	Retrotransposon protein	MEPSRVKAIEEWVEPKNVHEMRVFLGMTNYQRKFVEGYSKVTSALIDLLKKDKRWCWMDKCQKAFDDLKRRMVTVPILKLPDFGRLFEIDGQTERINALLEDYLRHYVTADQKNWPELLDIAQFSYNIQKSSATGYSPFELVNGQMPVAPHTIVIGGFFRSLHAKRFMKAWEETLELAWLRLHDAARRMKKYADRGRWDVQFSVGDMVFLRITGEQFQPAKGTAAKLTQKYEGPFQLKRCRLDSDHPKRAEPLRGPAGIVDKPGLELEKILSFRTTGIGCHQKREYLVRWKEASEEESWESKDSLWRWKRKIARYERRILRRSGLSRAKMISSGGGCNTYGYGPGACTST
PITA_00231	scaffold161160	137739	138877	1139	+	Retrotransposon protein	MTSSGKIEIKKFNVDLSTKPTRVSDEEWKKLDWKAKSTIRLCVLDLVLLNEGHYKRDCKSKAPDKGRGYDYAPSAEVKTTLDEGGDVYLASSSTHVDHEAWLSDSGASFHFTPHREWFCEYEKYDGGDVFLGDDRKATIIGRRKVKMKLQGGRIRTLLGVLHIPALARNLISVSKLDDAGVKQCLRRISARWFEEHWY
PITA_00232	scaffold161162	20985	21586	602	-	Domain of unknown function (DUF239)	MQSDNYLNGCYDEDCPGFVSLNPTAKPGQILQPVSQSGGEQYGFQLSSDKKVRPDVGVAWYIYFEGLELGYWPGSLFRSTTLGLGANNFQVGGEVSYTRRAAGLPLTETEMGSGVYPQGGYRRAAYTKKIQLYGTVDEIQAAPLGHVTKPRCYDMTYQVGDQNWGKHIFFGG
PITA_00233	scaffold161164	25236	27493	2258	+	Reverse transcriptase (RNA-dependent DNA polymerase)	MAFEDDDYMDAIDEEGFYEEISKLKVCLEEKNMIIDSLQCRLAEREKHPEKLECEIVGLRKEIKKTKALNLKFVKRSETLDEIINVQHSPLIKTGLGYNGEASQASTSKIYLDVARRSEQKPNRNYQGEAAFDAVVILNKTNVRVNNPQTPHELWYGKTPSIKNFKIFGSKCYIKNNDEQLGKLEPRVDEGILLGYSPHNKAYKCYNKRLGRIVDSIDVVVDEKGYIPRQVNYENIEEDEYYLQNQTNDEEENYEKDTHEDPEE
PITA_00234	scaffold161173	42424	133354	90931	+	Nitric oxide synthase	MASKEVAEDYADLLRRLDSSVEGGLKCGLKVLRAGDRWKREEQLHEVKKQRKEKIEWQLRIAEGRCEGNVVFEEQAVMESLELRCVGAVNLLSFQGCFLFTELILIPSVSQLENEIGSANVGKSAFINALLKTMALKDFVAAAARRYKPIQSAVPGTTLGPIQIDAFHGEGV
PITA_00235	scaffold161179	173019	176068	3050	-	NB-ARC domain	MEKSAIRGYPALHEAIYPTGLEEKLREFEETMLLKQHHHIGEAKVVGIVGLGGIGKTTLAKALFNRYRSDYDRSCCLFDVRNAEHGSGLTSLQSQLLKDLTHCDKRIDSIDEGIEILKRDLSGSHSLIILDDVDHVNQLHSLLPAPLVLNPHNLILITSRNKDILLESGIRESSIYTLTGLDTEHSRELFCFHAFHQPYPVAGFEEVVDEFLAVCSGLPLSLKVIGALLRVHNDLVYWKQKLRGLSSVIPEDIRKTLRISYESLPVEEKEIFLDIACFFNGEDRDKAERVLGSLGIRNLENRGFVHVDSENRIRMHDVLRDLARDVAKNALPRRIWHGTNNLFQDVFQHSAILRQLPVRGTNMVERRSGYSFEYAVELGNRFSTITFSNRTVDMFNRLI…
PITA_00236	scaffold161180	16064	17396	1333	-	Peroxidase	MKALVYIVVFVLCISSINNAAHGQLTSTFYSKVCPTALSIVKAAVTKAVNNEKRMGASLLRLHFHDCFVNGCDGSILLDDNSTFTGEKTAGPNANSVRGFDVIDTIKTQVEAACSGVVSCADILAIAAHDSVVQLGGPTWTVLLGRRDSTTASLSAANNNIPSPASNLSTLISSFTAHGLSTKDLVALSGAHTIGQARCTTFRARVYNESSIDTSFATSVKSNCPSAGGDNTLSPLDLATPTTFDNKYYTDLRSQKGLLHSDQQLFSGGSTNSQVTTYSSNQNTFFTDFAAAMVKMGNISPLTGTSGQIRKNCRKAN
PITA_00237	scaffold161184	65616	82863	17248	+	NA	MNDFEDAEGTQSSDLTEDTKDLKTLAEERALIDRFDASQYAFFGKDVTQEVELGGLEDEDDTGQLGTLEDDEYGLSSVCDRDEAEQSEAVSEADNMSELSSSFMRMNRVSGETRLPANIGDLGFGARESPEWFREAEVSNWLDQQILDADIEQEGRKWWQQEQHSPVRAPEPKPLYRHSSYPPQQWGGDPKFPPSSFSSYPPLHSQVIQNQPRHRSYPGQASQVALSGPPQMSHFPGPQPHFGGILPSVIQYGGGMPQYNSSGHVMGTRPQQGPWLNQSNMRPGGPSGIMTNMMHQQMPQPNAMLPTQAQALLQQQRFQAMQSGVPHFPPVPTQQVFNSHPPPAMHRYNEAFLGGDFRDQRSKSQQRGKQNQRNSQQNSDTNSQSGRSNNGWPQFRSKY…
PITA_00238	scaffold161184	144904	146145	1242	+	Retrotransposon protein	MANEKKDEGVGDPIKILLEEALERQRNAMMDNFVQILQRLPRGNASASNNYFGNATPLKLQVKFEIPIFEEPDKGNGKGKQIIDVDPNATVATSKIQKNEPENPEEGERLFHSEMWVKGLPLQFFIDSGSQNNFVSVEVMKRLGLLTTPHPHPYSIWWLHEGQDLKVC
PITA_00239	scaffold161186	52746	54203	1458	+	Retrotransposon protein	MWLDYNLQEGLLFKGGQLCIPNCSMRENIIQEKHSGGLAGLFGIDKMIAQVQHFYYWPKLQRDVQRYMTRCKICQLAKGHSQNTGLYMPLPIPSRPWDSVSMDFVLGLPKKQRGFDSVMVVVDRFSKMAHFVPCRKTSDATYITHLFFTEIVRLHGLPRSIIFDRDAEFAYNDFPNRNTGYSPFQILYGMHPRGVHELRDLGKLEKRSADGEDFTQEMSNLHEHVKLKLQDNSQRYKQQADTKRREVQFNVGDEVLAYLRKELFPKQEYSKLKLKKIGPCKIIRKFSANAYELQLPPGIGISPIFNVVDLFPYVTGSAENAAAEPPLDTKCEGDSWTRQMPMAPPVEIEGILDTQVAKRTRRKEYLRYLVKWKNSPIEDSSWLNATQIQKAGYSVDDLM…
PITA_00240	scaffold161186	77319	80221	2903	-	Retrotransposon protein	MDWLYLHRTKVDCYDKAIECVDDNGLPRVLQGKKKATSVRMVTTMQAKCSRRKGCKLFELHISSDKGKEVEDEDVLNRYPVLQQFLDVFLEEIIEFPPYRELKEMLDKGYIRPSVSPWGTPVLFVRKKDGTLRLCIDYRQLNKVTIKNRCPLPRIDDLFNQLKGATMFSKVNKGCTLCSGKVYVSASDVAQVFIRDVVRLHGVPKKIVPDMDVKFISKFWKELFVGLGTELAFSTTYHPQIDGQTERVNKILEDMLRMYVMHQQRKWEEYLPFVKFAYKNDMEHEMHMIKKNLKASQDRQKSYANRNKMFKEFQVEEQVHFHIKPKKSSLRIGSCAKLEPRFCGPFNIIERIGPVAYQLALPPTMKGHDVFHVSCLRSMSRMLIM
PITA_00241	scaffold161188	21705	27530	5826	+	Retrotransposon protein	MAASTFSWRTSEIESGSVSLLARSRQVVESEIRDRFYHLPASRQGGRKEINQRSDSTFLRSLPLKRKQSHGGAMEINQRYDSNFLRSPPLKRRPIRGADKRLPILSLRRPSHCKTHKRPTIRPANATITLKEQAFCSQHAQLRSRHLNPIQAILPYGKPLFILRFGIHYSAEASPLLVGFTDFDWVGDPDDRNSTAGYVFTLGSGPITWSCKKQAAISLCSAEAEYHGAVEASKEALWLRQILSEFGFQQQHPTTLWCDNQSAIQLCKDPVQHQRSKHIELHMHFIKKLIHDHVLEVQYFSTDDQVADIFTKALTKVKFTKL
PITA_00242	scaffold161194	5751	7524	1774	+	Retrotransposon protein	MVSSGKIEIEKFYGQSFELWKLKMEDLLVDRDQWIVVDPDEMRWKNMENQNGDALCVRGQSQNRNKSKSSSGRYKSKGRSKSPGKPIKVVCWKCQKEGYCKRDCKLKALDKGEGSDDSPYAEAKTTSDEGRDVYMVSLRTHVDHEALLIDSGASFQFTPHREWFYEYEKYDGGAVFFGHDRKSRIIGYRKGVWIRTLYKLQGSTIVVGCNSSMVPETGTENLVVSGEKTMLWHQRLGHNGEQDLRILHGKGILEGMSNSSLDLDFYENCVYRKQNWVPSLGKSMYYASFIDEFSRNTSIYFLKKKFEFFDRFKEFKAVVENQTEKNIKVLRTDNGGEFCSKEFEEFCKKCGIAWQKTTTYTPEKNGVVKRMNKALMERARSILSGVGLG
PITA_00243	scaffold161198	120396	121559	1164	-	MTERF	MAATLSVRTASGAIAESLKHIHAMPPFIMRFSSRPIQSPTKSLTTFYSTRNIPISQPPSFESTPVASFLLNECAFSLDEANTICRRKPYLLAQRSYDNSRQTLHFLIDKGFNEISVRKLFSMCPVLLRRTVERKASFLQSVLDPYLAAVVSNPESGKIAGPSPDFHKIGGKLISSHSLTTSVILKNSRVLSLCEKTLVGIVKDVEGMGIGKGSKAFARAFLHLSRLNKDTVNVKLENLRELGFTEEEVVILVKRFTQLLGSSKDKVRQNVKFLVEEWKLPRNAILVCPAALQYSIEKRLKPRLNALRALMAMNKSSMKGMSYPPVYYIFMSDGDFHRKVVSRLPGER
PITA_00244	scaffold161199	15911	17610	1700	+	NA	MDKIFQKEKPEELDLTIAFFFYQNFISFNIVDTRFASSFIMLKRLREVKTALGVMVIFEFWSFWRKTDQVASKRVKDTVLDDAWWERVDLIIQIMDHIISLLRFADTDKPILGEVYEGWDSMIESVRSIILQSECLEYETSPEAFSSTIQDILVSRWDKNCTPLHCLAHSLNPKYYSHDVKKSRLEQCRAETMVYVHTNLRLIYKQREEWLKGKTKMWGVFPDDMGMDSSVELALANMDLNDLVLEPVRFDGVIL
PITA_00245	scaffold161202	46895	49474	2580	-	Retrotransposon protein	MARYVPLQLPANPGAMPKDYQTKITYFDGMNSCTALQHTKKMQDYFESYEIDDDSVGMKIFIQSLTGDVRTWFRALTPNSILNPKALYQVFINRWEKKKDPLHILSEYDTIKRRPQETVLDYCARFNNVYSAIPQNLRPPPDLALYKFPDGFDAEMAYQLRERAPQILAEMQDVAVSVEANLIAKRNKARTERRTTFKEEPSAFDQKLDAIISGIHKLGDRVDNVERKTSWEGQHPNAIRNPNFPKTQNTNAGRASPDHDIRPPFQENYVEASTSTEPTDGTHMNLIYSENEHQIFLTKEDREYPDPKQFHTKSGESFDFKQGCDTAVYEVTVEDITDTHSPIDRPLPPSSPKEDLNSTPKNLPKTEIPQTFIHHDIDIPKENIESMPEREKFATINAK…
PITA_00246	scaffold161207	2877	4206	1330	+	RNA polymerase sigma factor	MKSGLTSINHGITRAIAERSRTIRLPNHLHERLGLIRNAKLLLTEKGVDPSLERIATTLSMSLRKVKSATEAPKTVISIDKEAHDRFFNNASVTLHSYIADTNLENQPWFTVERDALREDVNKFISSTLTKREQVIIRLYYGLDTHSRCSWEEISKRVGLSRERVRQIGLASLEKMRHAARNGTLEPIFMQV
PITA_00247	scaffold161219	18872	20889	2018	-	Retrotransposon protein	MPFGLTNAPATFMRLMDDIVRPFTNSFVVVYLDDILIFIQSWEEHLHHIRQVLQTLRQHKLCANLEKCTFGMTQVQYLGYIIDEQGVHVDPAKVQVIRDWPSPTTLTELRSFLGLANFYRRFVLGFSHISWPLSQVTKGGAKAKFFWSKAQQKAFRELKDRLCMAPVLALPDLQQPFEVETDASDYAIGEVLTQHGHPVAYHSETLSDTVRKYPTYDKEMYSIVQACRQWKHYILGKETVIHTDHRSLQFIQTQGKLQNDRHQKWSTYLQQFHLNIKYKKGSTINVADCLSRPPIMALTTVLNSCGHETSDWPLLYKSDPEFSQPHIPEPLRWSACSRFSPPGWPVMPPRSPLCPSSERAKMIWEAHYSRAVGHFGVEKTVAVLQKYFYWPNLRQDVGK…
PITA_00248	scaffold161227	5068	5769	702	-	Reverse transcriptase (RNA-dependent DNA polymerase)	MHVPGLKKNLISVAMLEDKGYDVVFCKGKAFLRSKTIGETRKIGVQVRNLYQLHVDGCVAMESKVEGLSDQCKGCTLGKFVKATFHEKESRTTMILERIHTDVCGPFSVASTAKHRYYVIFVDDFSRKCWIFFVQKMSETYSNFCEFKALVEKESGKKVKALRRDNGGEYISDEFKDFCKAEGIRRELIAPHNPQ
PITA_00249	scaffold161233	130143	133427	3285	-	Reverse transcriptase (RNA-dependent DNA polymerase)	MKVISYNCRGLASSPKRLALKRLFEVENPDIILLQETLGSSEDCIRALSTVGTKWNYIAADAVGRSGGLAFGYNPTTIKLDSSWGGQGFLGADILCSELGSPLRIVNIYGPCHHRDPFWRNLLSKNLLASDSTIIGVDLNFSIGFSESWGAAAQRDPISDYISGLLEQHDFIDIPVQKKQPTWRNRRTGHAALARRLDRFLMKGPLVHRLQSFKQWVCTGGLSYHHPIAMEIFGPHQKPKAPYKFNHQWLLDPSFNGMITSYWKAHPIDREPSFARGFVKNLTELKHLAIRWAKEKKKGEDERLAKIEMDLENLLDERNLGFISQEDKNTLVELENQKNIILKGREESLRLRSRAIWLKAGDENSRFFHNFAKGRKVANTIWNLPLLEGGMADTFNKLS…
PITA_00250	scaffold161236	2521	4827	2307	-	Retrotransposon protein	MDGFSGYNQINILPTDQPKTTFICPWGSFAYCKLPFCLKNAGTNFQRAMSYAFHDIKHIVQPYFDDLPAHSLQRADHLVHLRAIFMRCRHYRIWLNPHKCVFCIETRQLLGFVVSKAGIRVDPSKDEAIIKLPPPSSLRELQSFQGKANFLCQFIPNYVEITKGFTRLLKQNTSFFRDEIAEKLFDALKHALTHALLLHPPNYNQDYYLYLTSSYSTIGMMLVQEYEFGTEHVIYYLSRTLNPTELKYSHVGKLALAAVQAVQRFRHYILLRKITEFDLEFEKSKSKKSLVFVELISDFPHVDSETVAKEPIADESFFLISTLDPWYGDIITYLQTQTFQPDLSRSDCRKIQFQSQQFKIIGDTLYRVGADSIFRRCLTHEEAERVLNDCHSGACGSHM…
PITA_00251	scaffold161258	158264	161620	3357	-	Retrotransposon protein	MVTLGHSTVTTYAEFTRRLMERFDRRDPEQHFVELTRLKQTGSPKTYITEFLRVSVMVLDLSTARRNYMYVEGLTEPLRGLVRSTRPATLQDAISRTQDLQDVLPRTRTPYPQRQTFQSKGKDVRILPPKGNPGRVQIDNDAKRELKKKRLCFTYQEPWALGHRCAAGKAHFIEVFSNSSGEEDDEDDVEAGDSHAVQGPLPPPPPTAGGASFAPTRGALAALRGVPKYLMLRVRGTLCGQRVSVLVDSGATQNFIDAQMIERRGIQTESFDGVSVLVPRDQTMTCARYVPELSVTMGTYTLTDYFFVVDIPDTNMILGIQWLITLGKVATHWKTLEMEWDDEKTGRHEKIRGQNTYPPQTVSTHRMEAVFRKGDVEWAVELRASEAGTTGQTIHPEIQ…
PITA_00252	scaffold161259	29067	30008	942	+	Retrotransposon protein	MMLLLQRQKPPQMKDGDMYLASSTTHVDHEAWLIDLDASFHFTLHKEWFCEYEKYDGGDVFLGDDRKARIVESVSFPFGGKKAKQILELVHNDVFGLVKVPSLGKFVYYVSFIDDFSKNTWISFLKKKFEVFDRFKEFKALVENQTEKKIKVLRIDNGGEFCKKEFEEFCKK
PITA_00253	scaffold161265	36594	37599	1006	-	Retrotransposon protein	MTSSGKIEIKKFNDLWDSLVITIGSNATTLHFDEIVSSLLTEEMRQKNMESQNGDALYIRGWTQNINKNKSSSGRSKSKGRSKSLGKLVKVVCCKCGKEGHYKRDCKSKAPDKVKGSDEAPTAEAKTTSDEGGDVYLASSSTHVDHEAWLIDSSASFNFTPHREWFCEYEKYDGGDVFLGDDRKSRIVGHGKVKLK
PITA_00254	scaffold161268	3287	5770	2484	-	Glutathione s-transferase	MAIAVHGHPFSAGTTMILCCLNEMQLEYEFMVVTDKKRKYLDLNQPSGQVPIVVEDGHVTLLAPKDIPKHLAIKYKGHGTHLLGNSPTEQVLVEECCEVAGEFNSHVFNSTDEVTVEYCIAKLNELLNHYGKKLSQSKYLAGECFSLADLQHLPWTHYLLNVCNKGDLLWSRRHVSRWWEDISSRPAWKKVVQNMEQGKGAGTPIVGFFLEHPEAEAVSARKVVAVEIEEGEASARREGVSRGAPCGACKFLRRKCGGGCVFAPHFSADLTGATHFKTVHQVFGAANLRKLLSNFPQERRQVAIPSILFKAQARIIDPVNGCMLRVRQLQQEVNELRATLRLMKHPEAEAEAAGARKVVAVEIEEGEASARREGVGSGAPCGACIFLHRKCRGGCVFAP…
PITA_00255	scaffold161269	2143	3917	1775	+	Reverse transcriptase (RNA-dependent DNA polymerase)	MGPKGFHQNDKEILRQECCIAMLKSKRPKSNLNKEGREALRCLRNNDKIVVLKADKGGATMVLNKEDYIQKMNEHLSCGSYRRVNSNPIPKVIRQVKNAIMETNLEDKIKKKLIPSCEVIPRIYGLPKIHKEGVPLRPIVNTIGSPTYELAKYVAKLLKPLVGNTGSFIKDSTDFVELIKDIRVDKDDILVSFDVVSLFMKIPLDEVVYVIRLNTDPQTARLAEICLRSTFFSFQDHYYEQISGVTMGSPLSPIVANLYMEYFERKALDSFHLKPAWWKRFVDDTNVNWTHGKAELERFFNHLNSISSEIKFPMELEENGRIPFLDVLISRKEDGTLGHQDEIEHLTSVFKNIGYKEWSIKKAIRRAQERALSKRPPGDKKENQGKVYLPFIQGTTDKI…
PITA_00256	scaffold161279	31820	34940	3121	+	ABC transporter A family member	MRRGIMEDAWQFRDRSKSRTEIMAMMDHNEPKRGFGLFCQQFRALMKKNFLLSWRNRSSMIMQLSASFFFVFLVFCAQKAFASHFKSTTYYDNIHDPDYKLVGGIPPCEDGFFIKSHCYDFVWSGSSSSPVISSIVKNIMANNPGRAIPTSKVKGFATPADVDEWLAANPMRCTGAIHFHLGNSNSTVQSLGYGIQTNSTSRQIRGQYEDHTLKFQIPLQVAAEREIARYLLGGFHTSEIQLWRAVSHGQKPLNRQIRALSENFKASSSEAWTTWTVGAGASLTIWAGACPPGADGTEPAATFAKLGAIFYFLVEPSRRGKRQKIRSRSSGKRLDLDRPKKPIAARSCVQK
PITA_00257	scaffold161284	18731	20034	1304	+	Resistance protein	MAHLVPHHDDSTSSSTASCSASVPYASSSTASCFASIPYSVRDVNTFATKLCSLFQSLQLHASLDNPNLRDLHDKIPPKIENAILASSVHIAILSPNFAQSKCCLNELVLMIKSIAKLKTTTIPVFYYSRPSELRWMGKDNNRPYAQALCKYEKENLYDTETIKEWRDALRHVAEISGFIVDENHREEEEILNKIIESVFQDFPYGPRYDVFLNHHGPDVKETFANALYNSLVSCGFRVFLDEQKFVRGLNITPRIQVAIQLAHVNIAIFSPRYAQFCWCLEELNLMVRSKNTILPIFYEVKLSYLQCSEHGVYGEPLLNQKNNDRYDPHTLQDWRDALL
PITA_00258	scaffold161291	70736	71582	847	+	Retrotransposon protein	MPYYATSVTSVFLQASVPRLFGKYTTVGLLGISGSRKQWQYCKIISIGQIFNRMLGSTSDHVLEDGHYDACKKNITAEATVKPFFERVWVHFGIPQSIISDRDSRFLSTFWSSLWSMLDTKLTKSIAFHPQTDGQTEVVNRLIVHILCMYNSKHPRTWDESLPYVQHSYNRTLHSSTGHNPFQVGLGFQPLCPIAVAMPLAATHMNSTNVQSKTDKATSFIEHIQHIR
PITA_00259	scaffold161301	145274	146324	1051	-	Kinesin family member C2 C3	MNKLNPGSIPKNVSKPGLATTKGVAHSAYQQFENVRNFLGNMATVVDCLLSLKEFYDSKNGVETQYLWKHVADTGIPNDIKSTVRGASPGKSLNTTLKSGSQPRKRWVLSDLENCATSDQQVTDQSSGVNGPKVVKLPTRFYAECILSSSVTFVTSGMSRI
PITA_00260	scaffold161302	17559	19253	1695	-	Short-chain dehydrogenase reductase	MFATVNNIVRRLEGKVAIITGGAGGIGESIARVFIREGAKVIIADIADKRGLELCQDLGPQTTYLHCNVSKEEDMKSTVDETIKMHGHLDIMFNNAGVIENPNPNPNSAGVVVSEHDMDDFDRVMNVNVKGAMLGIKHAGRVMIPRKAGSIICTASIAGIMGGMSPYGYTASKHAVLGLVKNAAAEMGKYGIRVNSVSPFGVATSMSVGVFKSVETQETDHGASGITVEDKLKVEERCNSLANLKGTVLRAEDVAEAGLFLASDEAKYVSGHNLVVDGGFTVVNHSLGLYQ
PITA_00261	scaffold161302	99734	101326	1593	+	Retrotransposon protein	MPFGLTNAPTTFMRLMDDILRPFINSFVVVYLDDILIFNQSWEEHLHHIRQVLQRLRQHKLCANLEKCTFGMTQKAFIALKDRLCTTPVITLPDLQQSFEVETDASDNAIGAVLTQHGHLVANHSETLSETARKYPTYDKEMYSIVQACRQWKHYILGKETVIHTNHQPLQFIQTQGKLQNDHHQKWSTYLQQFHLNIKYKKGSTNNATDSLSRPPIMALTTVLNSCGHETFDWPLLYKSNLEFGHTYQTLLEGRHVLDFHLQDALLCHLGHLYVPSSKRAKMIWEAHYSRAATHFEIEKTVAVLQKYFYWPNLRQDFGNYIRSCTVCAIAIPTIKKQGLYAPLLPLVDLGNPSPWITCQAFLPLSMEMTVCFFSSAGSRRWPLWRPARRISQQKPLLN…
PITA_00262	scaffold161306	63481	65359	1879	+	Callose synthase	MKYTQILRYLLKAVVAAAWVIILPACYVHTWQNPTGLVKTFQNFASGWNFPSLYILAVVAYLLPNVLAAIFFMFPMLKRCIERSNWRICTILTWWQQPRLYVGRGMHEDLSSLFKYTMFWVLLLISKFAFSYYIEIRPLVKPTKLIMRMSIGNYEWHELFPQARKNIGVVISVWSPIILVYFMDTQIWYAIFSTIFGGIYGAFRHLGEIRTLGMLRSRFQSLPGAFNARLVPRMREKEQKKGLKTLLPQAFEQVNYCFIYT
PITA_00263	scaffold161318	154702	177263	22562	+	Transcription factor	MVNPKDFVDLELELEDILTVWGVEPTQQNLDMVRLPTRPPTIKMVFPGQEWSMKGESQFLVDGKVNFERESLWEEIKSQQECQLFPAKSLEQPLLEMKISVSSSNPLKVTTINPQYIGFTSGLEDIFKSYGLWGSEGLKNCFTRALILKDKGTVQRVVRPLSVNHFHDELVPNMRDTQPKGSSKSFRREERLLDLTVSKVRESQGSFGAAEAQADRVPPADATDSRGGRGPASPPNSRRRVPQRALVVHGPVIRQRFLGHTTVGHEYRHLTGYNMGGERRAVQSTGRDGSGWLGLVTPLCAVDVAIRVRSHGEEDAYRKEVLTLPANGKGSGSSWGRMGKLDSLEKPLQRPGGSSNNNNNHNANGDVLTLSKTPERVKRDEWSEGAVTTLLDAYESKWL…
PITA_00264	scaffold161328	14751	17465	2715	+	Retrotransposon protein	MNAVISKQSLHVLEMCNSLGLLINIFGDTLRISCKALVGIGESHGGSSLIIRGSFSSFAIIFWIYVALFSSWLIQDSMAISCKSPNMALVSHRFISKKLYNLRMKDGDSVTKNLNAFNTVFDEIVSALLTKEMRWKNMESQNGDALSEGHFKRHYKSKAPDKGKGSNDSPSAEAKTTLDEGGDVYLASSSTHVDHEAWLIDSGASFHFTPHREWFCEHEKYDGGDVFLGDDRKTRIIGRGKVKLKLQGGRVRTLLGVLHIPALARNLISVSKLDDAGVKTMFEKDTYKMVRGERVLMQGVWIGTMYKLHNNTVIDGCNSSMIPESGAKNIVVFGEKTMLWHQRLGHIGEKGLQILHGKGMVEGMSNSSLDFDFYENCVYGN
PITA_00265	scaffold161336	4686	5645	960	-	NA	MDTIFQKERREELDLTIAFFFYQNLISFNVARSPLFIEMFRALTQGAPAGYVPPGSEKLRTKLLKKEKKEEYINLSLLKIVDTQFASSFMMLKRLREVKTALGSMFISEFWSFWRKTNQGASKRVKDRVLDDAWWERVDLIIRIMDPIISLLRFANTDKPNLGEVYEG
PITA_00266	scaffold161347	74040	74883	844	+	Lob domain-containing protein	MGGGEAPCGACKFLRRKCVKGCLFAPYFCSDEMGAPHFGAIHKVFGASNFSKLLMHLPIQERYDTVASVSYEAQARLQDPVYGCVSHILALQHQVANLKGKLAVGYAQLAACSSSDGASLIPEYGYGKQSEMPSLISNSNSSSPSDQQYLNPWGNLQSIPTESVAANNYDEEAREDEGSWGSFPLCTKGVIQYPRSTAQETDVFRDADRFSEQSHPNNYRDGDLQDLASALLRRS
PITA_00267	scaffold161352	10500	11137	638	+	Nucleotide-diphospho-sugar transferase	MARMFLILLCVASIALALSTILKNATNANSPFSALSTFFSRTLTGDSEISMGSAKRMPLKILMAPAPAPVPSPSPQDELDIVLAKTANANRTVIITALNAAWVEPNTMIDLFLESFNVGEGTQELLNHLLIVALDDKAYNRCHQIHPHYYSLKTRGVDFSAEKLFMSEGYLKMIWRKVGFL
PITA_00268	scaffold161355	217735	219084	1350	+	Retrotransposon protein	MVWGALVLMWGVRTRNLYKLQGSTVVDGCNSSVVPESGAENLVVSGERTMLWHQRLGHIGEKGLGILHGKDDFSRNTWIYFLKKKSEVFDRFKEFKALVENQTEKKIKVLRTDNGGEFYSKEFEEFCKKCGITQQKTTPYTPQQNGVAERMNKTLMERARSMLSGAGLGQEFWAEVVDTACYLVNRSPSSALEDKTPQEVWTGKKPSLSHLRVFGCDAYVHGPKENRTKLDSKSEKCIFIGYKDGLKGYKLWNPVTRKVVYNRYVVFREVKDVIKHEVQPKEPEKIEFELNEKESDSTAEEESEAEEPQTPGVRKSVRERRQLERYSPSAFCSKFALSITDDDPRTVKEAVDSEDGKLWKEAMVDEMASLHKKEAWDLVELSA
PITA_00269	scaffold161357	51011	51997	987	+	Reverse transcriptase (RNA-dependent DNA polymerase)	MMKILSWNIRGLGHPSKVAALRDLILFEKPGIILLQETKQSHKEMSKIIEDKESCWNDLKDSLDAEENTNIVLGGDFNLILHANEKRGGSFTPDPYRIQLENIMQEHDLMDVPPKNCRYTWNNRKMGAGNIMEQLDIILINFSLLSAFSIGYASILTCSASDHVPITLTLENHRPLGPIPFRYSSLWNDIPTVVGIVYSSWIQHVEGSPSFIWETKIRKIKQAIKEWAKTRYQEPEKVKKEIKNNLKSIKRAIEENGLSQENK
PITA_00270	scaffold161357	72195	73983	1789	+	Retrotransposon protein	MKGTTKGTVNLKLLIKERDLMMLILQRQKPPQMKVGMCTWLLQVHMCKNSVREGYLQDGSGSIGIDAGSWIGTLYKLQGSTVVDGCNNFVVPESGVENLVVFGEKTMLWHQRLGHIGEKGLRILHGKGMVEGMSSSSLDFDFYENCVYGKQNRVSFPFGGKRVKHILELVHSDMFGPVKLPSLEFKALVENQIEKKIKVLRTNNGGEICSKEFEEFCEKCGIARQKTTPHTPQQNGVAERINKTLMERVRSMLSGAGLWNPVTRKVVYNRDVVFKEVKDVIKHEVQPKELEKIEFELKEEESNSTIEENSEYEEPQTPGVRRSVRERRQPERYSPSVFYSNFALSITGDDHRTVKEAVDLEDGKLWKEAIDFNSLFEGYDRRQKGVVGKGGHFEQ
PITA_00271	scaffold161361	25119	25844	726	-	Retrotransposon protein	MMWHQRLRHIREKGLRILHGKGMAEGMSNSSLDFDFYENCVYGKKNRVSFPSSGKKAKQILELVHIDVFGPVKVPSLEKKIKVLRTDNGGEFCSKEFEELCKKCGISQKKTTPYTPQQNGVAKRMNKTLIERTRSMLSGAGLGQEFWAEAVETACYLVNISPSSSLDEKTPQEVWTGKKPSLSHLRVFGCDAYVHVKY
PITA_00272	scaffold161361	113501	114847	1347	-	Retrotransposon protein	MEDILVDKDQWIMVDLAIKLVGVSDEEWKKLDWKEGHYKRDFKSRSPDKGKGFDDAPSVEAKTTSNEGGDVFLGSSCTHVDHEAWLIDSGASVHFSPHREWFCKYEKYDDGDVFLADDRKARIIGRGKVKLKLQGGRVRTLLVVLHIPALAINIIFVSKLDDAGVKIVFENDTGNMVRGALVLMRGVRIGTLYKLQGSTVVDGCNSSMVLESGAQNLLVSGKKTMLWHQRLGHIGEKGLRILHGKVMVEGMSNNSLDFDFYENCVYGE
PITA_00273	scaffold161369	232480	236567	4088	+	Resistance protein	MEVQVPEIVPETFQVFINHRGPEVKKTLVSLIYHRLINCGLSVFLDRDEIRTGDSISLAISTAIQSASLHIAIFSETYAESSWCLDEVYWIMRSHHKRNTKVIPVFFDVQPTDLRYIERGRYAKAFENHQLKGRFTIDIIQKWKRALNEASHISGLLFNTKESDLGELLEKIVKIVVQEILQAEPLEVGKYSVGLHQAAEDFQNEIKKQRDPVTVVGITGMIGVGKSTLARYLYGLKCSGFTRSCFLCDVRKTDLLSLQNKLLFDLLGDRFNHIDYIYKGRSILRNCIRRLPRIFVVLDDVDHMDQIDGLLDTDDLPSGSLILITSRDQDLLRRSSARTIVYHVKPLHKIHARELFCRHAFSESKASEEFEDLVEEILKICEGLPLTLKVLGGLFLGQS…
PITA_00274	scaffold161372	155905	156767	863	+	Lob domain-containing protein	MTGKGGIGQACAACKYQRRKCSPDCPLAPYFPPDQPRQFLNAHKLFGVSNILRILKQLPDDRQKSDAMKSMVYQANAREKDPVHGCFGIIVMLQTQVERLKEELELVRSQVMLLDQQFENKVDPYNSNLPAQQHQQQHLQPLGNGAGVMPNSWIYPSYVHSPYVGYDGQGIYRHSNLRPSNNLLLEYEPRQDYSDSKDAYESSAESSLKESQCLLEPVADHEQLKSAAALFTLTNGQH
PITA_00275	scaffold161375	1596	4175	2580	+	Retrotransposon protein	MFQNQQKIYAYCDRVERSFQEGDLVFLRLQLYRQFSLKRRGSEILKPRFYGPYRVMQKIVEVVYELELLEESKIPNVFHVSCLKRVLGQQVNATIKLPTLDEERKLVLVLEEVMDTRERKLRNRIIKEDLSYNQFSGALPTWLRDNNLQVNLVGNNFTTDETEKSFSGTGLGCLQRTFPCNKGCELF
PITA_00276	scaffold161376	4087	6254	2168	-	Retrotransposon protein	MAHLDPSQGDSEKAFSDLVKSLPPPCPKPTTSKFVKKLDILQEVQLPPYLPRMAALSLAEKGLIGQFTGLWPSPRTVQRWVERNWSDKIQGKISIRLCGKGYYTFHFESKADKDLIFRNGPYFMDFRGLYLNKWTPDFDPELDIPNAVPVWVRLPHLPLHCWGDESVKAIGNAVGKYIDRSEPEDNMQACARICVEVDRGKGLPEAIKLKVDDWSYIQQLDYEQIPFKCKVCHEYGHFANRCTKVTNMETEDQGGQWETVKKKEAAPPSKPESSSELPGSSSQRPISPSSNRPGPSQDPPFPSSSNPFLILASEDPQTEASGKGNSRERFREVSTSPLECPMMKLLSWNSRGMGHPSKTTALRDLLHNERPEILLIQETKQNQNEMQKIIDAQRHFSGV…
PITA_00277	scaffold161376	15201	22999	7799	+	Cyclin T	MEDEILACEEAPMPIAQALQITRGHALGHVSWWYDNNSSHPLSCLRLHPRRPITKSLHNLAALCCDLIEDLGFTCWSKIDKFSPSRLDGIDAKKEANLRKSYCSFIKDIGVHFQLPQVAIATAIIFCHRFYMRQSHRTNDRYIIGTACMILATKVEEVGLALRDITMLSYEIRHKRDPTAAERIRQKECYEQQKQLVVMAERILLSTLAFDFKVQHPYKYLVSAIKIFKVEKSSLAQVAWNFVNDGLITTLCFQFKPQHIAAGAIFLAAKFLKVKLPSDGERPWWDEFDVTPRQLEEVSNQMLELYEQTKSTAASTSNDISSPQGQAPNINSCTAKTGCDTMLGHVNQGSAIPKNFTNWSKKSTSEAIKNSATESELTLMVSSGKRGNTDIQESTYQVG…
PITA_00278	scaffold161380	4842	22201	17360	+	Triosephosphate isomerase	MEISSSSAALHIGCRKSVFVSNASSSVRSEFAGLRRLDSVFNKGTGHCLFAQVQRNAQAVGNGRRGVVTMAGTGKFFVGGNWKLVAFFGLAAAVLGFVAEAVRIPAHAKAQRIGDGNTCLFPKTAAKFYGTGCIKILNGTKEWSDSEES
PITA_00279	scaffold161380	86671	87360	690	-	Retrotransposon protein	MLNTKLTKSIAFHPQTGGQTEVVNRMIVHILHVYNSKNPCTWDGSLPYVHGILEKSNAKYKQQHDQHWVPHKFQVGDKVWLHLQKEHLTRAYGKLRPLRYGTYTITKAMGDNAFELSIPPFLGLHPVFNVDRLRPYFPPLIDTSNITEQTPTHRIESRLPGTS
PITA_00280	scaffold161380	88177	89133	957	-	Retrotransposon protein	MSSSPCGNLIVLVQKKDGTWRLCIDYRSLNKITIHNEYPIQRIGDLLDQLKGEKYFNKIDLKSGYHQVPIEPSNVWNTTFKAKEGLFKWLVMPFRLKNAPTTFMRLMDDILQPFTNSFVVGVHVDPAKIQVIRYWPSPTTLTELCNFLGLSNFYRRFVLGFSHITWPLSQVTKGGVKEKFIWSEFQHKAFTELKDRLCTTLVLALPDLRQPFEVETDASDYAIGAVLTQHGHPMAYHSDTLSDTIWKYPTYDKEMYSILQAC
PITA_00281	scaffold161380	117874	127291	9418	-	Kinase family	MQLDSSNSAYQVHKGSKREVEPAVKKMQQGKRIMRRNGDGKLNNPPQGKFLAAGKSKGKGRGNTKGTASLFLCLQFSSHSSYVGVKSEILLVKVQQVTQLMMEAHENREGKQQRIHPQRNLNEWQKISSDKEKLDKWLANLEEVEFLKQITSTLFKGTYKGKKVSLIKPRGCDKSSSYKVEFRRDILELMTCGHINNLPF
PITA_00282	scaffold161387	185861	186658	798	+	Retrotransposon protein	MGVARVMLHDQSLPLHLWVEACNTAVYAQNRCPHKTFGMSKPEEPYSSKRPDISHFRIFGSPVYKHVTKDARKKLEPTVQPQDEVHGVEETIHAAPTIRGRKRTTEAERLTQDAEKVVGPPTAQRRQRHSLDRYTGYMALVSKCVMTEPSSFEEVVEDPAWVDAMVEEYDSIVRNSAWEIVPRPEGKSVVGSRWIYKVW
PITA_00283	scaffold161394	39334	100171	60838	+	NA	MARFERIFLSHLVVMLRRERMDQRATSLSARCQAVKLAADLSLAMTARGRTAWRRAIFHKYLFGLRKSRCQLRLADFRENSQRKRRLVSAKRRPCKPNAPCDNSRMQMPKDESRLTGTKRGRSRDDCDEVAGGIMGSRIQTLRLLVPGSGGLDTPVFRKETADYIVALKMQVQAMQALVECYSNSNANASHHASI
PITA_00284	scaffold161406	3029	4204	1176	+	Glutamate receptor	MHESLFSLVKYTTFWVLLLMSKLAFSYYIEIKPLVKPTKIATDWLSSVLDSGLPEADSMKSLQGLISLRPHTPNSGQQHILREKWKNLQTTAMVNVSLNAFALYAYDSRLMIAHSINGYLNQGGNICFAKQSTLSSSSGSKSELAALKTFEGGAQLRKTILQTNFKGVVGPVQLDKRRNLTGSTFEIINAAGTGVHGVGYWSHRTGLSVTLPENIVAINDTQSYLKPNFSDIIWSGESKILPRGWVQVKQFVIDVPRKTGFKEFVAANGSGMVTEFCVDVFIAVVKLLPYKIQYTFKPYGNENSTPNYDDLVKQIALQS
PITA_00285	scaffold161419	29645	33839	4195	-	Resistance protein	MANLNLTPAPDSTFSGSVSTSTASSHCNSSDYAYQVFINHRGPDVKKGLASHLYRRLSSDGLRAFLDTEELQRGDTLTPQIEGAIRTSSVQIAIFSPRYVESSWCLNELVQMLESGSTIIPVFYGVHPSELRWTGGRDGICATALSILQCIFLCTRGENGDYARALSKLEKKTTFDSRTKKWMPRHDSNTIQNWRKALSDCSQISGFELSACNGDEGELVDKVAEQVSKKVSKTPLNVAKYPTGLDEKVKDLEAIVENAAARSLHSLQSNLLKDLIHKDVQINSTDEGTEKLRTHLSSTHPALIVLDDVDHIDQLDALFSPVKDTIHRESLILVTSPNKDLLTSSGIVESSIYKQTGLNREHSLELFCLHAFKESYPVMGFEEVVEKLLEACHGLPLSL…
PITA_00286	scaffold161421	15713	80553	64841	-	Plant protein	MQRGGFMAGFVKCPWNLSGPAVESPWPCALSFGVESRFVRRGCSALASSFSLLNSTVSKVCFVCAYTACSAKSVVSVNCITSDKGRRVNSAVDMDRRSWPWRKRSSERIISTVEHGDAIPMQKACEEQDVKGKVLENSDESESLLVLVNKVKDLNEKLSASFAESNTKDDLVRQLSKDAEEAVSGWEKAKAEAISLKQELDAALQRRYAAEDRVSHLDGALKECMQHLRFVREEQEQAIHDAVMKKARELDVIRIELEGNLAETRQRLIEADAENSAIHKSLQEAIRSAEELKEGKTQAEAEVNLLQIRLSSLEEENAAVKYELRVLEKELEIRNEEKEYNRKSADAANKQHLESTKKIAKLETECQRLRILVRKKLPGPAAVAQMKTEVEILAKDTAE…
PITA_00287	scaffold161421	145014	146722	1709	+	NA	MEGEFTEKASGSSHRGLAGLVLREVDSLHSLKIWQRLTAGGPKDRVNSDGFEFSLIQRIKKLEEDVGSFVTIIRVLSRQLEKLGVRFRVTRQTLRDPINETAALAQKTSEVIRVLELQEDVLQKFRKLIRYCSAQAIFIELQSVQLCQIPHRIGRQHRVRFDDIREAAAAALRRLLGAPGHVEAHVEPARRIRGLTSLSVEEEQCDPGQQIAGSINLQSTCRHGRLHAGRKLSPYSSIQALLL
PITA_00288	scaffold161430	89557	90730	1174	+	Xyloglucan endotransglucosylase hydrolase protein	MAGCEGGRICIYWWVIIVMLCSLVVGSQCAAFNDLFYASWAADHVMSQGDLLQLKLDHTSGAGFASKSTYLFGKVNVQIKLVPGDSAGTVTAFYMSSQGDQHDEFDFEFLGNTSGEPYVVQTNVYSNGVGNREQRIYLWFDPTANFHSYSFLWNRHQAVFFVDDVPIRVFSNNEKRGVPFPQTRPMGVYSSIWNADDWATQGGRVKTDWSHAPFISTYTSFNIDACKYSTGSSCTSWWDRPAYASLNAKQRMQVKWVQQKYMIYDYCKDTVRFATPPAECTA
PITA_00289	scaffold161431	10151	11290	1140	+	Retrotransposon protein	MRRDVQRYVNRCKVCQLAKGHSQNTGLYTPLPVPSRPWDSVSIEFVLGLPRTQRGYDSVMVVVDRFSKMAHFIPCRKTSDATYVAHLFFAEVVRLHGLPNSIVFDRDVKFTGHFWRTLWKKLGTQLNFSSTYHPQTDGQMEVVNMSLANLLRSLTRENSRLWDCVLAQAEFAYNDSPNRSTGHSPFQIFYSMHPRGIHELRDLGKLERRSVDGEDFAEAMSELHEQILRKFSANAYEIQLPPDIGISPIFNVADLFPYTAQAEEDSVVRPKRDTQVGDSSWMRHMPSAQSHENEGILSTQVAKKTRRKEYLRYLVKWRDRTM
PITA_00290	scaffold161439	9587	10563	977	+	Germin-like protein	MKASAVLVSVVLFFATFVYSADPDPVRDFETGLSTFTLRNIFQNGDVSSDTGGIRAATNPQNFPAVRTQGLSVVRFKMVPCGSNLPHTHPRASEVLSLLSGGPLQVGFVDTTGASHIDILYPGDVTVFPRGVLHFELNVGIVEAEYLSALNSENPGTLTSSEALFHIPLRALATSLNVDQGAVNGLNSTAHRYAPSLKKTANSGCVPGRDITTAF
PITA_00291	scaffold161439	92180	93173	994	+	Germin-like protein	MRVKMKASAVLVSIVLSFATFVYSADPDPVRDFETGLSTFTLRNIFQNGDVSSDTGGIRAATNPQNFPAVRTQGLSVVRFKMVPCGSNLPHTHPRASEVLSLLSGGPLQVGFVDTTGASHIDILYPGDVTVFPRGVLHFELNVGSVQAEYLSALNSENPGTLTSSEALFHIPLRALATSLNVDQGAVNWLISTAHRYAPSLKRTANSGCVPGRDITTAF
PITA_00292	scaffold161448	4531	6423	1893	-	Hydra magnipapillata	MGHYAVVCSEKKKKKGKNQSVAASSDIEDFADRFDWEFGFTACEPSSAGSPATQVQREHAFPSISGASSEACNTTVYLQNRSPHRALGHMAPEEAFSRKKPDIGHLRIFGCITYSYIPKEKRTKLEPITEKGIFVGYSETSKAFRIYIPAQRKVVVRRDVKFEEDRAFRRSRELESISEQWLDEPEGWCSGQHAEQFTEQFTRESTDGQFTQYLNFYRFRCRQEDIRQIVRGSGY
PITA_00293	scaffold161454	59509	61695	2187	+	Transposon protein	MPKALDPFWEYGNPDGGTNRAYFTCKLCGTRMIGGVTRLKYHLARLTGHDVGICTASSPELIQKALEAIDEKDRKKEEIERNKAERAGRSFRISSPDFDAKGSGRGSTTSTSHLLLLVRGHHFLFHVQDMDHNLNVVQVITDNAANYVSAGKMLMERHRTLFWALCAAHCLDLLLEDMGKLSFIKEAVDMARSVPKFIYNHAFVLSLMRRFTRNKELRHPAITRFATNFITLQSLLRCQELKQMFVSDDWRNCRYSRRHDRKAIAKMVYSETFWHGVEEACSVSEPIIKVLRLVDGENWRSLQWLICMKAWIGPRRPFVLIMQTRVLLALIGCERIWSVFEKIHAKKRNRLEFVRLNDLVYVHYNI
PITA_00294	scaffold161454	67297	68284	988	+	Region found in RelA / SpoT proteins	MTAAADLAAFHFQGLPKKSSEGSTIHNDMKSRIFKLFDKNQDGLISMEELKEMMEELGANKEDAQELMQLVDANSDGSLSSEEFAEFQKRVRISQNLNVIDEQCSRQLGEKLHSSHTDQEGTSSSTSGAYYDNGYGIVGSLQSNQATKKHGLLSRCITTQTDIPGRDLIDASGEEALEVF
PITA_00295	scaffold161472	16052	18596	2545	-	Transferase activity, transferring hexosyl groups	MLSSKGILVTFMNTESNHSKMMKARTYHDGISVGSNSNIRFAKVSDGLPLDFNLGANPWEFDRCVMNEMRDSAENLPHRYRNWQAPVLCLSVYTIYRHLSLIISKGHFPPKKEEPRDMIDYIPGLPPLQPEDLPSDIQAGDTSNTLYQRVAEQFPLLEETEWIIGNTVYELEKEASDAVRETAAPINSLGPLLPSVYLEAECKHKEISVNPTSLSLWAETDCSQWLDSKARSSVLYVSFGSVVRMSETQVEEIAMGLVESGQTFLWVVRPGMLNSDKDTNDPGSVLPEGFLEKTKNQALVVPWSPQLSVLSHPSVGGFFTHGGWNSTMESLGLGVPMLVLPQGIDQYTNRMLVVNQLKVGLKLETCRDDGVIERGEIARAAKFLLRSTEGEEMRRKSRE…
PITA_00296	scaffold161472	47627	49333	1707	-	Calcium-dependent protein kinase	MYCIDKVIGEVVACKSIAKDRLVTYEDVQSVKLEIEMMTSLSGNPNVVALKAVFEEEEYVHLVMELCAGGELFDQLQKQGRYSEPDAARLFKHLMEVVKYCHDNGIVHRYLKPENILLATKSPSSPIKLAEFGLATYFTPGQKLNGTVVREAKLQFPKDNWHGISSSAKDLISRMLCIDPKKRLTSVEVLEHPWITGQVELSRHSSDGVKGKQGITCNSLSSGESKTMASFSSAFDYNIQIDILSSFSRLLVTDNGFQVLGSFAFNPKTNGSEYSSTIQNKLSFAFANIDGTFNSEHSVSFSENKMQHQLSQRGSSFGHLFAAVVSNSIKSVSQYVMLVEEGGGQTQKA
PITA_00297	scaffold161473	58447	59412	966	-	WAX2 C-terminal domain	MRCQGQKRRAPDLVFLCHGVDFTGLVHIPYFVRSFAAQSCSSQWYVWPIMPLILLGFFGWQWTNTHIISSCDQNEVLNGGGQLFVNKHPNLHVRVAHGNTLTTAALLHELPHDVDEVFLTGSTSKIGKAIALYLCKKRVRVLPILNSAGPIGGSSRDHISSANGAANTGAAAFDLEYAHWVEEQNRQISDLRAALTAHVTDIELRILVEGGMAHYDAFFRMKSVAAKADVFSSCFWNVENTC
PITA_00298	scaffold161473	62641	63642	1002	-	Dynamin-related protein	MDGSKKYRGTNAKDVPEGRAYRLQHPWVGVVNRSQADINNNVDMIAARQKERDYFKTSPEYRHLAAKMGSEYLPKILSKHLEDVIKARTPTIYSLTNNTITELEAEMKRLGSPVTTDEGAQLYKILELCRTFDHIFKEHLDGRRPGAPEQGYRRLIDGTLIYFKGPAGASVEAVHLILKELVRKSINETEDLKRFPRLKAKIPAAATEALERFRDGSGRRGGRGFGDGGGRFSGGRGRDGGRGNPRGCGRGMPRIDILHRPQIRFKRRSAFQRIKRRRGRQHDWMDIG
PITA_00299	scaffold161488	5300	6439	1140	-	Retrotransposon protein	MASSGKIVIEKFNGYSFELWKLNMEDLLVDKDQWIAVDLGTKPTGVSDEEWKKLDRNAKSTIRLCVLDSVLLNEGHFKRDCKSKAPDKGKGSDEAPSTEVKTTSDEGGDVYLASSSTHVHHEAWLIDLGASFHLTPHREWFSEHEIYDGGDVFMGDDRKARIIGRKKVKLNFQGGRVKTLSGVLDIPALARNLISVSRLDDANVKTVFEKDIYKMV
PITA_00300	scaffold161502	27641	28783	1143	+	Retrotransposon protein	MASSGKIEIEKFNGHSFELWKLKMEDLLMDKDQWIAEGHYKRDCKSKASDKGKGSDDSLSKEAKTTSNEGGDVYLASSSTHVDHEAWLIDLGASFQFTPHREWFCEYEKYDSGDVFLGHDRKARIIGHGKLKLKLKGGRVRTLPGVLHIPALVRNLISVSKLDDAGVKIVFEKDTCKMV
PITA_00301	scaffold161503	83408	85805	2398	-	Retrotransposon protein	MRCMSHNGRPSWRDELPLNMQVSLQPFEKWAIDFIGPIHPSGKKTSAWYIITKTEYLTRWVEAQPVKNCTRATTTKFLFEYVLTTFGWLKVLMSDHGTHFLNETISALTEEFQVFVDLVASSVFDKLPEDTEWFILSTMSEPGEIISTRGVVTSEEASQEVISREAPADVPTTPRSPRPKPTPMGEVPKPKKEKQKKPMLVEEGAKDIDTEGVDLISKLLDYIPSCKGKVKITKDSDAKKFLIHIPLLPESITFKGSCLVWIPHLKLEDWDLVDYERFPRLATENYMKRVFYKESGVTALEPVKWIRGVNQSGLLNLLCVPHYHHSNINVIVIKHLLTLVHEECLWLSAPILITDMLIHRIMLLPPSRLNSTKEFGEKMSKCNIVEKMKFKLVKESCGY…
PITA_00302	scaffold161504	12536	13903	1368	+	Amino acid	MGVEEEVALLGESAGRRGSASVAQTFGNIIVSIVGTGVLGLPYAYKLSGWAPASAALLLSALCTYYSMMLLISCRKKLVQMGHFDVSSYGDIGDKAYGKVGRYVAETMVVICQCGGCVAYMVFIAQNLSSIFTGSIDKYPLIIYLLIPIEIVLSWIRSLSSLAPVSLLADACNVLAMAMVIKADFQSLRGWNEVSAFTDWGGFLFAAGVAVFSYEGFSMTLPLESSMRKPEEFGRVLGLSFLVLVAVYIGFGFSGYVAYGSHTLEIITLNLPNDWCTVGVKVGLCIALTLTYPVMMHPVHEIVNDKLMTTNWFQKVCLSSQLMEKLVIYSLRGSSVVLLAIVASAVPGFAVFISLVGSTVSATLAFVLPTLFHMKILSGCLSFSARAVDILILCSAVAF…
PITA_00303	scaffold161506	21598	25707	4110	-	Receptor-like protein kinase	MSLFGDPLLKSFDPLTFATLDGKRSRSTSVVSCTLKVSLIISIEHNMRAKSSDGNGDLHRFIYSCFPSLFWLLWTALQQPVETGAAGRAGRSRGRRDRICGRRCNMSKKHGYLAPEYALYGQLTDKSDVYSFGVLLLEIMSGRKALDTSGKPVSHYLITDWAWSLVKSGRTSEIIDEEIRQNGATSVMERFVFVGILCSHVMVAFRPRMVEAVRMLDGVGEIPEIPDRPLPFILHSRSDTE
PITA_00304	scaffold161525	60143	67444	7302	+	Resistance protein	MKPSELRRMDEDGLYCQALSQALSYHELKCKYHRRTLENWRKALCDVSSIIGFELDTYSGDEGKLLARVVQRVLKKPIKIAPKIALNVATYPTGLQKKIDDFEKTMASQQQSGKAQIFGIVGLGGVGKTTLAKELFNRKSSDFDKSCFLFNVRETVGKISLISFQSKLLNGLTKSNMQIDSVDEGIEMMRTNLSSFHALVVLDDVHQLEAFLPIREVLHSDSLILVTSRHKDVFTKVGIREASIYKLTGLNEQHSKQLFCSYAFCSPRPRLGSKDLVDAFCKACAGLPLSLKVFGGILHEKNGCSYWKGQLDKLQRIKVPDEIHKRLKISYDALDGDEQQIFLDIACYFIREDKDMAISIWDGSGWQGLVGLPNLEVDRQNNRIKMHDQLRDLGRNITE…
PITA_00305	scaffold161533	13953	14759	807	-	Retrotransposon protein	MRRKNLDNQNGDALSEGHFRRDCKSKAPDKGKGSDDAPSAEAKTTSDEGGDVYLASSSTHVDHEAWLIDSGASFHFTPHREWFCEYEKYDGGDVFLGDDRKARIIGRGKVKLKLQGGRVRTLPGALHIPALARNLISVSKLDDAGVKTVFEKDTCKMVRGALVLMRGVRIGTLYKLQGSTVVDGCNSSMVPENGAENLVVSGEKTMLWHQRLDILERRAFEYFMVKVW
PITA_00306	scaffold161553	2574	16704	14131	+	Resistance protein	MRRSSLKTLFYDVKPLNRQHARELFCQHAFRQFKLSDEFEDLVEEFLEICQGLPLSLKVLGGHFVGMSDKDYWKQQLKRFSTTLHEDIIQTLKVSYDALNGEDREAFLDIGCFLVGEETGLAIRVLEGLYGSNIVHSLERLHQKCLVDFHYDVQSDDEIECRKREDPMIGYDDLSLKCRGYKLAMHDQLRRLAGHIALLPLSVNTYGQFRDFHGLPLRITYERQDLRFLPKLGNCQGTSHLPIRGIRILKDERPLDFAYDGIFWKDVWKIWKSAPSDGLSKCILSGKVDDEMDEEQMQRTISQLEYRFYTKRVNIASNTNIQDYRPRPWIDFRNLHGLIVWFITDDIDRYEQTGQAMEQAQDKFIKMLFNNGILYGKASHRYDPTTS
PITA_00307	scaffold161561	2203	3330	1128	+	Resistance protein	MADPEIELQSISTPPAPSASTSAATPLDSCGFDVFINHRGPDVKNTFASHLYGRLLQRGLRAFLDKRELEEGHNLTLQIQRAIRTATVHVAILSPTYAQSKWCLDELLQMWEMCESGAIIIPVFYHVKPAQLRWTQGAGGVYSEDLRKLEEKKTYDTQTHLEKPRHDPDTIQKWRKVLSDVSEISGFELDANNTDEGEVLDKIVESVVKNVKKRNLDEAAQDSENTALLEQQQQIRGKLDVLSLWCGKLHSYGLGLFGIILILKLFGIILGVAFFIFWARTFFALFNSSNFPKKSSHIPYPFAHGLGTPPGSFTVWQTSSATGQAIWWPLQLFFILFMNMTVLYIL
PITA_00308	scaffold161564	17309	18596	1288	+	NA	MLIDMLNWDWNEFLELGLERIGIREAAAEIISNLVKIGRNRTLVTTTPNSMESIASLLDDGNQVEINSSQNRTQSSPEYPYSDFSKAGLSILKLLANDHDNRAKMGSNRALLLKIITLTESNSSELHLKMLAIETLTSIARDQDLREIIDSIDGVLHNLFSLFLMKMTIVNVELVCKSGEALGFLSLDNNQNCEIMKRIRRAYFRNLIPCLISLLNDKGRGTYAARILRNLSAYLETYLEANSVEFHMIGAAAAQVVDLVTEKEGVHQEAAIGLAAQIFKFLSQADYDLIIGEPRARSLISTLLDVLRQKASKELPNIRRFSILLLIAVMRKGILLTVRNESQIKMDLRNALKGAMNTSVLESYSTLSGGLRSDIMAIPFLAQSAMELLDK
PITA_00309	scaffold161579	12036	17694	5659	+	KISc	MSNRPRNPLHSYSVSCPAAKGRTGLRRADSDGDSISRADSSSTGSFDNPPGNISNVNCKSTSTSLSRSQSSGRLNSPQLLKYECKDAPHFDLQEDLHRVADANVLAMIRIRPLSISEIGSHGFGRCIIQESARALTWLGQPESRFSFDYVASESVTQEEVFNVIGAPMVENCLAGYNSCMFAYGQVRLQCRLQVAVVELGSTQWTRPLVYRGSCYHL
PITA_00310	scaffold161603	34998	35807	810	+	Retrotransposon protein	MKCSLERELHLHADEELLVPKDEPQDEVHGVEETTHAAPTIRGQRQSPDRYTGYMALMSKCVVTEPSSFEEAVEDPAWVDAMVEEYDSIVRNSAWEIVPRLERKSVVDSRWIYKEVQMGWHIHQLDVKTLFLPRDWRKEDATSAELVDATGSSRGRVYGSKGIRYHHIRDCVQRRIMLLSYIPTEDQDADILTKALTKSKFEYPEAG
PITA_00311	scaffold161604	4997	11433	6437	+	Transposon protein	MQPTLDDHWKKELRETACEYIARWCGMMLISPLMLLVHHIMSLCLMPYMLLEKVSKGPTMHELRGFRLQKEIQSINEYLQEFKNSWARTGCTIMSDGWTDQRNHTIINFLVFCPQGTMFLKSVDASDKVKDGHLLFQLLDQVVEQVGVANVVQIIIDNASNYVLAGKLLEEKHKTIFCTPCVAHCIDLMLEDIGKLDWVKNTIDHAKSITKFIYNHTLILSLMTKHTRGKDIIRPAITRFATHFLTLQSMLPQHRNLQKMFSSDEWNQSNWSNKPEGKELKRKVYEETFWRKAAEIVKLAEPLVKVFRLVDGERLAVGFIYEAMDQAKEQIKTVYKDRVAKYGPIWAIIDERWNNQLHCPIHAAGYFLNPRYHYKAKESGALRGEVRDGLIDCIDRMIP…
PITA_00312	scaffold161604	29913	30712	800	-	Transposon protein	MVDGDKPCMGFVYESIDRCKETIATAFNNVEAYYKEIWDLIDHRWKMMHGPLHAEACYLDPRFFGLPRHRDEEIMNGLIQYIEKLNPDPELQLALKNVAKDSSNSSTPWIDPVPNATMDDANLYIDSDINIDREFTDESDVEASSGFTNHTTLDDIELFDITSGQQEHQE
PITA_00313	scaffold161622	6650	7632	983	+	Late embryogenesis	MNPVKRGVPMPVMGGEDRYATSSLLSADCKSCNYSDNKDAHSSSSAEFMMNPVGTFDAECTSCNNNGGIVCCSMVKTFSNNLKRSPDDEDDASTCASGKKSRRRRMCGELRLERDLKELQLPSCMSLSFSHGRDDEANFQITTGPQEGMGSFNFNMSMPRKYPC
PITA_00314	scaffold161634	2063	13809	11747	+	ZnF_C2HC	MPATAGRVRMPANNRVHSSAALQTHGIWQSAIGYDPYAPNHDSNDNNRDNGHGGVPGPEGDGENNAYDSFQGLLALARLTSSTADEARGACKKCNRVGHLTFQCRNFLSGKEVDALQTVMEKENNNNNKFGVKDRVKLPKDAVAPLTGDSSDEDEEESESDVTDSDQDSEIERIIASRADKSSGKSKSRVNGRVSRVSSEKSRGPRVSSEKSSHVRISSEKSSHTRVSSGKSTISKSSSRKISSRRKRELKVRLIAVLRKRGGGVNTQKGSIGNMRAGFVEWRQMMIRRAAKMNGGVISIASMAISMAPGEVIEIIFFLFIWSCQRGQS
PITA_00315	scaffold161634	68399	69313	915	-	Hydra magnipapillata	MLEKVDTYKGCNLGKYTKSSFHDKHNRAEAILESLVEKESVKKIKSLWGDNGGEYVSNEFKNFCAVEGIKQELTSLHNPQENGVAKRKNRSIIGKVRAMLHDHGLPLHVWAEACNIVVYVQNRSPHWILEMKKQEEAYYSSKRPDVSHFRIFGSSVYSRVTKDAWKKLEIITKLGIFVGYTNTPHNYQAYLSTRKMVVVHRDVIFDEQKAMQVSLERELEIHADEEILAPKVEEPQIDFEQPHVEVPGMETST
PITA_00316	scaffold161634	103977	104978	1002	+	Exocyst complex component	MQRYVASRPMFIDVDIMNADAKMVLGDQGIQSGPSNVARGLSTLYKEIIETVRKEAATIMAVFPSPDAVMSILVQRVLEQRVSAVLDKFLPKPSLANPPPMEEGGLLLYLRILAVAYEKTQELAKELRLLGCGDLDVEGKSKQFGIQIIWQVLGCNS
PITA_00317	scaffold161642	9972	10618	647	+	Peroxisomal fatty acid beta-oxidation multifunctional protein	MRRDLCEYDSSPPYFVQSFLSKCNVSRSCLIQNSSAISLVLKLYFISICLHSISNRLTFDKTFKTPLTELMIENKRAGENNGKGYYIYDEKRRARSAPKVKEIIEQARKFSKIMLGGKPIVVTDREILEMIFFPVVNETFRVLDEGIAIKASDLDVSSVLGMGIPAYRGGIVCLGRFCWCRAYIL
PITA_00318	scaffold161651	84496	86091	1596	+	Retrotransposon protein	MASSGKIQIEKFNEAKTTSDEGGDVYLASSSTHVDHKAWLIDSGASFHFTPHREWFYEYEKCDGGDVFLGDDRKARIVGYKKVKLKLQGGRVRTLLGVLHIPALARNMISIRKLDDAGVKTVFEKDIYKMVRGKLVLIRGVWIGTLYKVQGSTVVYGCKSSVVPKSGAENLVVFREKTMLWHQRLGHIGEKDLRIRHGKGMVEGMSNSSLDFDFYENCVYGRQNRVSFPFGGKRVKQILELVHSDVFGLAKVPSLGKSVYYVSFIDGFSRNTWIYFLKKKFEVFDRFR
PITA_00319	scaffold161656	30757	32881	2125	+	Reverse transcriptase (RNA-dependent DNA polymerase)	MGVQISDMITLSHLMFVDDILVFLNGTIRDSQVFKNILSLFRKATSMEPNYVKSSIIFVTYLPNDAIFASQLYAYVFHDMDAVFKFLGFHLKPNGYGISNWGWILEKIKNRINIWQQRWLSRADCLTLIKVVLDVIPMYWMSLAWIPKGILKIIEKICSRFLWRGQNVGKDFACTAWSGQNVGEAWHNWWNRAITHKARNLPLIFCWVIWINRNRNIFLDAPVNWLTSCINSLAIYTFIPNDPNSNPPQVISPESIDYSYSWGYFDGSTQAEGCGGGVILHINNIVSFRIQEGLGRGTNKFSKLNSLKHHLLFAKEQNCQKIHIFEDSQLVINWFNEVHHSHSHTLRHPMEDILSLKAQFDFTVCSQIYREMNEIVDHLSKAVVQLNRGKWEIQEFREG…
PITA_00320	scaffold161661	37409	38427	1019	-	DNA replication licensing factor	MVAQSIFGYTDVKKAVACLLFGRSRKRLPDGVRLRGDINVLLLAANPPYGRYDDLKTTQDNIDLKTTILSRFDLIFIVKDVRLYDQDKLIASHIIKVHANARATSKDSYATDRENWLKRIRQKMCQQAHESGDSPTIPITVRQLEAIIRLSESIAKMQLSTVATEEHVTEALRFFNVSSMDVARFGIVEQISLTPKMRSEIQQVETQIKRRMGIGINVSERRLIDDMVRMGLNESIVRRVLLILHQRDEVEYKRERRVIVRKV
PITA_00321	scaffold161666	52404	53306	903	-	Retrotransposon protein	MAHFIPCWKTSDATYVAHLFFTEVVRLHGLPNSIISDRDVKFTGHFCRTLWKTLGTQLNFSSAYHPQTDGQTEVVNRSLGNLLRSLTGENSWLWDRALAQAEFAYNDSPNRSTGHGPFQILYGMHPRGIHELRDLGKLERRSANGEDFSEAMSELHEQLPPDIGISPIFNVADLFPYTAQAEEDSVVRPERDTQVGDSSWMRHMPSAQSHEIEGILSTQVAKKTRRKEYL
PITA_00322	scaffold161666	66925	70468	3544	-	OBERON 3-like	MSVNSTGHGEFKVAHLLCQWWSEDTKLQAERYSLNAGVCRSCEQGRSNGSERQFSFPRDLPERTRQEAWSSPSQSVSSRETRSVQHKQNDKNMSKPKADGALLFQRDKHGRDGEQSMPRDIMMAGRILLEIVSEPITTMAQKFQELPDNILEDVREYLWDLIGNNENRDQLANFQKALQRRSDLTSDTLLKSHKKQLEILVALKTGIQTFLCRNNLPITELADIFLDAKCRNLACKSQLPVDDCECKICSQKSGFCSACMCLICSKFDCANNTCSWVGCDFCLHWCHTDCGIRMSYIKPGPSIIGAPGTMEMQFHCVACDHSSEMFGFVKEVFKTCAKDWSAETLAKELDCVRRIFQESEDSRGKKLRNKAEELRAKLDSKNFVPVEVCDSILLFLTVQ…
PITA_00323	scaffold161671	13275	24332	11058	+	Respiratory burst oxidase	MRTPSIGSEKDLSGHHERKWSSGASSSRRSSIGGRSMDMSGENGIFPVLGMDPRNDNDEELVEVTLDVHDNSIFLRSVAPAGQEAPDSAMLAIEGLERKSSRNSSVSRSASSRLRDFKAEASSKARKLSQDFLAELKRLSWNHSSSQRSLRQQNAGNEDLLAARNVRKQRAQLDRTRSGAQQALKGLRFISKATGKSDGDELWMDVAAQFHRLAKDGFLSRSDFAQCIGMKDSKEFAGELFDALGRRRYRCKIDRITLDELHEFWLEMSVQSFDSRLQLFFDMVDKNADGRVTEEEVKELIMLSASANKLSKLKEQAEEYAALIMEELDPENFGYIELWQLETLLLQRDTYMNHSQALSCTSQVVSQNFGPKKENVIQKAATKIRIFMDENWQRVWVVF…
PITA_00324	scaffold161676	23145	38958	15814	-	Cysteine-rich receptor-like protein kinase	MSECIYNAVELEIGFAVNSDYMRKKMQIATIQEKGTGPGPAGLCPSHKLIQRLLRSGLIVRIANIEMGKNSNSSVYGLVQCRGDLDSSDCKQCVSTAKAELVQRCQNISGLIQLDGCFLRYDNHNFYSNIETTPTNLICNGGTSSQPQNFTDAVNARLLNITNKAAQSPQLFAADYSLASSRRHRRLRALLLLRHRCHEKLYRRPKRRITLGILAGTVSKFSVMREVLATTEELRSLSEDKEDIKVDLCNLDLLPPPMFTDVLALSFIQQAMDEIVMCKVEKTTTSNEASKILEEEFGAIESDMQQQVMSQAEKLSANLKVDENDYEKTIELGESHSKVDDGREDYKIETHYGEMHMDEEGAANITQREVEASLCKT
PITA_00325	scaffold161678	55508	61792	6285	+	Benzyl alcohol O-benzoyltransferase-like	MASLQFKVARKPAILVAPSLPTPKEPLYLSNIDDQSCLRFHIPMVQFYRFDPSKKGRDPARVIREGLAKALVFYYPFARRLRDAPATKLVVDCTGEGVLFVEADANVALEEFGDLQPPFPCWEDLLHYAPGSLTLTNSPLLLIQVTRLKCGGFILALLLNHTILISLGILSTLCTVVHRVFTVFFSQGNGAPPKNPQDEFWNVSIETLRPRTKDAAHHSLIWNEWAGSYQPWRRTSGTVPGMACGSGTPTRGYQHSHNTLPRLSGSLPIVAIRSDSKDLSG
PITA_00326	scaffold161691	141417	143663	2247	-	Late embryogenesis abundant protein	MSPSIGQCLLREEPRNLVDNRLASSFHLEKKSCLINFLIHIFFLFLIISSTEARKGLQATPSAATAQAAAELNPRVNDVGKTTLSNILLAATTDLPADKAVTREDAEKIMEAEACGSPHGHHRPQFVVIGEAMQSVAKLNEERGFTPAVPSYTLEDALLIDRLDPWPGRFWEERTCPEQEERTKGRFEGPSGGLLNWKEPHRGRGGMDCESTNRASSSINSRFVFLLFVLALSSTGSCEKLFIGRAKAVECSVNVPQNFKNLVLGGTNQPEFETHAGLNRTRTEGFEAVNYFFEPLQSKPVSNVLGRDIGRMWMS
PITA_00327	scaffold161730	17683	21038	3356	+	Bifunctional dihydroflavonol 4-reductase flavanone	MSEVCVTGGTGFIAAYLIRNLLQKGYRVRTTVRNPDNPEKFSYLWDLPGAKERLNIVRADLLEEGSFDAAVDGVDGVFHTASPVLVPYNERLKETLIDPCVKGTINVLRSCSRSPSVKRVVLTSSCSSIRYDYNSLERSLLDESHWSNLDYCQKYNLWYAYAKTIGEKEAWKFAEEQGLNLVVVNPSFVVGPLLAPEPTSTLSVLLSIIKGENNKVYPNCTIGFVHIDDVVAAHILAMESPSASGRLICSADVAHWKEIVEMLKNKYPMYPIADKCGTEEGNDTPHTMNTSKIKNLGLASFKSIEQMFEDSIKSFESRGLLQNLP
PITA_00328	scaffold161758	238229	239310	1082	+	Retrotransposon protein	MRLGIWWSCRLEGNPWQQMGVQEEDKCRREGGEIQSSVGSKRTDGCKTTFLHGDWEEEIYMKQPEGFAVKGKKELCPKTQEEEEDMSRVPYASAVGSLMYAMVGTRPDIAHAVGILSKFMSKPGKEHWTAVKRVFRYLRGTSDYGLCYQRRPGLDRVLDMTFSIFELFPNIKRLILCLIVAHK
PITA_00329	scaffold161762	79853	84164	4312	+	Peroxidase	MGVATPCLNNEVPRYCNDMRVSLQCESVASTHEDIRVTIFHLCFMSTYLSLLVVIIDTHNHPLVQAPTSWLQSAGPAQESKVSETTAIALCSGVLCSGVLGDTADLLINFSRDTGISVQVSVLLDDTATFEGEKTAGPNLNSSRGFEVIDAIKDELQSACPGKVSCADILAMAARDSVVLTRGPYWEVSLGRRDSLTASKAAVANSLPAPTSNISTLISKFKDVGLTENDLVTLSGFLIYIYIYLYKSNLNT
PITA_00330	scaffold161767	80036	80785	750	+	Zinc knuckle (CCHC-type) family protein	MDPPFQDQADLEKAFASLIPENNTERIRPSASKFVKKLDEIPEVLLPPTLPRRAAVALADRGLVGQFTGLWPSPRTVQRWVERNWNAMVQGKIAIRGLYLNRWTPEFDPEMDVPNAVPVWVRLPHLPLHCWGDESVKAIGSTVGKYIDRSEPKENMHASARICVEVDLGKGLLEAVKLKVDQWTHIQQVDYEQLPFKCKVCHEYGHFANRCSKSKARQ
PITA_00331	scaffold161767	81293	83461	2169	+	Reverse transcriptase (RNA-dependent DNA polymerase)	MGSSLKDNAVRDLIKTEHPDFLLLQETKIAEQEFHNSLKRSRNYEGIAMSANGASGGIGTIWDKNKWKLKDNRQNRWWVRLDMQNTTKMGEYTIYNVYAPPHFRDKASCWDSLSSDLMTAHGRNIFLGGDLNLIRNADEKVGGNFLADPSRDTLEEIIQTHSLVDIPPQNGRFTWSNKRTGKNNIKERLDRILVQEKIVANFSRIQSTIIQGFISDHKPVTLHLDKVENMGPLPFKYNRAWDSSEDFRNLIKDTWANDITGSPHFIWETKLKLLRIAIKQWARKHALEERKEKHELQMKIAQLNQEKEAGQDTEEDQRKESELYKVLYNQNRKEEEEQRQKSRCLWLKSGDKNTAFFHNSLKLRRAGNNIERITVEGRELSDQGEIKEAASRHFQTLLT…
PITA_00332	scaffold161775	66493	68145	1653	-	Retrotransposon protein	MEFLDISSLGTTYRYKMEFLDISSLGTTYRYTKKGQSQGEVAQDNPPKLQAKNNTAKLKKDKGKWCQFHKSSTHYISECWAKQSLVVELKALESDACYDFESEPNKGNDKGKNIIDVEPNATIATTKIQKEEPEDPEEEECLFHSQMWGKKKTVPTTSRQGPSARQQYMDKVMEEYKDIFTSPIGVPLHCQKGHILSSSSPCGSPIVLVQKKDGTWRLYIDYQALNNINVQNRYLIPHIDDLLDQLKGAKYFSKIDLKSGYHHVSIEPSDVWKTTFKAKEGLFKWLVMPFGLANAPATFMRLMDDILQPFTNSFLVVYLDDILIFSQSWEENLHHI
PITA_00333	scaffold161776	44084	45197	1114	-	DUF248	MASPISSCPQNPFETKIGIEIVQTDSDDKSSKISCYKSWSHQLLQHCVKKLCHNAAYRGIAMKNLQLPESMWETTPGSSVVWTAYSCKNYSCLIQRKYQKGFNDCKDCFNLQGREKTRWVNGGGSMDYAVDEVLNLKKKTIRIGLDIGGGTGTFGMRMREWNVTIITTSMNLNEPFNSFIASKGVIPMYITITERMPFFENTLDIVHSMHVLSNWISTQLLEFVLYDIYRILRPRGLFWLDHFLCTKDQLKIYVPIIEKLGYKKLKWSVAPSWIEGPSSKECISLLSWRSYLRGSEQATCRCSFKFHGLKVP
PITA_00334	scaffold161780	60000	62920	2921	-	Scarecrow-like protein	MKIRRLRWLRKKPGSQIGIWNSSNRLKEFRLIRIPVTMANEKNGTFDGSKSNGHSNKIGLQRSWLQQETAIPAAQFQGSLSSQKTNGLSNNIGLQWSWLQHEAAMPAAQLQDSLSSEKMNGLSNNIGSQRSWSQQEEAVPAAQLLPAAQYQGSLSSEKTITTTDGDSDDTESYSDIVLKYISDMLMDENMEDKKCMYQECSALQATVKPFYDILGENYPPQGMCSKSKIGQNQNQLLNYTKDDVAYKIEDSSWIGEFFNSQMPTGFESPLSANLSAGYSSQYSFSSSGSSTVIDGLPDSPIYEINLSEYFSGNKQDSGVGEFEEASQVVPKLNMGFSTENGWVMRAPKKETDLELKVGKREDAIGVPFQNATHSDDENGPKRQKDPHREDLDLEDRQSN…
PITA_00335	scaffold161783	46	1179	1134	-	Retrotransposon protein	MKYLVTLPLNFGRKSPWDDIQDHYYEQISGVAMDSPLSPIVANLYMEYFERKALNSFHLKLAWWKRFVDDTNLNWTHGKAELERFFNHLNSISSEIKFTMEIEENGKIPFLDVLISRKEDGTLAIRAFRIFDPDHLKDEIEHLTSVFKSIGYKEWSIKRAIRRAQDRALSKHPPEDKKENHGKVYLPFIQGTTAKIAKILRKKNIDTQFTTCGTIRQMMRSVKDKIDCQQLKGVYKIDCSCGKSYIGETGRSLKIRLKEHAADIKNERSRTSALAEHSSKTKHHMCLEEAKVIAREDDYHKRKIREAIEIMKFPQNLNRDNGSEISGNWLPLIRQINPPGPLEA
PITA_00336	scaffold161783	104127	107154	3028	-	Reverse transcriptase (RNA-dependent DNA polymerase)	MIYLSFNCRGLANPKKRLALIDLLAQNPFDILFLQETLGVGLEVTATLTSFLPDWTFITLDARGRSSGCALGINNKTTRMINCWGRSGVLVMNVLFGFSETEFTLVNVYGPCSDRESFWHSLLSCTLLRVPHLILGGDLNFSLGIVESWGPQATPDPLAEFSNSNLGASLLVDIHTTKIQPTWRNRRTGSAALAHRLDRFLIKQALLLVLSHAHQWNDDLNAPVTLSKLEGVLKWFKRDKSPGPDGWPIEFLIHFFNLISADLLAMIEDSRLRGRIYDGFNTTFIALIPKSDKPTSFNEFRPILATSMALNGTKSSIIMTGCTRQEQDTSRNLFDYVCIDINGGLKYLGYHIKPNDYKIKDWNWIIAKIEHKINVWYNRWLSMVGRLIPIKSVLEAISV…
PITA_00337	scaffold161786	49791	50573	783	+	Nuclear transport factor 2 (NTF2) domain	MATQHSDSAAAIERINSENCDSGDSMATQHSAAAIERIINSENCVSGDSMATQHSAAAIERIINSENCVSEDSMAASDDVDVFVKNYYKDLVLSPQSLYGFYKDCSTVGRRDSHGKLLSVTTVDAINHLITSTDYSALNVEIKAVDSQASYYIGVIVVCERGYFVLNDVVSYKLDKKNENHVEYSIKPNSNPVSKPEPEPVVNFQPLAEGQAENGARTEIVPVAVDGVHENDMP
PITA_00338	scaffold161787	28014	66559	38546	+	Ubiquitin carboxyl-terminal hydrolase	MVKGGLLKDDADWNALGLKEGQRLMMMGTADEIVKAPENSPVFLEDLPEEEQAASMGHTAGLFNLGNTCYMNSTVQCLHSVPELKLALQKYTYSGRSSDLDPSSHLLTVATRDLFGELDRSARAVAPMQFWMVLRKKYPQFAQQHNGLFMQQDAEECWTQLIYTLSQSLKSPDSR
PITA_00339	scaffold161789	7627	10657	3031	-	Endoglucanase	MASYLYVLSLALCIGAAAAGHDYGAALSKSIMFYEAQRSGKLPSNQRVSWRDDSGLSDGSANGVNLVGGYYDAGDNVKFGLPMAFTVTMLSWSLIEYSNQLTSSGELGHSMEAIRWGTDYLLKAHTEADVLYGEVGDGNSDHKCWQRPEDMTTPRQAYRIDANNPGSDLAGETAAALAAASIVFRHSDPAYSNELLNHAEQLFTFADKYRGKYDSSITVAQKYYASKSGYEDELLWAAAWLHEATGDLSYMNYVIDNADSLGGTGWKMTEFSWDVKYAGVQVLASKFLMQGRGGQSNAVLQSYQENAEYFMCSCLQKGNKNVQRTPGGLLFWQKWNNIQFVTSASFLLSVYSDYLTATHKNIQCPGGAVQPSELLSFAQSQIDYILGDNPRATSYMVGY…
PITA_00340	scaffold161790	81526	86032	4507	+	LRR receptor-like serine threonine-protein kinase	MGVGQRKREMDNCVVCFVIMATTIMLFPVNSTVSISDSREPNYSFHIHLQNGFSDGHHIESNPGGNTSLQPRDFGLKEDERKLEEGELASISMDTRDMEALLSFRKMITSDPHGSLLDWTAENSKKVCSWTGIRCRKGTKRVVAIILPELQLKGSLSPFLGNLSLLRIFNLSHNNFIGGIPPKLGQLKALGILDLSFNHLQGFIPKALYNCTHLQWIELSENSLTGIIPSEFGRLVKLEHLHLSGNSLSGDIPAALGNCTQLADLILDENGIQGGLPMNIFRLPLTKLDLSSNTLSGNIPESIANLSQLTYLNLGANEFTGSVPKAITKLTQLKFLNLGTNHLTGSIPAEIANLNKLEILFLDTNNLTGAIPKAIGNLQSLEIIALDRNGLTGIIPSAF…
PITA_00341	scaffold161791	203107	204076	970	-	Heat stress transcription factor	MHVVVQKLESDSFWYSSHAAGISQGEVERLKQDKNLIVQDLDQLKKRQVDTDREVEAMKKRLQVTEQRPQQMISFLARVMENPSLIDQILHNRQLGSRKRRRLGTQNIPQLAANGLVPDGLFAPDHGEININDGLIKKGLAADGFVNLNDSTTGILPYELEFETGTGLVSKDVILASVDLEHMSEIYACDSESCIDTRFEEDDLGWTDRDDMMSGDHTFIDRAGIAELEAPGELLSAAEREVYHRRVIAVSPRVTISNRPLV
PITA_00342	scaffold161794	11485	12993	1509	+	ABC1 family	MLQEYLCGANNATFMYPRARWRRSSSPDMVKQTDTRYRGLLAREAMVYLEKLGCNAELIVNEFSEKLLEELDYTLEARNIEDFLENFKDDPTAIKEVGIRVLDFLTIGVSAALRQLLEFGLFHGDPHPGNIFSMRDGCIAYVEFGNVAVLSQVAYPYVAKRLLTDPDPTLQERLIQVLLKDRVFQWKRLEKLIILAKEQVAIMSWNPALQEASRQDTGNQRVERKLDLTDTLKDGTRVVIVDASIRRKLLLALTEDSKLHIQELMDIYRLVEGEFDIPSLAIDLVQRLPVATRDMMLAWSEFVLVDR
PITA_00343	scaffold161794	174655	176176	1522	+	Putative reverse transcriptase/RNA-dependent DNA polymerase	MGMTTPNFFHKHANGRKAINTIWEIKDTQGRSVQSFRELVALACSHFQNIYMSPPYATLVEVMQTVQLFPGFVDQEMEQELFALRRFPFVTYPIEDGMRYLGYRLKPFGYKIANWISIISQVEKRLNIWYRKYLSRAGRLILIKAVLEATPVYWMTLAWIPRGILDKLHKYVVGFCGKGIRLGEFLLGQDGRPWHYLNDGGVGGLRDWTLSSKL
PITA_00344	scaffold161803	88552	89704	1153	-	Cytochrome P450	MINNNTGAQFIRVSLPTCLIHYGFRHSAAARIKVALLCFGQIGVQPGHNGSGRGNLPTFVLYPVEVLQWEIKNRLMVVLKNACEGGEIIDLQDVLMRFAFDNIYKIAFGVNPGCLHPSLPRSQFAEAFNDALDISDGRFFSIFPFLWRIK
PITA_00345	scaffold161809	27490	28954	1465	-	ABC transporter C family member	MWHKQLGFRVVLSENILYGKPMDKIQYKKAIKACALDKDIESFSHGDMTEIWERGLNMSGGQKQRIQLARVINLGNFHHYFLFPKSSLAKPILKGINLHIKTREKVAICGSVGSGKSALLYTILGEIPKISGDVEVYGNVAYVAQKSWIQSGTVRDNILYGKPMGKIQYKKAIKACALDKDIESFAHGDMTEIGERGLNMNGGQKERIQLARVVYNDISVSLVECRFQLIK
PITA_00346	scaffold161810	60953	64574	3622	-	Homeobox	MEAKMANLNSVTNMPFACENGGCNKRFRPLVPKLTLSPNSAAPMANAVWSTQQSHDQYSQLQQAFSSATSGNSVSVSAAACLLEPKISRLDGKVDDNSNQRNQIDRLIKGDQQNMKEEQAESCAVQSQPAASGTRWNPTPDQIRILEMFYKGGMRTPNAEQIEHITAQLRQYGKIEGKNVFYWFQNHKARERQKQKRNSSMHQVAATAAKKTPTTIMADNPNELHKPNSNGTYSLYNLPFTAMSEDSRLMFTSTSLLTMPCSKGLAASLAQVGVDVLTPATNGAKRDGLDVLKKSSHGPPQVQMNEEGSPSKNSMIWDSINSSGEGIITNLALSQAAADMPVNAVNSCKRKNRLWQVMSPNEELGLHTESSSESICLQTSNSDPINPSDYTNEEDHRQL…
PITA_00347	scaffold161818	77113	78018	906	-	Retrotransposon protein	MKDLGAVNYILGMEIKRDQAKRKLWLNQRKYVETILQRFNMQDSKPVKVPIPVGVRLSTEPCPKTQEEEEDMSRVPYASAVGSLMYAMVCTRPDIAHAVGVLSRPGLDRVLDIHGFVDADWAGDLDQRRSTSGYVFNLFGGAVSWMSKKQSVVALSTTEAEYMAATHASKEAVWLQRLCSSMGLVQGAIRIDCDNESAIFLAKNPTYHSKTKHIDVQYHFVRDMIEDKKVLLVKVDTLKNTADALTKSVISEKFSWCRETMGVSGLEK
PITA_00348	scaffold161820	60316	67094	6779	+	Retrotransposon protein	MPCENEGWATTHPQLARLGITHFKRQFTAPAAINLLDIINIAAHFLRFVDPEEAEDLNQLVTMEELEGTLKWFKKDKSLGLDGWPVEFYLAFLELLGGDLLVVIKESRTSGHIHPLINFTYLALIPKTDSPSTYNDYRPISLCNCLYKIISNHINPILSNHISQEQFASLHHRHIQDAIGTAQEALHSIKLKNLKGLTLKIDLEKAFDKVSLKDTSVK
PITA_00349	scaffold161824	54482	55248	767	-	NA	MASGTFGKNLANMARDVDQPAHWWESFGGQCPQLQRFAIRVLGQTCSASGCERNWFVFERIHTKKRNRLEQKRLNDLVFMQYNLRLRRNEMMSKSPDLDPIVLDDIDPTSEWVEETEDPVFEADFDIDMALARDEADYVAASEPGSVAALRKGKEPMEGTSRAGRQTRASIRSTSIVIGGIDTEVADQAEASSDSEPDDVYVAPDDDPVSSSGDELND
PITA_00350	scaffold161824	63223	65357	2135	+	Zinc finger CCCH domain-containing protein	MNTQTEDLTGLQAVTKRDVFPERPGQPECQHYLRTGECKFGAACRYHHPKRTDHPSSCMPGQMGIPLPSGAVRSFPSSEEKRYYPGVDFRNTAVQCNNLAEINKQFFPPRTAPFSSETMPPPIMQTQASATQKQTFPERPGQFECPHFLRTGECRFGVMCQYNHPKEWFAKSSESMFNPTGPPVHYVPVAPMSSSEEKQHTAGIGLLNAKTIPTPQPWELATKKETFPERPGQPDCAHYLKTGDCSFGAACRYNHPKEIIEQCMLSEMGLPLRPGKPTCVFYSRCGICKFGPRCKFDHPITGIICFIVVAKMSKINLSIRRTHRLQSSYWLFTICSRTTLCKFLIPWLYSGCQMNKSGLNSDSMSGTSYSTPMLTRVDN
PITA_00351	scaffold161835	169419	171001	1583	-	Retrotransposon protein	MADENKDKGAGDPIKILLEEALEWQRNAMMDSFAQILQRLPRGNASASNSYSGNAMHFKVQVNFEIPIFEGQIDANAIDKWLNLLEGYFSVHDFSSREKIIFALLKAAPRVKDWWETYSKVQIKKRDFRSANPKTKGQSQGGVTQDNPSNPQEKNNTMKWKKDTGKWCEFHKSPTHNTSECQTKQLLVAELEASGSDACSDPESEPNKGNGKGKKIINAEPIVTIATAKIQKNEPEYPEEGERLFHLQMCVKGSSLQFIVDSGSQKNLILAKIVKQLGLPTTPHPQPYSIGWLHEGRDLKVCQQCRLPYSIKPFIDVVLCDVTPLDVCDVLLGQPYLWRQHVVYESRPCAVIFSLCNSLYWIPEVAPPTATSLITTKKGNKLISRTRKFILCLVRSQSK…
PITA_00352	scaffold161840	136136	139755	3620	-	UDP-N-acetylglucosamine--peptide N-acetylglucosaminyltransferase	MLASKMLLDMLLDLQSVILYTELFKCVGPFSIIIDWGGVKPLFVEEDKEFLEKKEKIQDLEHELSDASQQGHYAEAIACYNEVLRIDPMAADGLVNRGNTLKEIGRFSVLPSVQPFHAIAYPIDPVLAIDISRKYAEHCTLIASRFGLPPFNHPPPIPVKSEGGSGKLRVGYVSSDFCNHPLSHLMGSVFEEAEHFIDVSSLSSDVIARKIAEDKIQILVNLNGYTKGAQNEIFAMQPTPVQVSYMGFHGTTGAEYIHYLVTDEFVSPMQFADIYSEKIVHMPHCYFVNDYKQKNRDVLDPNCQHKRSDYGFPEDKFLFACFNQLYKGRAL
PITA_00353	scaffold161846	15328	16416	1089	+	Retrotransposon protein	MSHPAGLLQPLPIPEGKLGSISMDFITGLPMVQGKDCIFVIVDRLTKYAHFFAISAHYTAAQVTALFFREIFRLHGLPKTIVSYRDSRFMGGFWQELFRLVGTELTPSTSYHPQMDGQTKIVNKWLEGYLCNYVSGQQRAWLKWVHLGEYCYNTTHHMSIGLLEPRFGSKRVRIFSELSRITWLQRRTNRSCMSTGVGRRDNLSKIHNVFHVSCLKKALGQQMTVTDELPPMDDEGHLVLQPKAIIDTRERWLRSMTVREFLVRWKNLPDEDATWESEKILQHPSL
PITA_00354	scaffold161856	159671	160459	789	+	Reverse transcriptase (RNA-dependent DNA polymerase)	MQEEIRRSTRDGSSSKQDDEENLALSSKARKGKGKASHSKSNSSHGRKKINKSKVRCFHCHEVGHYSTNCPQKKSKKVSSKGSDGQALASQFELDFTLIAFMVSSMVGCVWYLDSGASFHMTDDKSIFSTLEKKDLHMCIEMGDDGKYRVLDKGYDAVFSKGKAFLRHIGTGQTKRIGIRVKNLYKLEVDDCVVLSSKADLVPSQDVGKLWHRILDHLHHGTLKIMQ
PITA_00355	scaffold161859	29029	30096	1068	-	Zinc knuckle (CCHC-type) family protein	MLLSGKTLLQWVSSSDLVQDLKQILEFELGIPSAFQLLIQEGKQLEDLYPLSFYNNNRNASIILTIHLRGRAIGQSSSVVAFSYKDGSAGLFLTPWFLDFDPSTTIITKLPIWVRLPNLPTHLWHFAVFQGIDNTLGHFLTIDTSRGEKGIYTFAKICVEIDMSKGLPDQINLKIGDFHWTQTLDYENTTFCYRNCHHTGHLQRSCPSMLAQKKKANPNPKSKSWKPHDPPPMDDPNSSSDEEEGDAE
PITA_00356	scaffold161868	61379	62082	704	-	MIKC MADS-domain protein	MLPYLYGTTGKSKGVMSNHGSLSIPFLALQLGIPWWMPKFDLGETLLTIECKRENSLPVSPPILVALNKSPTITKYIKKIEKSTNRQVTFSKWRNGLIKKAYELSILCDIDIVLIMFSPSGRLSQFSGKKRRIENVIAQFVNLPRHEQGRLQN
PITA_00357	scaffold161871	205503	206557	1055	-	Retrotransposon protein	MAHFIPCGKTNDATYVAHLFFMEVVRLHGLPNSIVSDRDVIFTGHFWRTLWKKLGTQLNFSSAYHPQIGGQMEVVNRKFAYNVSPNRSTGHSPFQILYDMHPRGIHELQDLGKLERRSANGEDFAEAMSELLEQLPLDIAISPIFNVADLFPYTSQAEEDSVVRPERDTQVGDSSWMRHVHSAQSHQIEGILSTQVAKKPRRKEYLRYLIKWTDRPMEDSSWLDAAQIQKARYLVEELMERSHDFLLSRERDAGASG
PITA_00358	scaffold161871	207410	208087	678	-	Retrotransposon protein	MDDMMDCLSEAAYFTKIDLKSGYHEIRIREGYEWKTTFKTKEGLYEWLVMPFGLSNTPSTFMRLMNEMLKEFIGKFKELVYLGFVIAENELKMDPEKIVAIINWPSPKSLFEVSSFHGLASFYQKFIRNFSEIYAPMLDTIKKASHPFCWTKAAEDKFHLLKQKITERPILRLPDFNKLF
PITA_00359	scaffold161871	208133	209325	1193	-	Retrotransposon protein	MAEDEDSPTTEGELPLTMKKAAAPELQGQQRRKIAPEEVGHISGEEEMVIEEALMSNAIGAISGGTDPSNARKPSTLARGEHLLHTLRKLKHSPGSRSTDNLFSIEMVEKLGLKRLKHPTPYKVSWLLKGHQLLVDEQWEVEFHIGKYQDKVVCNIMPMDVCHILLGRPWQYDRKVTQDGKTNCYKSVKDGVQHTLVPIKEEDAAESSGTKALLIGGKQFVKQIEENEVNNATVRRTRIVLLNKEMSELPTKIQELLEEFKDIEVEDLPDKLPPKRSISHHIDFIPGASLPNKAAYRMSLKDNEGIRKQVQEFLDKGLVRESLSPCVVPTVLTPKKDGEWWMCTDS
PITA_00360	scaffold161871	236655	237173	519	-	Chaperone protein DnaJ	MVKETGYYDLLGVSSMATKRYQETKREDEWCPKGKMKGAQIPKDRLNRYVQGDKLGFIQQAKSEVQLLGGAANGSNMLPEIAYMYKRQAPKELRKNAAYLATCAFALLRLLEDIEQHTSIVNMEAFLQSNKEFIVNALWKVNVPDIEGTL
PITA_00361	scaffold161873	7433	9073	1641	-	Retrotransposon protein	MPGEDVVLGEVGDNPLAEVELPTTMKRVVVRRVQDRLKGRVTPEEEGHTSEEERGAYVAQLDEAKTPPQEVENMPKIGEALVLNKVFMKPTKKVADQTQRKALFRTVCKSHAKCCKLIIDNGSTDNLVATEMVGKLGLKNLKHPTPYRVSWLQKGHQLLVDKQCEVEFHIGKYKDKVTCDIMPMDVCHILLGRPWQYDRKVIHDGETKCYKFVKDGIKHTLVPMKEVDAAETSGTKALLVLFKDRPEKRLPPNQDSRSDEWKTNFKTNEGLYEWLVMPFGLRNSPNTFMRLMNEMLKEFIGKFVIVYMDDIFIFNKMKEEHFQHVRYVLEKLQQNRLLINLKKCSFFKKQLIYLGFVISENELKMDPEKLQP
PITA_00362	scaffold161880	45876	53337	7462	-	Retrotransposon protein	MNATFITLIPKEVQSRIPDKFRPIALCNVIYKIVSKFIASRLKLLLPLLISPEQSGYVEGQQITDGIILTHEIIHSLMQHKKAGMLLKIYLSKEFDSLSWSYIQKMLNAFGFSPPWVRWVMSLISSTFFSILINGIPSSPFHPSTEEKISWTFHLPQLQSGRRNHFASHEHVPLAHKLWERVSFRCQRDSRIKEDIPTIVRNWDVPANAGDACENSKRHRLNTTDLFDKLSLNLQLLLLALLKGMSLQELARLKMVCKYFHSLFSSNPCLATLYEPSETKFFLHSHLIDDSCPSLGNSLFFLHDEKRGTSRWIPPFRRPASALLYLASNDGFLCFAAEGDGEPKPVPPTIIVYNPTSPNLCNVLTVPEEISSVLQNCLIGIAFVRNLGACKMVLSGSGP…
PITA_00363	scaffold161890	48119	50531	2413	-	Fructose-1,6-bisphosphatase	MTNALSSHLSICNSSSAGSSQAAATASLSYIASPLSSPSKHSSLSSSFISSANIWPQKKNVLGMKRPFCPRAAVVMDQSTKTKKERQQMPKKKGIYDIRTFTVWLLKQEQSGVIDGELVVVLSSIASACKQIASLVQRAGISNLTGLHGGVNVQGEDQKKLDVVSNEVFCGCLRSSGRTGIIASEEEDVPVAVEESYSGNYVVVFDPLDGSSNLDAAVSTGSIFGIYNPNDEWIFDSDDDNELGQVKQRCIVNVCQPGSNLLAAGYCMYSSSVILVLSVGKGVYGFTLDPMYGEFVLTHVDIKIPKKGSIYSFNEGNYQLWDDKLKRYMDDLKNPSLQPSGKPYSGRYIGSLVGDFHRTLLYGGIYGYPSHKESANGKLRLLYECAPMSYLAEQAGGKG…
PITA_00364	scaffold161914	14765	17735	2971	-	Peroxidase	MATALRFCFVLALMSVCVSTRANPNGPLQPDYYLWTCPQAEAIISAGVQRAVAQEARMAASLLRLHFHDCFINGCDGSVLLDDTPTFVGEKTARPNNNSIRGFEVIDAIKEELESACPGNVSCADILAVAARDSVVLTGGPSWEVQLGRRDSLTASKAAVDNGMVSPTSDISALVENFKGVCLTQKDLVTLSGAHTIGNARCLTSSSRLMGVQPDGTLQTEYLKSLQLCTQGF
PITA_00365	scaffold161914	35240	38438	3199	-	Peroxidase	MQGGFIMATALRFCFVLALMSVCVSTRANPNGPLQPDYYLWTCPQAEAIISAGVQRAVAQEARMAASLLRLHFHDCFINGCDGSLLLDDTPTFVGEKTAGPNNNSIRGFEVIDAIKEELESACPGNVSCADILAVAARDSVVLTGGPSWEVQLGRRDSLTASKAAVDNGMVSPTSDISALVENFKGVGLTQKDLVTLSGAHTIGNARCLTFSSRLMGVQPDGTLQTEYLTSLQQLCTQGFVINNDTLASLDLETPATFDNQYYANLRSGEGLLKSDQLLYSNGTETTRELVQFYMKDQQEFFEQFKMSMVKMGNIKPLTGTSGEIRRNCRSINSHSSA
PITA_00366	scaffold161914	59163	59820	658	-	Resistance protein	MHTKADLPVATASQDEITIWLNDRLKSKRFSLFLDDVWEEGAKLLEELALLQRKEHTKSKIIIDEKTAKLLCARCNGLPLALNVVGKAMAGIVHSNEWESAVRRQPNVHSQDHQSCLYDHLRLSYDALGTFFDVNLQLCFLYLGTFLEDQIVLDTREVVHFWIGEGLL
PITA_00367	scaffold161918	31989	62053	30065	-	Squamosa promoter-binding-like protein	MIEIALTGKENYPDWSRMVQHTLIFNELWKGVCVGEGDSDPEKSTSDKELAIWENKNSKAYALIAASVNKEKNILLKSLQEEEVDEEEEEDTSEAGEADILKEKRQIYIVFAAKEMDHMMPLHASYHGTKLSREETNRKILEWLSHSPSDMESYIRPRCVIVSIFVSMPSANWERLREDLPQRLKLLVEDSRTDFWRCGKVLVQAEERLASSNDGKVRFCSSWRLWDALEIYFVQPVAIVAGQESTITLRGHNLATTGMKILCVYRGKYISIDVLLEGSFLNKRNSTPKDRCRF
PITA_00368	scaffold161918	65530	67593	2064	+	NA	MDNNNRISNNINRKGSNINNNLGYINSMVDENNCFSNDNKEGGSNKSNFSHDDSVGPGFSKEYENLSKKVSLPSSRNSKVVKLSSFTLNFALAPTKIPIDDIICDVEHGIRDLPENIKDTIRQDCAIVLRKAKPPRRNLSKEEFHGLKSLNQNEDIVVLKADKGGATVILNKEDYRKKMLDHLHNSGSYKKLAKNPLKKISKTVALAIMSSNSVSSLSRKLIESNPIAPRIYGVPKIHKEGAPLRPIVNTIGGPTYLLAKFLALKLKPLVGRTGSFVKDSASFIMDLKDIRLNPEDILVSFDVVSLYTCIPIKEALEVIYHLTDPDTTHLVEALLPPKLWKRYVDDTNIIWSHGHEELEHFYNHLNGQSSAIKFTMEKEVNGSLPFLDILISRKEDGSL…
PITA_00369	scaffold161926	54602	56988	2387	-	Domain of unknown function (DUF1929)	MLRDEPDLSRWLGHCRRGMQIVQLQIHSKTPDGDFLKATMNQTLVEVLRSYARMKISSQTMQWEMKDMPSPKVMGDMLILHTTQILIINNAVNGTTSSQYAGELALNPFLYTPTKALGDSCSCSNNDTFIQTGGWSDGKRVICYIGRCSDNVEILISGEAPDGDFLKATMNQTFVEVLRSYARMEISSQNTQWEMKDMPSPKVMGDIFILHTT
PITA_00370	scaffold161926	57032	60227	3196	-	Glyoxal oxidase-related	MKISSQTMQWEMKDMPSPKVMGDMLILHTTQILIINNAVNGTTSSQYAGELALNPCSCSNNDTFIQTGGWSDGKRVICYFGRCSDNVEILISREAPDGDFLKATMNQTLMEVLRSYARMKISSQTMQWEMKDMPSPKVMGDMLILHTTQILIINNAVNGTTSSQYAGELALNPFLYTPTKALGDRFTVVAPTKIPRMYHSIANSFPNEHVLVAILEEGAMGKESFATLADALK
PITA_00371	scaffold161930	82114	83589	1476	+	Retrotransposon protein	MALAAKMGWTLLTSQNLWAQVSYHKYIWPLNIMDWARLPSWTSKGCSSIWKALIHSLPLIRDNLVWRINDGEQWYIRTKVWIQNIISHRIPDPLPTWWNIIWKLNAPPRSRLFFWCALKGTVPTGEHLTRRAIYGPSWCTFCKAASETSDHIFLHCPTVHSLWNNIHTHLGRVGNWLGEDLTGAWTAWTHCHPDSKLLNLPLVATWFIWLARNRIIFEDQAVNWTRTEATIIAVYQEIPEPPPSRARTIQAPPLIDKSTPWAFFDGAANQADCGGGFILHINEHHIYLVKMGLDRGSNNFAELFAIQNLLHFALSHQHTNLNIFGDSMMVVNWINNASICHTHALNNLLYDALTLKAAFNHFTGLHIYREHNSEADKLSKEASILPRGEWLIVEQQGNE…
PITA_00372	scaffold161937	5461	7612	2152	+	Cysteine-rich receptor-like protein kinase	MDVEILFLLLTLSRGYMAPEYALRRQLTDKVDVFSFGGLLLEIISGRKSQSLALDRFSKIQEKLQKREKSYAEVKACLKEINNKEYDSDDETKQDEAVDDYNVENSDEVDIDQDKDRDEANLDVDANDTDQDDDLDEDDVDEDYIEKQEDEQCHNNEEDVEEDIDDDEEENVE
PITA_00373	scaffold161955	84930	92740	7811	+	ABC transporter C family member	MTRKRQGLQGLPRHWMEALQRHEFSNCIVITIAHKVPTVIDSDMVLTLSDGKLAEYDEPSGFLCQQRSRPQTFVDDPCKEPEQAVKSKTYSIVPSKDVVESQDRTGPLRNNNTELMDSHIQDGLLQVVTISVQDLMKQEEIIDKDSEDESGRPLRLDIDEEFGLIEKTVAMIDMNSSTTTTESKGSVKDTKAEHLIELGLKRARSFGWPNTYSFTKAIDCNFNTETVICYL
PITA_00374	scaffold161955	99094	101559	2466	-	Peroxidase	MQLGADSCSNADAGLTSACPIRRKVSSTHLTSPDTRPIVVLLCPPFDLRERTVQFKPGCDGSVLIDSTAEKDSIVNNPSLHGFDVIDTAKSRLETICPNTVSCADILAFAARDSAKLASPYEYPLGWDVPAGRRDGIISLASEVLTNIPAPTFNVNQLTQSFASKGLSQKDMVILSGAHSIGVSHCTSFVTRLYNFSTSIPTDPSLDPKYAALLKEKCPQGSPSNNITTVFMDIITPETLDNLYYDGLLNKHGLFTSDAALLTDPNTATVVDASAGNYNLRTWQQNFAAAMVNMGMVIELTGNEGQIRRKCSVINSS
PITA_00375	scaffold161958	5099	6217	1119	+	Retrotransposon protein	MKTQSNDLALMVKRRQYRGKKHQHQHQHQRPQQQPQKGANSFQKKSFRVDCALSASKGDEDNIWYVDSGASSHMTDKKDYFEFLEESACGSKIYLGDDSGYEIKGCGDILVKLPSGDIKHLKNVLYVPGIKKNLISISMITDQDMQVQFFKNGCVIQDSQLETVATGVRVGNLYRLDARSMPRQAMVAATSTTENLWHQRFGHLNLQDLILLKKKGMVDGLPALHNIKLECDGCALGKMHRDEFPLHVNIKERDILELVHTDICGPMQTRSLGGAYYFLLFTDDCTRFSWVYFLRKRNQAFRYFKEFKSMIENQT
PITA_00376	scaffold161967	176744	324235	147492	-	Anaphase-promoting complex, subunit	MGLRVHTVTLLKEFEPFGLTVEASDNGSNRKRNDVKYQYMLFDPQILRPRDDDSCLYADDCEHELFIRGKHLLWSSGPQVFKRFSAPSTIIKACWCHLESISEPLLCVLHLDSLTAYTPSGEMVSIPVPPATASIWPVPFGLLLQKAADANHLCTSGTSAAFPSMPSTQELGRIIREGSGTPVNNFFSPNFQWPNYDCGANFSHYILKHTLEEPQVLLVEERGKASAMNDPEEQILWTSETVPYIVSYHRGNMRHSVWYLKMSSSKVETMSVVSIQSQVYAEEQTNVLSLHRIWQDKCVQPIANQVFLATDDDGVPLICFMLKGKRSLISLRLPDVLSEKIDVSWSIPAVAAAPVIITRPRQRRWGIDGFDLLILTPDGDLSLYVGRHCLCQYILPPGV…
PITA_00377	scaffold161978	14119	27991	13873	-	BAG domain	MGSKGRYIQTISTVIRLMGPTGKQERSFSCPGGDGNKKGRMEQCSGQREMGLGGSYRSLQPLIGRGRELDGHVVNERGKALRSSEEERETSQTPQPVHENSSRAWPLEVPGHGSRDGPKPNANANANYRRGSTSPPSKPTTSRKGRVVPIPVYDAGTESPSVSTKAAKVAAPRMDQGVVTVKIQSAFKGFCVRNSKPLENLRIIGQVKSKADEMGRHLATQTQSIRGNEYECLKLDHQIMSLLLRLDAIQGVKSFVRESRKDVYRLVFRLQEALDAIIAEKSMWRGQVRVIMSISLKGILTPTLTQRVVLMN
PITA_00378	scaffold161996	32419	33723	1305	-	Retrotransposon protein	MEFLDISSLGTAYRYAVKIEQKFKQKKRDFGSANPKPNGQSQGGVTQDNPSKLQEKNNTTKLKKDKGKWCEFHKSPTHNTSECRTKQSLVAELKASESDTCSDPEPEPDKGNGKGKQIIDADPSATVATAKIQKIEPEEPEEGERLFHSQMWWVKGSPLQFIVDSGSQKNLISAEVVKRLGLPTTPHPQPYSIGWLHEGRDLKVRQQCRLPYSIKPFTDEVAPPTATSLITAKKGNKLISQTRKFICMVHSQSKGKIVATSMTPAKGSSTQQQQKDTVMTEHRNNFSSPTGVPHKFQVGNKFWLHRQKERLTRTHQKLRPLQHGPYSSTKLVGNNALEHSIPPFLHLHQVFNVDRHRPCFPPLLDTPEIAEQVQQMEELNAMGTIAS
PITA_00379	scaffold162011	52083	54432	2350	+	Receptor-like protein kinase	MSLGRDSESSPSPSASVPITYLQNPSCIFIYSPPQLKSPLIHFYLRQNSRAREYVFFFANAMLLTVQLCVPLFLCSITSCFGTLYDDCLRNTSTCGDVEFAYPFGSNGSGCGDPEFQLQSCDYESHTLINIGGSQYHILESSFLANSSIYKILTIVNDNMWSGKCILSDNYSQFWRSDSHFRVLDTYTNLTLWKQCDQVHENISGSQVHNLSLCGDYWYYSLSPHLNLEGKRFCNVSQIPVIQNLSQQPIDNNTLLAQGFEVTWRVDPKRDQSCEVCLKSNGYCGFNISKPAMFLCYCPDGTSHPEKCHANGTKDTGGRNMSAIIIGCSVGVALTAIALVLFILFYAKSRKPPPGSSTSKVEKFLKQYAYEMPTRYTYSQLKKITNNFEEKLGEGGYGV…
PITA_00380	scaffold162022	1835	2949	1115	-	Non-LTR retroelement reverse transcriptase	MECLDRFLVNISFLTIFSVGYTNILSTSASDHYPISLILEMHRPLGLIPFKFSHLWTRISTVRAIVEAVWRQHVEGSPSFIWETKIKNVKRELKDWARDSYQEPEETKKKVKKDLEDVQTKIEEHGLSRQYKEQEITLHEQLTHATARKFRNNVNTIIDNEGNRYNPQEDIKKAASKHYRDLLTELQGAEDYSDLLQYLPKGVTKELNDTLNSEIDEEEIKRTIWTLQLDKAPGPDGFTICFYREYWSLIKKDLAKMFRWVQRKGKLGGFTNSTFLALIPKENRPTSFPRFRPISLCNSSYKIFTKILAMRLKPFLPSLISENQGGFISNRHIHDSILLV
PITA_00381	scaffold162022	3534	4759	1226	-	Endonuclease Exonuclease Phosphatase	MAPPDSSQEDPEKAFSDLVKSLTPLRPRLAILKFVKKLDILQEVHLPPTLPRMATLCLAEKGLIGQFTGLWPSPRTVQRWVERNWSDKIPGKISIRFCGKGYYTFHFESKADKDLIFRNRPYFMDSRGLYLNKWTSYFDPELDIPNAVPVWVHLPHLSLHCWGDESVEAIGTTCKPVQGSVLRCTKIVNIDNEEQDDHWELVKKRKSVPPSKPAPNSDIPGSSIQRPPSPPPFPFGLSQDPPILSSSNPFLILSTEDPTPNNPASEPSNSLQHPISSSQPSLEAPLTRTTRSSSKEHGATSDTYKKPGPGRKSAKQHRDENAQKDIAMGFQTPMESFIIGHHKKEATGKDQERRAPLRTPNAS
PITA_00382	scaffold162022	95965	123669	27705	+	Minor histocompatibility antigen	MRMNEKLASAALAVLSVAPLVVNVNPNLNVVLTACLTVYVGCYRSVKPAPPSETMSKEHAMRFPLIGSVVLVSLFLLFKFLSKDLVNAILTSYFFVLGIIALSATLLPAIERFLPKKWNDSPINCHLPYFKSVEVEFTKSQLVAAIPGTFFCTWYALKKHWLANNVLGLAFCIQGIEMLSLGSFKTGAILLAGLFVYDIFWVFFTPVMVSVAKSFDAPIKLLFPTADAARPYSMLGLGDIVIPGIFVALALRFDVSREKGERYFKSAFIGYAVGVIVTIIVMNWFQAAQPALLYIVPGVIGFLAAHCIWNGEVKPLLEFDESKTSAQSSSADTSQSDGDAVVADGKPDHKSD
PITA_00383	scaffold162029	672	3137	2466	-	Retrotransposon protein	MRGIVLTVKENYPDWSRMVQHTLIFNELWKGLCVGEGDSDPEKPTSDKELAIWENKNSKAYALIAASVNKEKNILLKILQEEEVDEEEEEDTSEAGGRHSQGEKADLHCIRCKRNGSHDASTCKLPWDKIEQRRNQQKSKTDDTDKGATCHMTHRKDLFEDFTDNVDGVVYFADQSKIKPSGLGTIRLKLPGLPDFLLDHVLYLPQLKRNLLSLVHIRQQGHSIHMFAGKLEVRKSSDHSLVMRGIEEERLLKLQGTSAHKQHFSYITHHEEGTLPSSLLWHARFGHLNYDSLRLLKKNGVAGLPTIPRKLKQCDACILGKHSKQSFHDSHSRAHRKLELIHSDLCGPMPVPSANGNKYIMTFIDDYTRMCWVYLLKNKSDAFLTFKNFHKWIENDAQS…
PITA_00384	scaffold162032	116770	117534	765	+	Retrotransposon protein	MEDLLVDKDQWIAVDPAFDKGKGSDDAPSAEAKTTSDEGGDVYLSSSSTHVDHEACLIDSGASFHFTPHREWFCEYEKYDGGDVFLGDDRKARIVGHGKVKLKLQGGRVRTLPGVLHIPALARNLISVTKLDDVGVKTVFEKDTYKMVRGSLVLMRGVQIGTLYKLQGSTVVDGCNSSMVPGNGVENLVVSGEKTMLWHQRLGHIGEKGLRILHGKVW
PITA_00385	scaffold162033	12261	19131	6871	-	Retrotransposon protein	MVPPELRIVVIRLYETVINKLKTSEGWSKYIKCNIGVKQGCPLSPALFGIYIDKLEECLKTNGCKGTNLVVIIIMLPLYADDIVLLEKGHDDLDKQEGRGCVPPCPPQLHLLPPSLPYPPNPGSNPTATRQQADFGNQLTTCWLLARGSGGEGRGCAPPFPPHSSPEPVAKKPQVNSSNQPTASWLLTRGPGGRGGESAGGREGVDERGGDSVEDRGSGGEGEGGGGGGGVEGEQEGGQARVGRFNSC
PITA_00386	scaffold162043	85392	88260	2869	-	Retrotransposon protein	MAQPEEAAAPPQEVENSPKTGEALVLHKVLVKPVDDSIEQTQWKALFRTVCKTQGKCCKMIIDSGSTDNLVSVEMVEKLGLKRLKHPTPYRVSWLQKGHQLLVDEQSEVEFQIGRYKDKIVCDIMPMDVCHILLGKPWKYDRKVTHDGVLNCYKFEKDGVKHTLVPIREEKEAVEGNEPKALLMNGKQFLKQVENSEMNFAIVRRTRTVLLHTEITDLPVEIQQMLEEFTDIVVDDLSDKLPPKWSISHHIDFIPGASLPNKAAYRMSPKDNEENRKQFSPPKREENGGXXXXKGGEWRMCTDSRAINKITIRYRFPLPRMDDMMDCLSGAAYFSKIDLKSAYHQIRIREGDEWKTAFKTNEGLYEWLVMSFGLSNAPSTFMRLMNEMLKEYIGKFVIV…
PITA_00387	scaffold162057	14638	18526	3889	+	Ribonuclease H	MAALEPQRWLRGVDKAGLLSLLWVSYYNLTSVTVLVIKQLLCLVNDGCLWLEEPIPITDRLIHWITRLPYTGENPAMIFSGKGGAYQDIPLHIALSINCVGSMGAARGQPVPFGRTRPPRSREVRFAMGDQGCAPSQGQQDILDLDGDEHLHGHQSQTVVVAYGVLSKHVKYREELQDLSKGREIKQRIKRKFQMSDLSEPVVGYANGASRSTQNLSFVAWAIFTPSGELVSFRGICIGQLTNNIAEYSALIELLSNAISHDICRLIVRLDSQLVILQLTGVYSIRNPAIYRMFLRLPRGDASASNSYRGNATQFKVQVNFEIPIFEGQIDIDVVDKWLNLLDGHFSVHEFSSWEKIVFALLKAAPQVRTGGKPIASRRMKV
PITA_00388	scaffold162060	857	2944	2088	+	RPAP1-like, C-terminal	MIFVQFTHIKVFCFPSLPRLSMPGGPIFSWNLVKGIHFSLAEIQKSKRHDASFTDENISDSEKILKRGLVVSSKNELECALTMFMELVSSEWHYVQSIELNDKGGPAPGPKDRLVTERILNILLTAPVMKFLSMFVHKVLRKETKKSNTINIGDLDQADYDSFSKVLLLHFKSRWLRKKKENPKIGQTEKESKSHSASRNSLKKSPLGTISEESIEIGKTPVRELSLGIEWAHQRLHVPVQWLLSPLSSSILEQLSEVPSNNVLLENVNSTDRVINNVRSGLFFLLGLEAIFSSCDSFQSPPILCIPLVRKIHMLSMVFVDGGDLFLETPVRDFLGALQELYGQALDRQNGANINLISQRRKCEKLETSQECKDLIVDQKDGEKSVEAITLSTLNFERD…
PITA_00389	scaffold162063	11544	13752	2209	-	Retrotransposon protein	MRNKYEKFSKFVELKALVKKEIGKKVKYLKSDNDDEKEGHFKRDCKSKAPEKGKGSDDAPSAEAKTTSDEGGDVYLASSSSTHVDHKEWLINSGASFHFTPHREWLCEYEKYDGGDVFLGDDREARIIGNGKFKLKLQDGRIITLPSILHIPTLAINMIYVSTLDDAGVKIVFEKDTCKMV
PITA_00390	scaffold162073	78492	79115	624	+	Retrotransposon protein	MKESDMETYALMFSGVEGDGVGMPIPVEISEVLTKYADLMPDELSKKLPSRHLVDHSIQLEPGKKPLAKAPYQLSGPELEELKRKLKELADVGFIRPSRSHYGAPVLFQRKKYSNELWLCCDYHALNKQMVWIVERDEKTAIVTRYGRFEFLVMPFELCNAPAMFFTLMSGVL
PITA_00391	scaffold162089	21483	23826	2344	+	FAD-binding and arabino-lactone oxidase domains containing protein	MGHKLLALLLFLLDFPSCLQALCPPPPSVQCKSNGGRQIFNYQGIWEDRSICRAAEAVSPKTEAEILHAVARAVKKKQKIKVVSTLAHSLSKLVCVEDHGLIISTENYASVIGVNKGAMTITVQGGAMMRDVMEEAAKEGLALPAMIYWNGASAAGVVSTGAHGSGLVGRGSGVYEYVVGMRLVVPASPSEGYRKVMSLSTETDEDELNAARLSLGTLGIISQVTLALQPMFKRSLSMPNLSDDKELQNEAAHFLRAHDFADLFWFPFQQKALFRRFDRVSVEVPGDGLNVAIGHFPSSVANLEYSDHLNGIIQSTEDSGRLCSLMGEEIKQLTFNGSGFWKDEIRGFTGYPVIGFNHRMQSSVGCQGTYNQSGYTPNKILDKNETVCSWDRRVPTAFG…
PITA_00392	scaffold162095	109548	110474	927	-	NA	MSDDAWWVRVDLLIKIMDPIISLLRFADTDQPILGEVYEGWDSMIESVRSIILQSECPEYETSSEAFFTTIQDILVNKRDKNCTPLHCLAHSLNPKYYNHEWLNGGPSHRFPPHMDGEISQGRKDAFIWIFQDRPSLDEAENTFTEFSTGTCRFAGYDVIRDRGAKKLYSWQRDEWLKGKTKMWDVFLDDMDMDNSVELAFANLDLNEPVLEPVTFDDGDTIEVSYSTLAEEEDVVIQRRRM
PITA_00393	scaffold162103	77958	79430	1473	-	Aluminum-activated malate transporter 2-like	MGDSIPEASFDLEPATRKRFHKRVFEKILQLFGGLKSYVIYLCRAVWQHGAEDPRRVFHAIKMGIALVLVSIFYFNGILFDSFQDLIVWAVMTVVMIFEFTAGAILGKGLNRMFATFVGGAVLVNLVASGLATFTRLSPFFARYEYGFMIFVLTFSIISISGYASSPWKQQQHNCFKKGISADKCGVGPTETYMKSKSGAKHSVRAIRVVGSEGRMTSALTGVVFEPFAEVQTELVQVSQSFSESLARHKFSDGCEGALNEQIKYVMRQA
PITA_00394	scaffold162104	89116	90360	1245	-	Retrotransposon protein	MDVKTTFIHGDLEKTIYMKQPEGFVAKGKKELHSKSVKVPIPIGVRLSVEQCPKTQEEEEDMSHVSYASAVGSLVYAMVCSRADSAYAVGVLTRFMSKLGKENSMVVKQVFTYLRGTSDYGLCYQGRPGLDKVLDIRGFVDAYWAGDLDQRRSTSGYVFNLFGGAVSWMSKKQFVVALSTTEEEYIVTTHASKEAVWLQRLCSSMGLVQEAIMIYCDSQSAIFLAKKSAYDSKTKHIDVQYHFVRDMIENKKVLLVKVDTLKNTIDALTKSMSSKKFSWCREAMGISRLGI
PITA_00395	scaffold162104	121887	126949	5063	+	Zinc finger A20 and AN1 domain-containing stress-associated protein	MSEISVVDLPVTYGDSVDSDEDIDEGQETKIDALSALPISASIDIVGTPFSLCTTIWTSIISPFIIGQHIERPLRKQTMLSRDYEETSFQTPQRPLLCVNNRGFFGSVAAMNFCSKCYRDMVLKQNWRVFLALPMEKRARQKDKREKSTCCNCCKKCVRLTSFNCHCGNTFFSFHYYSDKHNFPFDYRNANIPIAYLYIDGLVLKSGRENDYDLESGITFTEAKASPFLALITFFWKNKETNAKLGFSSHHNTLKESIVTAVTN
PITA_00396	scaffold162108	254036	259299	5264	+	Zinc knuckle (CCHC-type) family protein	MGIEKRVIEFFEKEAVEMNNRSFRFNGYWPKTDALDQWVYTSWTSKCEIYLCPKGFFIVRFSTELERDNIINQGPWFWGNAGLFLTPWFPDFDANTMVVSTMPVLVRLHNLPLHFWHRKALTTIGNSLGKHLKIDEDRANRGIFTYARICVEVDLSQGLPDHITLNFNNSLWTQQLDYENTTFRCCGCLQTGHLQYACPLTSKEPKGNKKQQKKPKGWQHTEPLEEEALNTDPTEVQRRQEKMQEENTEGPKLEPNNMVRQ
PITA_00397	scaffold162123	184430	186230	1801	+	Plant-specific domain TIGR01615 family protein	MAAHCSSSTSGSDHAIDIVYGHGIVNRHGSHEECSPSNFTEDSEDDAKASNPRDFMAIFREQLCEILECVSCSSSSAFEMRVLRDAEKAVATAERKAGFNVVENAEQKSRSRRFVMESLRLGGYNAAVCKSRWDQTIGHPSGDYKFIDVITEGNERLFVDIHFRAQFEIARPIDEYNALLQKIPNLFVGKVDKLCGIVKIMRNAARRSLRERGMCIPPWRKYRYMQTKWLGSYKRTTNPGSSGTSRQFPFSGIAIRDRGWDATIVRQMNKDNSTTDGYVKAKSKCSKKGDERIERKPERDVNKISVLTMALAEAGDVTPSSTKPDTIVE
PITA_00398	scaffold162123	203950	212146	8197	+	Plant-specific domain TIGR01615 family protein	MPQTQRAYFLTPLTFRTHQSQVCQRTPLMKLSGQDSLVTMAAHCSSSTSGSDHAIDIVYGHGIVNRHGSHEECSPSNFTEDSEDDAKASNPRDFMAIFREQLCEILECVSCSSSSAFEMRVLRDAEKAVATAERKAGFNVVENAEQKSRSRRFVMESLRLAGYNAAVCKSRWDQTIGHPSGDYKFIDVITEGSKLKNERLFMDIDFRAQFEITRPIDEYNALLQKVPNLFVGKAEKLCGIVKIMCNAARRSLRERGICIPPWRKYRYMQAKWLGCVPVALRFSFLSEGLR
PITA_00399	scaffold162129	69076	74212	5137	-	O-acyltransferase (WSD1-like)	MQRYLQISLSVVGEHGIQDGYKKRFEQPKYDVIKQLKNFKLTALYMINTRTMAGLQAQVPWGNHFGFLPVQVPLMGKLEDPLDFVKMAKQRLDRHKISLGIFLLVKLPRYIAMLKGRRTLGVFIVSYMDSVLVQVHAHKDYVNADILVECFMEATEEMKKSQFHYVIQT
PITA_00400	scaffold162130	11466	14647	3182	+	Myb-like DNA-binding domain containing protein	MGRSPCCAKEGLNRGAWTKTEDIILSEYIRIHGDGGWRSLPKKAGLKRCGKSCRLRWLNYLRPDIKRGDISPAEEELIIRLHRLLGNRWSLIAGRLPGRTDNEIKNYWNTRLSKKLLLSVSKSQCKSRKNLKSKAKPSPIQNRVFKTTPVKITTTVRLSGTATPNGSMNGYGRSNPSSDKASKLCNVKETTNSSKSWCEHLGIDTDATISTSSMSSLPLERSPHSYYLGADAAPLAESLLDLNELGFTVSDDQRIEEFYDHTQHLDWIHELDYAEGPSPQSLSLLLLESDDEREERLGDHGQIP
PITA_00401	scaffold162132	7956	8591	636	+	Retrotransposon protein	MYNSKNPHTWDESLPYVQHSYNQVLHNLTGHNPFQVSLGFQPLCPIDVAMPFAATHADLDHVQCETNKANSFIKHIPHIRQQVGDKVWLNLQKEHLTIAYRKLIPLRYGPYTITKAVGDNAFELNIPPFLGLHPLFNVDCLRPYFPPLLDTSNIAEQLTPTELNQDCVEQATTDRIMDTQIKHTH
PITA_00402	scaffold162132	108450	109889	1440	-	Reverse transcriptase (RNA-dependent DNA polymerase)	MGSSLKANAVWDLLKYEQPDLLLLQETKISDQEFQNHTKRSKNYSGTAISAAGTSGGIGTIWNKNKWELINQKSHSWWEQWAKEVIGSPHYIWETKLKSLRSAVKQWARNYAAEENKKRTDLHKQLEQWNQEKERIQYTEGDQSKENEMYKELYRQNRMEEEEQRQKSHCLWLKAGDKNTSFFHNSLKLRCARNQIERIMVEGKEIRDQEEIEEAAYRHFKSLLSADPQPQGNAEFLSPIENKISDSQNRELDQEVTEEEIKLSIFSMQQDKAPGPDGFTVAFYRNHWETIKKDLIRMVKNVFLK
PITA_00403	scaffold162134	48049	57843	9795	+	Dna topoisomerase	MELGERLKVLVEKMDQLIEKGNKIDNLLVESKDQXKKVEFSAGGEKFHCTGQSVTSPGFTAIMPWLAVTEESLPPFSNGDSIQISEVELYKGLTSPPGYLTESELISLMEKHGIGTDASIPVHINNICERNYAQVHAGRQLIPTVLGITLIRGYQCIDADLCLPEIRSFIEQQITLIAKGEVDHGRVVQHALQQFSAKYAYFVLQEFCGGFNYLKSDGLN
PITA_00404	scaffold162142	42418	43945	1528	+	Glycosyl hydrolase family 38 protein	MLHGKLPRMIISWKGEIPLEIDNLKLSFLNVFRNHFSGSVPVGYNNLAYRHRVLISVIVVAIVVCLIGIGFLHKRHKLFVQVNTSIESWTLTSFHMVDFEVSDILNGLTEYHVIRSAHASKVYKVALENDLLGKIRHTNVVKLLCCIFGLDSELSGKKLILVDRSLVLLLVSSVLLSQHGINGVYVHYNTTTGPVECKLNVHLVPHTHDNVGWLKTVDQYYIGSNDSL
PITA_00405	scaffold162160	125881	127158	1278	+	Retrotransposon protein	MEFLNISLLGTTYPYAVKIEQKFKQKKQGFGSTNRKPKGQSQGGVTQDNPSKPQEKNNTTKLKNDIGKWCEFHKGPTHNTKPNKANGKGKKIIDADPSTTVATAKIQKNEPEEPEEGERLFHSKMWVKGSPLQFIVDSDSQKNLISAEVVKRLGLPTTPHPQTYNIGWLHEGRDLKVRQQCRLPYSIKPFTEEVLCDVTPLDVCDVLLGQPYLWRRHAVYESRPRAVIISLGDSLYRIPEVAPPTATSLITAKKGSKLISQTRKFICMVRSKSKGKIVATSMAPVKGSSTQQQQQRNPVMIKHRNNFSSPIGVPHKLQVGNKVWLHLQKEHLTRAHQKLRPLRHGRYTSTKAMGNNALKHNILPFLRLHQVFNVDHRRPCFPRLRDTPEIVEQLAIDPA
PITA_00406	scaffold162166	42558	43746	1189	+	Retrotransposon protein	MRENIIREKHSGGLAGHFGIDKTLEQLSHFYFWPKMRRDIQRFVTKCKVCQLEKGHTQNIGLYTPLPIPGRPWDSVSLAFVLGLPKTQKGYDSVMVVVDRFSKMAHFVPCRKTSDATYVAHLFFNEIVRLHGLPTTILSDRDVKFTGHFWRTLWKKMNTQLSYSSSYHPQTDGQTKVVNRSLGNLLRSLVGENSRMWDRVLAQAEFAYNDSPNRSTGLSPFQTLYGMHPRGAHELQDLGLQERRSADGEDFVNAMRDLHEQVKAKLWDINLKYKEHEDLRRREVHFEVGDEVLANFWKKKRMNQDNPRGTPRKTETVGRNRCLMSNPLRSKASSKLR
PITA_00407	scaffold162183	14596	15216	621	+	Retrotransposon protein	MVPENGAENLVVSGEKTMLWHQRLGHIGEKGLRILHGKGMVEGMSNSSLDFDFCENCVYGKQNRVSFPSGDDFSRNTWIYFLKKKSEVLDKFKEFKALVENQTEKKIKVLRTDNGGGFCSKEFEEFYKKCGIARQETTPYTPQQNGVAERMNKTLMERARSMLSGAGLGQEF
PITA_00408	scaffold162184	143085	144310	1226	+	Isocitrate lyase family	MQAFCNISPQVPKMADMFEGGGKTPILSPMELEEIGFKIVSYPLSLLGVSIQAMKDALSGLKSGRIPPPATLSSFEEIKDIIGFNDYYEEEKCYSMTGQSDAKNNDKSEQSAKCEKGKSISPDADVEVITPYVLEDSSSEGTRTSLSGIWSRSLRVKITAMDGFEKLDVRIPAGFLEGLANIVPGVAGLNLKSMLDEAIGNLTGNLEKGEMGLLFSLRTSRRKCLGELFCNAKPGYLGFANKITVEADEAYLSSTLTVNKVDEFLAEAISSSCEGIMVKALDDSSEYAPSKRSDSWLKVKRDYVEGLHETLDLVPIGAWHGNGSKAGWFSPFLLACYDPDSEEYQSVCRVMSGFSDAFYKGMKDEMRLGFSQILVKTKGKLF
PITA_00409	scaffold162184	154743	155968	1226	+	Isocitrate lyase family	MQAFCNISPQVPKMADMFEGGGKTPILSPMELEEIGFKIVSYPLSLLGVSIQAMKDALSGLKSGRIPPPATLSSFEEIKDIIGFNDYYEEEKCYSMTGQSDAENNDKSEQSAKCEKGKSISPDADVEVITPYVLEDSSSEGTRTSLSGIWSRSLRVKITVMDGFEKLDVRIPAGFLEGLANIVPGVAGLNLKSMLDEAIGNLTGNLEKGEMGLLFSLRTSRRKCLGELFCNAKPGYLGFANKINVEADEAYLSSTLTVNKVDEFLAEAISSSCEGIMVKALDDSSEYAPSKRSDSWLKVKRDYVEGLHETFDLVPISAWHGNGSKAGWFSPFLLACYDPYSEEYQSVCRVMSGFSDAFYKGMKDEMRLGFSQILVKTKGKLF
PITA_00410	scaffold162184	209780	211207	1428	-	Retrotransposon protein	MLFGLKNVGSTFQRAMDMAFANEKDVFLVVYLDDLTVFSNSDEEHLYHLKIVFQKCRKYVISLNLKKSLFAMDEGKLLGHIISKDGIRVDPACVEAIQQIEQPRNKKEIQSFNGKLNFLRRFIPNLAEHLREIMSMLKKDSQVKWTKEAVKSFNLVKLALSSAPILISPDYTQDFSLFSFAFLRTLAAVLMQKREGVEKPIPFFSRIIRDGALKYNIIEKQALALVKALKDFHPEGSWGKWIAALLEYDVEIKPTKLIKGQGLAKLMAETNLQVLDINLIAAMSDEDEENSSVQVSEMFLSSPWYADILYVLHHLSSPPGMPRNKSRTLKLKAAKFCIPDSTLFWKDLGGMLLNCLVEEEAKRVVEDFHRGDCGGHLFLKTTTNKILRERYYWPSLFSD…
PITA_00411	scaffold162184	211529	214596	3068	-	Reverse transcriptase (RNA-dependent DNA polymerase)	MAARFAPLSLPQQMHDMPTDYQSKIPIFDGTPQSVSAQQHIEKMANFCDLYEIAEEDVTMRLFVQTFGGEVRKWFRGLGARSIPTLSELHKQFIDRWELRKDPLQINPEYNNIKRNHGDQNHFFTPNDLPIYITEEEEYGESSGAQQDEDFILANDADLDGYQRVYLNALSTQQKQYSLRNRDVPINPIQKRKEATAPKTDSPTPQIKGKETIDPTTSKISAAERTNQESIIKDRREVPVKEVEKVSAFSLENEISKLKVYIPLTEIMKNNSYRGQVSKILNFDPMFDTVNVEDDKPELIFGPELDGVSPNSDVPPFYISLRLQEYVFHNAMFDSGASHNLMPKAIMEKLGLDITRKYHDLYSFDSSRVRCIGLIKDLVVSLDQIPAKNVLMDWLWWTF…
PITA_00412	scaffold162186	27056	54678	27623	+	U4 U6 small nuclear ribonucleoprotein	MGYIAPNLSAIAWSVVATKLMGTAGGLSSLAKMPACNVQLLGAKKNNLAGFSTTTSQFRVGYLEQIEIFQSTSPALRMRACRLLFDKKISMKQLNQRLCNTSFFKLNNSEKWQLLRIKLLYLIWNKRNEALCSNTQTEQLVYWLVICVLRWMRSAMWLAISNGCDLRRMRSAMWLAICDVACDLRSAMAVFCDSCDLRRMRSTMWLAICGLRSATDVICDFSACDLRWMR
PITA_00413	scaffold162194	69329	70978	1650	-	Receptor-like protein kinase	MRPRARARQAKEDMRIIIPEETMLCLCDSCEESDMNNSIAFVNAIEVVFAPDELTSSKALDVDTLKEFNGISDYALETAYRIRMGGPIIHSVNDTLWRTWESDDRYLSVRSVAQSFRVDPETIRSRSDYGQRSAFQRCEEALGSIRGGDPKSRVWLCTFDMAEEAARAYDNASPRNQWHDVEEDEEAAASGRIRKRDPRLTMQFRVKKTQFHITNDVSTLKESHRLAAFASITKLSSSHFSIPTVEAQSHPNFRRF
PITA_00414	scaffold162198	24801	25332	532	+	AAA-type ATPase family protein	MAGSPMHQFDENNNFVTLFGLLNFIDGKYGHAFFHVILNIPYLEDFGKNYLGINKHRMFLESKQVTEDAHMILVDAREILVKYHLNPTRALEEFLETFKVAKEKPHGSWASEEKPNPSPIEDEEQEKRSFQTPKKTHLHEDYFMFNDIF
PITA_00415	scaffold162201	69427	71800	2374	+	Epidermal patterning factor-like protein	MRRLKMRNELFRIRASADYRPMVLLFILSNLLTFASNARPQNYRGISGFGSTNIPSRNVALMLALNSRKERTVHELGDFGVLSSARGIPTVNGRRGRNLLMGAGSSPVHCVSKCGNCTPCTPVRIRIQPAILMSANEYYPEAWRCMCHSKIYMP
PITA_00416	scaffold162204	12196	31486	19291	-	Beta-catenin-like protein	MISGIPYTIGFVSTAPYFYWTHFPSSSNEPIIPYGLSRGSRKERLLSKFVENEFEKVDRLMELYIRYADRVKAEIERMDQLQLDDLELDDDERYNRKLESGLYTLQLIAVILGHLWYSEHQKLRARIELLLRQQRLSKENVKEILQEYHENIGDLDGPDEKERTQTKIQKFIDAM
PITA_00417	scaffold162212	5020	6351	1332	-	Retrotransposon protein	MCDFPRVDSETVAEEPIANESLFLISTLDPWYGDIITYLQTQTFRLDLSRSDRRKIRFQSQQYKIIGDTLYRLGADSIFRRCLTHEEAERVLNECHSGACGGHMYGHATAQKILRAGYFWPSLFKDSITAVRKCHNCQIFDRKIRTPPTPLHPIISVGHFAKWGIDYITCNPHSARGHAHIILRRTGTTCYFQRCGHQISIKTSTRFTLFQLVYGLEAVLPIECEISSLRMAIELLPATSEEERRLLYLAQLDENRRDAALAIESHAKRIKAQYDQNVTPQNFLEGDLVLLYDQANDKLGVGKFVPMWHGPFVVKRKLAKGAYELVDFDGVSLGKPRNGLYLKRHYA
PITA_00418	scaffold162215	117213	118521	1309	+	Retrotransposon protein	MEDLLVDKDQMIVVDPGKPVKVVRWKCGKEGHHKRDYKSKAPDKGNGSDDAPSIEAKTTSDEGGDVYLASSSTHIDHEAWLIDSGASFHFTPHREWFCGYDKYDGGDVFLGDDRKDRIIGHGKVKLKLQGGRVRTLPGVLRIPTLARNLISVSKLDDAGVKIVFDKDTCKMVRRALVLMRGVHIGTLYKLQGSTIIDGCNSYVVPESGVENLVVSGEKTMLWHQRFGHIGEKAFKYFMVKVKIEVMSNSSLDFDFCENCVCGK
PITA_00419	scaffold162215	119797	123666	3870	+	Retrotransposon protein	MDVKTTFLHGDLEEEIYTKQPEGFAVKGKKELCPKTQEEEEDMSCVPYASAVSSLMHAMVCTRLDIAHAVGVLSRPGLDRVLDIHGFVDVDWAGDLDQRISTSGYVFNLFGGAVIWMSKKQSIVALSTTEAKYMVATHESKEAVWLQRLCSSMGLVKGPIRIDCDRKSAIFLARNPTYHLKTKHIDVQHHFVRDMTEDKKVLLVKVDTLKNTADALTKYVSSKKFSWCRETMGISRKEGHYKRDCKSKVPDKGKGSDDAPSTEAKTTSDEGGDVYLASSSTHVDHEAWLIDSGASFHFTPHREWFCEYEKYDGGDVFLGDDKKARIIGHGKVKLKLQGGRVRTLPGVLHILALARNRISVSKLDDAGVKTVFDKDTYEMVHGALVLMRVVSGEKTTLWH…
PITA_00420	scaffold162217	918	1664	747	+	DNA damage-binding protein	MSTGELSDRKKISLGTKAITLRIFCSKNTTHVFAASDRPRVIYIPLGQHARRIWHQEQFRTFAICSVKYSQTNIKETETHFVRLCSFSDDNNAYYCVGTTYVLPKENEPNKGRILVFSVEDGKLQLVTEKETKVYVYNLNAFNGKFLVGINKKIQLYKWVLRDDDSREL
PITA_00421	scaffold162217	106086	107478	1393	-	Patatin-like phospholipase	MAFMKSTCHVGDESKAVSYEDSDKISREVFSLLERNWLLQQHGSSCHAEKLKSAEAGKRVCILSIDGGGMRGILACRYLIYLQNALKIKTGDPNARISDYFDIAAGTNIGGIMVAALFAKGENGGALYTAQEMMDFIVEKGKHIFQVQSSRGLLGKLIRQIKAAKRSTKSLGRILQGLFSRSDGQPLTLRDTLKPILVPCYDLCSASPFLFAEASAKHTQNYNFNMWEICHATMCSPGFEKPITMKSLNGQTTIVGIDGGLVTNNPTAAAITHVMNNTVDFPSVKGMADILVLSLGGGEVDCPYKYEQVKSWGILEWAKPIMNIVSAGVSDIVDHAVSVLFRHNPQNYVRLQVTMKASGGVSEGVLMELAEETLKEKSTESMDIPFGWRRRVPQSNAER…
PITA_00422	scaffold162219	47640	49181	1542	-	Retrotransposon protein	MFDDNDVARKPKMEPLDAAIEEYNIGTTEHPRMIKLSKNLPPDQKPKYVYLFKEFQDVFAWSYEDLKSYDTSVIQHTIPLRPNQKPFKQKLRRINPKLLPMIEKEIKRMFEAGIIAPIRFSECGKYGISLNPKKSLFALEEGRLLGHIISKDGIRIDPKRIQAILQIPYPRNTKELQGFLGKINFLRRFIPNLAELIRLLSNMLKKDAKVRWSLEAKQAFESIKMTLTQTPVLTSPQFDRDFIIFSFASKHTIAVVLLQKDDQGNEKPIAFFSRALRDAPLKFQIMEKQAYALVKVIKEFRIYILYSHVIAYVPNDVVKDILTQEGLEGRRGKWIASILEYNIEIKPTKLVKGQGLAKLMAETNFQALDIN
PITA_00423	scaffold162238	64663	97898	33236	-	Tetraspanin family	MAVSNTIRGVLNFAAMVFSVLIIGSGIWLASKQDTECVRFFRWPLITIGVVLLLVSAAGFVGALWRVPYLLVIYLIFMFVFIIALLVLVIFAFVITNKGRGHAVAGRNYDEYQLNDFSGWLRHYVEKTKHWNKIKSCLSSSKLCSRLDQRYPGAPYLFNAHLTPLESGCCIPPSVCGYSFVNPTYWINPVNQNADIDCMLWSNDQMQLCYNCNSCKAGLLGNLKKEWRKVNIILIVTLVALIWVYLIGCSAFRNAQTEELFRRYKIGFSGGLH
PITA_00424	scaffold162239	40742	41629	888	-	Retrotransposon protein	MRAPPAPLHPIIVVDPLAKWGIDFITCNPHSARGHAYIILAVDYFTKWAEAMATFEADGKTTTFFVFNHIIARFGVPQAIITNYGRHFRNVMMTELIGQLGLRHDSSTPYYPQANGLVESINKVLVIMIRRIIGFTPFQLVYGLEVVLPIECEIPSLQIAIELLPATSEEEKRLLYLAQLDETRRDAALAIETHAKRMKAQYDRNVTPRNFSEGDLVLLYDQANDKLGAGKFVPMWHGPYIVKRKLAKGAYELVDLTGTLWVNPEMDFT
PITA_00425	scaffold162239	41938	42885	948	-	Retrotransposon protein	MSYAFHDIKQIVQPYLNDLPTHSLHRSDHLVHLRAIFMRCRHYRIRLNSHKCVFCIEAGRLLGFVVSKAGICVDPSKVEAIIKFPPPSSLHQLQSLQGKENFLRRFIPNYAEHTLTHVPLLYPPNYNQDYFLYLVASHSIIGMVLVQEDEFRAEHMIYYLSQTLNLIELKYSHVEKLALAVVQAIQHFRHYILLRKTTVTSDCNPMIHILTKQLLGGKYSKLIIILQEFDLEFKKSKSKKSLVFAELMCDFPRADTETVANESIADESLFLISTLDPWYGDIIVYL
PITA_00426	scaffold162243	16612	18680	2069	+	Retrotransposon protein	MVPDLSTTRRVYMYVEGLAEPLRGLVRSTRLATLQDAISRTRDLQDVLPRTQTPYPQRQPFQSKGKDVRIPPPKGNPGQEPWAPGHRCAAGKAHFIEVFSESSGEEDDEDDVEAGDSHAIQGPLPPPPPAAGGASFAPTRGAFATLRGVPKYLTLRVRGTVCGQRVSVLVDSGVTQNFINARMVERRGIQTKIFDGLSVLVPEDQTMMCARYVPELSVTMGTYTLTDHFLVVDIPDTNMILGVQWLITLGKVTMDWKTLKMEWDDEKTGRHEKIRGQHTYLPQTVSAHRMEAVFRKGDIEWAVELRASEAGTTRQTGPEQEDPKEQVPHTQDRELIDELRGARFFSKINLRSGYHQIRVKEQDIPKTTFRCHYGHFEFLVMPFGLTNAPATFQSCMNHI…
PITA_00427	scaffold162245	101789	105167	3379	+	Subtilisin-like protease SDD1-like	MKILHPERAVTQMFWLMFVTSMAGGMMRCSGAESVQTYIVHLSDMETEGIQHSDRRERHSNLLGRVTGDPAGSRILYSYESVINGFSARLSESEILALQSVDGFVAAYPDRILNLHTTYSYRFLQLDSLVGKLWPASGFGEGTIIGVLDTGVWPESPSFRDDGMPGVPERWRGGCQSGPRDFNASHCNKKLIGARFFNSGHQAGFSEIVSGGQPEYESPRDSKGHGTHTASTAAGNTVIDANLLSNAKGIARGMAPSAHVAMYKVCWDGGCYSSDILAGMDAAISDGVDVISLSIGGFSVPFYEDSIAIGAFRATERGVFVACAAGNNGPFGYSVSNEAPWIMTVGAGTVDRNFPAKVRLGNGQVLYGESLYDATLGARESLVPIVYAGDAGIQNNSKY…
PITA_00428	scaffold162251	165984	167102	1119	-	Glyoxalase family	MGQAEDEIRPCPVALPLPLSSLNHVSFVCKSVTTSTQFYEAVLGFRLVKRPSSFDFEGAWLFNYGIGIHLLQCQPSDALPERTEINPRDNHISFQSPDVAKVEKALQESNIKYEKRVVEDGGLYVDQLFFHDPDGYMVEICNCHNLPVIPIGAGPNLATIPTSPGAGYSVTSSPGRFASPKPNRKMEQKCPENRSEITLVTMNASTPLRSFANQKKEKVPTGRENAHDDKRPYFLDIMAFYL
PITA_00429	scaffold162251	194164	195402	1239	-	Lob domain-containing protein	MRLSCNGCRVLRKGCTESCILRPCLQWIRTAESQANATIFLAKFYGRAGLMNLISNGPDNLRPAIFRSLLYEACGRVVNPVSGSIGLLCSGNWAVRLQAGVESILRGNWKPQTPVETMAARKLQKSVKTRQRSKGFSHSKSKRNEGERGPVSDHVESISKSDYCGDVANVSQKTSGHGDFDERYVDKYSMFSTAREQEEFACVDQAQMQYCHDLSNPKTSETETSFNAVELELTLGSKVSFRRTPDKISSSEWWPSSQ
PITA_00430	scaffold162251	351845	359381	7537	+	DEK C terminal domain	MAEVGVESAVPESSANGKVEVPTEVQDVAVTESQGNGTETERVLEEASEPEGETNAKAVKEDAVKGAEDNGNDEDKSAGDGGEEKIKADEKSEGKVPKKRGRGRVSTDAKKSKAVEDERESKQGQEETPKESKKRKIRELSTPTLDRPSRERKTIERFVASNEKENVKEFTIEKGRGTLLKDIPNVVYKLSKRSRADENVRLLHAVLYGKRGKAFQLKNNILQFSGYVWGDNEEKLKGKVKEKLEKYNKENLLNLCDLLDIHVAKTSNKKEEIVAKLIEFLEAPHVTTDVLLEEKVQTLKAKKRKRKSKGTPGKSRGRTPGKSPGKKQKKSAVSKEERRNEEEEEGEEDDVEGENENDNESSGGEEEEEEDKVAEEVAEEEEEEDDDEDYGQKKKGQKR…
PITA_00431	scaffold162253	55345	61933	6589	-	Retrotransposon protein	MNDQHMRDWLEAQWKPIIGYVPIIARLLKEWYCFHFLSAKDMESIFKHQWVYGRSFLALHNWYMGYNPLRNTVSNNVIWLKLPGLPLELWSKETLIEIGNAIGRCVYVDPWCLGEKDKRMAWILIDKAFRGGLLEYIDISWNEQTIRQRLDFWDVPFRCATCHLTGHLIKNCPKHLLKGRKHHNFSKFVEKPHGQKASSIDSGKSDSPKSFSRSPHHVVSDGDYQKSPQPVVDSDPLNINSPSMLALETASEYEIPCPLKPPLEPLLDQTLILGARQEVIQMKMMHIPLPRISFHLEIKANLKLKKDEYTF
PITA_00432	scaffold162255	73808	75018	1211	+	Retrotransposon protein	MVMPCLYEDGPRIETREGHFRRDCKSKSPDKGKGSDDAPSALAKTTSDEGGDVYFASSSTHVDHEAWLIDSGASFHFTPHRSGSASMRNTMVAMCKDSVREGYLQDGMSNSSLDFNFCENSVYGKQNRVSFPSGGKRTKQILELVHSDVFGPVKVPSLGKSVYYVSFIDDFSRNTWIYFLKKKSEVFDRFKEFKALVKNQTEKKIKVLRTDNGGEFCSKEFEEFCKKCGIARQKTTPYTPQQMESQKE
PITA_00433	scaffold162255	76483	77182	700	+	Retrotransposon protein	MSRVPYARAVGSLMYAMVCTRPDIAHAVGVLSRFMSKPGKEHWTAVKQAGFQRRSTSGYVFNLFGGAVSWMSKKQSVVALSTTEAEYMAATHASKEAVWLQRLCSSMGLVQGAIRIDCDSQSAIFVAKNPAYHSKTKHIDVQYHFVRDMIEDKKVLLVKVDTVKNTADALTKSMSFEKFSWCRETMGVSGWKND
PITA_00434	scaffold162255	78951	80027	1077	-	Retrotransposon protein	MAHFVPCRKTSDATYIAHLFFTEIVRLHGLPRSIISDRDVKFTGHFWRTLWKKLNTQLQFSSAYHPQMDGQMEVVNRSLGNLLRSLTGENSRTWDRVLAQAEFAYNDSPNRSTGYSPFQILYGMHPRGVHELRDLGKLEKRRDKVLAYLRKEQFPKREYSKLKFKKIGPCKIIRKFSANAYELQLPPGIGISPIFNVADLFPYVTGSADSTAAEPPWDTKCEGDSWTRQMPMAPPVEIEGILDTQVAKRTRRKEYLWYLVKWKNHPIEDSSWLNATQIQKAGYSVDNLMEWSHDFLPPREPDAGASSSEETEGG
PITA_00435	scaffold162261	23480	24300	821	-	Retrotransposon protein	MKIAISVSFLSIDLVTQRTIPFLDVPISRKEDGTLGHQVYRKKTHTDSYLHADSYHHPSHKSGFLNTLVVRAFRISDRDHLKDEIEHLTSVFKNIGYKEWSIKRAIRRAQDRALSKRPLGDKKENQGKIYLPFIQGTTDKIAKNLKKKNIDTQFTTCGTIRQMMRSLKTRLKEHAADIKNERSRTSALAEHSSKTKHHMCLEDAKVIAREDNYHKRKIREAIEIMKFPQNLNRDNGSEISGN
PITA_00436	scaffold162262	40271	41541	1271	-	Retrotransposon protein	MLPGVLHIHALARNPIFVSKLDDAGVKTVFEKDTYKMVQGALVLMWGVRIGTLYKPQGSTVIYGCNSSMVPEGGAENLVVSGEKTMLWHQRLGHIGEKGLRILHGKGMVEGMSNSSLDFDFCENCVYGKQNRVSFSSGGKRAKHILELVHSDVFALVKVPSLGKKNEQDVDGKGKKHAQWCRLGQEFWAEAVDTACYLVNRSPSLTLEDKTPQEVWDGKKPSLSHLRVFGCDAYIHVPKEKRTKLDSKSEKCIFTGYKDSLKGYKLWNRVTSKVVYNQDVVFKEVKDVIKHEVQQKEPKKIEFELKEEESESTIEEESEDKEPQTPSMRRSVQERR
PITA_00437	scaffold162262	90756	112545	21790	+	Glycosyl hydrolase family 38 protein	MRQDMMEMGMYVRNLSVVDINAEGGGAGRSSRRVAEGGGIADDGSPRRWVCTWSQENQLTDTPPHAEFACVPTSPICRSLAIIISAILTQTKDMKLGQRSPNRPVDAISRSSGAFPGSELSLVVSSGEPGTPAFALVSYEAFFQRWWLEQSEEKQGQVKKLVDSSQLEFVNGGWCMHDEAATHYIDMIDQTTLGHRFIKQQFNKTPRIGWQIDPFGHSAVQAYLLGAELGFDSLFFARIDYQDRANRINQKTLEVVWQGSKTFGPSAQIFTDAFPVHYNPPDRFRYENFYGDDNSPPIQDDALLFDNNVKQRVDDFVEAAITQVIGVAFDSNAIDARMIMPRPIL
PITA_00438	scaffold162263	15090	15792	703	-	Early light-induced protein	MAAVNASVMAINGASLLQRRPAKRSTTSRQLRVKCMAGPESPESRRSPSTPPQTVSTNFKNVFAFSGPAPETINGRLAMLGFVSAVGVEIASGKDLVAQLASGGVPLFIGSAVLFTLASLIPMFKGVSKESKSQEIWSSGAEMLNGRFAMIGLVALALTEYLKGGPLIS
PITA_00439	scaffold162266	76057	79026	2970	-	Prolyl endopeptidase	MLPFQKLIDNFEAAYYLVANDGTLFTFQTNKNAPRSKLVRVDLMQPEAWSDVIGESEKDVLESAFCVNGNQLLLSYLSDVKHVLQIRDLQSGNLLHNLPIDIGSVFGISGRRKDKEIFIGFTSFLTPRIIYRCNLDVEKPELVVFRETVVPGFDRTEFEAKQVFINSKDGTQIPMFIVSKKDIALDGSHPALLYGYGGFNISITPDFSVGRIVISRHLGAVFAIANIRGGGEYGEEWHKAGSLAKKQNCFDDFISAAEFLVSEGYTQPKRLCIEGGSNGGLLVAACTNQRPDLFGCTLAHVGVMDMLRFHKFTIGHAWTTDYGSSEKEEEFHWLMKYSPLHNVKTPWDKPGQNLQYPATMLLTADHDDRVVPLHSLKLLATMQYVLCKSVENSPQTNPI…
PITA_00440	scaffold162267	856	2548	1693	+	Retrotransposon protein	MHAVGIVGRFQANPKETHLQAVKRIFKYLQGTQNYGLWYPRDTDLTLYAYTDVDWAGSVDDRKSTSGGAFFMGSRLVSWFSKKQSSIVLSTAEAEYVAAASCCTQLLWMMQTLQDFQIDCTPPVSILCDNTSAISISKNPVMHSKTKHIPIKYHFLREQVLEHKVKLEYVPSKEQVADILTKPLPREAFEYLRHKPGVVDASSSLQLWKCGGAAGDAAGGAAGGAAGGAAGGTAGGAAGGTTGDATGGAAGDAAGGAARVAVGGAARDATEGVLGSVFCYCGPGYLGDLLVLDDHLIFLDPV
PITA_00441	scaffold162267	27342	44282	16941	-	Retrotransposon protein	MGVLNTLATRALRISDNESLDKEISHLLDVFVENGYSRHLGWKAFLKASRNVLIKKEPKERRLGVHLPYVQGTTDKIAQIFRRFDIPLTFRPLCTIRNSLRSVKDPVNPKDMKGVYLIPCSCGTPYIGETGRSIQQRISEHAADLRYGRTKSSALAEHVDKTKHQAQPHAPAHISAELSQAARRIAGRHNSKQNLAEEGKAEECVGQQEEGDNHGNTEPPGGNSLGATVALDIAGSSSGTRPMMDTPGGSRADDVVWDGGIWYGNACHIVEEPLDPDLPM
PITA_00442	scaffold162271	50447	58981	8535	+	Pentatricopeptide repeat-containing protein	MRFALRIIKQPARLKHLPKLVYRWTFLHTNADAYVYSSLLNSCTHIKALQKLHGHILLTGLDQNIFLGTKIVGLYSFFGRLQNARQVFDKICQRNIFLWNAIIRGYARNGFFEETLALYCQMQQEGIWPDRFTFPFALKACAGLSALQEGKEIHYHIGRMGFESDVAVGVALINMYAKCGRLEFARQVFDNMSERDAASWNAMVVACLQNGVAEEALEIFRQMQLTDVKANVVTMVSVLPVCAALGALRRGKAIHGYIIRGGFETDISVGSSLVAMYAKCGFIDIAGRVFDCMAERDVVTWNAIIAGYVQNELSIEALALFDQMQLEEVKPDRVTMLSVLPACTHLGSLQQAQMMHGYIIRRGFELDVAVGNSLIAMYAKCGSLDDGYQVFDKISRKDV…
PITA_00443	scaffold162277	44541	47281	2741	+	LRR receptor-like serine threonine-protein kinase	MAASTDFILITSTLMLIFVSANAHILHHYHEKSRERLQVDIEALQAFKASLTYDPSHALANWDFVANHVCNWTGVTCHPHKLRVSGLNLYNMSLQGTIPPHLGNISFLGVLNLTLNSFSGIIPNELGKLRRLKRLSLKQNQLISSIPEALKDCTSLRLLNLSYNNLTGTIPSGLGQLQNLQKLSLHGNGLTGKVPETLGNCSALEILSLGSNFLTGTIPSQLGLLTRIETLGLGGNQLSGGIPPSLLNCTESGELYLYENRLTGEIPWEIGTRLSRIKILDLSENQLSGGLPPSLLNCTELGELYLYNNRLTGEIPWEIGTRLSRIKILALSTNQLSGGIPPSLLNCTGLSELYLYENRLTGEIPWEIGTRLSRIKILALSTNQLSGGIPPSLLNCTGL…
PITA_00444	scaffold162277	47292	48468	1177	+	LRR receptor-like serine threonine-protein kinase	MLRSQLRETKIVSEEEVNRATNGFSPDNLLGRGGHGSVYKGVLENGTIVAVKVIQSATSGGAYKRLIKECKTLGRIRHRNLVRMVGVCSSLQVKSVIMEFMSQGNLDKHLHCRENSCRLDLKRRLSILKDVAHGMAYLHHYCSPAIVHCDLKPSNVLLDETMTAHVGDFGISRLINDSAAAAASGDTSSHVIGSVGYIAPEYGTGGRPSMKGDVYSYGILVLEMITGKKPTDAVLSEEEQSLQSWVGDAFPDRLLEVIDTTLVEEIRMEEEDVSEFMGHGIVVLLAKIGVMCSKGDPHERPTLLEVEASLEQLVAKIHKKSENELNRLGQVTDEAISESESD
PITA_00445	scaffold162295	18007	20887	2881	-	Leucine-rich repeat receptor-like serine threonine-protein kinase	MLRMSLNQLGGSIPPALCGCRNLQNFSVAYNNLTAKIPTQLCVLPRLQHINLYVNNLTGTIPACLGNISTLHYIDLGNNNLHGFVPPELGMLSQVRVISLSHNNLRGQIPSSLSNCTSLQQLDVTQNQFTGHIPVDFCSKNTGLWGFYLGGNQLSGIIPSSLFNCTKLQRVSLAENELSGLVPNEFGKLKQLQSLTLSKNQLFSSSTTGLSILTALTNCSTLRKIDFSINHLRGRLPSSVGQLSTKLQLMDLGTNGLVGEIPLQIGNLTGLTLLALDHNSFTGTVPSSLKMLQKMERLYMGGNYLQGNLPVQIGQLRSLGLLAMEENNLSGKIPDSIANLWQLRYLYLQKNQLSGKIPKDLGKCVNLLLLDLSYNKLSGDIPPEVGSLANLAFYFNISN…
PITA_00446	scaffold162301	118	4039	3922	-	Resistance protein	MASSSTQTPCEIEEIEMENQRSSDGASSSSTVAVDKYYVFINHRGEVKKNFASRLYRALLSRGLKPFLDQQDLQEGLPFPSQLEAVIRNASVHVAVFSPKYAESYWCLHELLLMRQSGAPIIPVFYHVNPAELRRTDQNKIKGYGLSLHQLELKTTLDPRTQEQKLRYDPATIQKWRDALSFVADISGFDLDDKYDGDEVHMIDKIVERLDKMIRKPGLYVAKHPTGLEDKVTDFEATVLKQQHAGKIQVAGIVGLGGMGKTTLALELFNRMSSKYNKSFFLSDVREKANKSSLHSVQRELLRGLTQGLPEREMDINNIYEGKGKFEMHLKSAHVLLILDDIDHDDQLEALLPVKDVLRPDSFILITSRYKDVLERSGVEQLCIYRLTGLPRQHSQQLF…
PITA_00447	scaffold162302	88798	89758	961	-	RnaseH	MNAWLQTPTGFHKLNFDCASRGNLGPAGIGGVLRNYKGDIQDIFSQAMGEGTNNEMEFAALDQGLRILICLGIGATMVEGDSLLAINAARKMQMGSKPGKVTKHWRLAKVTEFIVEHLSSLDRIILQAVRRTTNVVADCLANYGIDYHITYLDTCWHDVTCTKLQDKCLLLSRKDIRYHYPQWKMKEILQKNDCQRMLGPMDDTWPITRNPKPNKIVALDRRQGKARRKRYFSTHQSTITIGSYQKSLASYAPRPTLHPESFALFFIWFSEVLPSPAITFE
PITA_00448	scaffold162311	28237	70024	41788	+	Ubiquitin-conjugating enzyme, E2	MEDELIDYSKDTYEGLKVEAQLDNIDQHFPLALGKKALIAMQPFTGHLSSEEALSSGDHDDVYEEEPIPKDYARIVWTNLSQVIGKISDIEVLDRAFFHGDIVASASNPSGQMGMVFNMDLTLDLSTPTSVSIKDVSRRNLHRIRAFTQGDYVIHGPWIGRVDTVVDDVIVICDDGSKCKLMKANLDHLIPISKNLHYPYVSGQRVRGNSSAVFRNGIWLCGEWKKNNKEATICDLELGSVWVNWITAASPGYDFQSNIIPTEQQDPEQPNLLSCFSHTDWWLGDWCPLSRMLERKRSITNRKMKQQQSSVACKEPPASVACKLHSSPSQPKIFDWVADHPGHKAEKSIPVKIGGAVYARSHLEPSPDKKNLNAEYAGAHP
PITA_00449	scaffold162311	260029	262142	2114	+	Zinc finger, C3HC4 type (RING finger)	MANTGMTEESIEALPSIIYEKSIQQLPGTSIATDCPICLVEFAEGEVVRVLPNCNHSFHMECIDKWLRSHSSCPPCRRCLRFCGHKKMAIDTQPSKSNAHEGQIHQPRKSQDLLLQFVDTKWVAHVAHMCNLSRGLLKDAVESSILFSVMLLLEYIIPEWCKETSRAFQSGM
PITA_00450	scaffold162317	9816	12568	2753	+	Transcription initiation factor	MVGDYQFCPDCNRQTETVVDSITADCVCTECGLVVDTNNIDKTHDVRVFDDNHDAQRRIERATPEGGLATTRIGGSGAGSLVRAGRKVLKSSKEDSTRQHRKAMGEIAFRLSVSEAVVGRALYIFEKFCSSKKAPFRGKDKKKMDAILVSCLYNAGKQLSQQKPLEEWAQATDLTLRDIFRTRKTIQPFIHADDTNYLSNPEPLRVEGSKNDGSGVHEHSMFWDLYSLHYSSQGLKSFVSRLCRLVGFEFSECIIAEEMATKVVKSVNVRRKPTSIAGVIVWICALLHGREVDLKLLSKNSVSVKILRATYLDLYPHWKHLVPTGMFAPPPSLSLSLCEYSLPFSSLLTHSPPPLALSLVPPSVTPLPLSPSLSPHYSLSLFLSLLYLSLSLSLSLSLS…
PITA_00451	scaffold162318	97752	98711	960	+	Retrotransposon protein	MLWDQRIGHIGEKGLRILHGKGMVEGMSNSSLDFDFCENCVYGRQNRVNFPSGSKRVKQILELVHSDLFGPVKVPSLEKKIKVLRTGNGGEFYNKEFEEFCKKCGIARQKTTPYTPQQNGVAERMNKTLMERARSMLNGARLGQEFWAEPVDTACYLVNRSPSSVSEDKTPQELWTGKKPSLSHRKGYKLWNPVTRKVVYSRDVVFRDVKYVIKHEVQPTETEKIEFELKEEELDSTVEEE
PITA_00452	scaffold162332	10052	12069	2018	-	Retrotransposon protein	MSPTRLGYKELGLELVEPLQEQPRKSRRPPMVDEKKDKGAGDPIKILLEEALERQRNAMMDSFAKILQRLPRGDASASSSDSGNATPFKVQIVFALLKAAPHVKDWWETYCERKDESTGSLFSSAPTCNDFRNAIKEQYYPVKSYEDKYIKWTTLRQGRDQDVPEFTNIFHTLRTQLGIKYFELHLVLKYRGCLHRYIQEQMEFLNICSLGTAYRYAVKIEQKFKQKKRDFGSTNMKPKGQSQGGVTQDNPSKPQEKNNTTKPKKDIGKWCEFHKSPTHNPSECRNKQSLVAELKASESDACSDPEPEPNKGNGKGKQIIDADPSTTVATAKIQKNEPENAEEGECPFHSQMWVKGSPLQFIVDSGSQNNLISAEVMKRLGLPTTPHPQPYSIRWFHEG…
PITA_00453	scaffold162341	44452	49461	5010	+	Conserved hypothetical protein	MFEVCRGIITFPTLVTQLRPRAGRKLQYEVKYAKPEIEHEFVTLVRYTREAPFGQATSLFNWKSGIIEVAQHKSVLLVVLISTIISTSLTKHHEGLKCTSTREAEAKTKVFATGTDTSSSVIEWTFRELINNPNLLKSNLGSLFHAFDWNVPPNPDRLNMDEAFGLPFQKVMPQNALVLSLIV
PITA_00454	scaffold162342	13862	16836	2975	-	Transcription factor	MEVVGGASNNINIEMWNMLELIRHHLLEVEDEIDIEGGNQLGKPQAQDKENKERHYIGLRQWPWGKFAAEIRDPTKKGARIWLSTLITAEEAALAYDRATFRIHGARALLNFSLAFASNSENELAVGRMRQKRKRGNDNSGTLELRRGASNNINIEMWNMLELIRHHLLEVEDEIDIEGGNQLVSSSISSTFVASASRLTSNNEFVETEDYSSSSFSSVCTITKSEDTFKGKLQAQDKENKERHYRGVRWWLWGKFVVEIRDPAKKGARIWLITFITAEEAALAYDCAAFGIHGAKALVNFPLAFASNSENELAVGHMGQKRKRGNDNGGTLELRRGVSNNINIEMWNMLELIRHHLLEVEDEIDIEGGNQLKQKIIPPLLALLSAQLQKAKTHLRGSR…
PITA_00455	scaffold162342	32161	50706	18546	-	Transcription factor	MDAVEGASNNINIEMWNMLELIRHHLLEVEDEIDIEGGNQLVSSSISSTFVASASRLTSDNEFAETEEYSSSSCSSVCTVTKSEEVFKGKPKAHDEENKEKHYRGVRRRPWGKFAAEIRDPAKKGSRIWLGTFNSAEEAAVAYDRAAFKIRGARARVNFPLAFASNSENESTVGHMGQKRKRGNNSGGKELGGNRSCRGLGGLPPTLALNNGEAVVFGRGDAKKKKSPLRLKAEPEDFRDSTPQNNDRVSPINSSSGMGVVDDCKHAFLELKRKKIHRYLVFKIDEKAKQWLLKRPEDLLRVTMISLLPSLRTIADTLSMTSILSPTRTIRKSRSSSLHGVQMYPKSEQRCFMLQLRTY
PITA_00456	scaffold162359	156624	160008	3385	-	DNA-directed DNA polymerase activity	MLKQSRKEKFIDQTWRKAVLYDKQRCKSLHSDRNESCASSTSDLEAETAFRFHYGGTKSTKTRALRRVFHRSRSPRKNRSPISMLPGRRKTRNNGKNVSPLSSFKLQRGYYPPAKDSYEEDGSENFSSEASSCNAGCNACIDDEGMDTNCNMSYHESCINPKVLRVDSLHASKNKKLENHRGFSLHANKTLQESHPRHALRINDYYRGNARKRQGEIMTEDSNARDCKENHLSLSQKYRPRSFNELVGQNIVTKSLMNAILKQRIASIYVFYGPRGTGKTTAARLFAAAMNCSSRNRKSGPCWECRECSLFQSGESPHVTELYAASNNDIEKLKFCLQNIEFSQSASEYKVFIIEDCHELSHEAFSTLLKFVENPNIYMVFILITIDSELLPKPFLSGC…
PITA_00457	scaffold162363	22075	25922	3848	+	Ribonuclease H	MLAIEAITNNTRGRIDATNYSVEERNFLSYALENIPRAQETNRQGKKEREENRGWKLRLKEEEFTIWLSNCNRFCLFFDGAAKSNPGLAGVGGLICNANGECILSFEWGLGENSNNRAEGLALFQGLTQLIKLGIMKANVFGDSSIIIRLMRVNATFTMTTAIPVNNKRPSSFRTRGKDQVIRVNDRVGRLERILFKNGIGKVIRSMRKHKVSGRKCPFTMIAHTLRDLHLDPGHKHNLMTHSGLPSRRAQTNSINTVKNIALHHIQQDCLSDTWQFCVWNSERRNKPISRSPHCNSFAIGHDSLYTTPSPPLPMTFSSFMHSKMAPLPRFSFWEADHLCRWPTSTNSYMSSDWGFGADSALCHFPIKRALYPAGLDLPANVMCHLKGVGYDEQSANYA…
PITA_00458	scaffold162375	23061	23981	921	-	Retrotransposon protein	MRTGQQKEQERTSKIRNEKEGKGEHSAHKLKGKESNRKANGNSKAKEVQSNPAQENNQKKEQENNENTDPGKENEARKSNQENLTDKPTQGPCKPKVAETLRVVLTDPKIPAYRDHLTEHVVICEFMGLWPTERALCQWIKQHWKPKGDVSLHLGAKGFFTIVFSNLEDKDRVFDGGPFFFASAGLYMKPWKPNFIPVKETFTHVPVWIRLFALPIDYWGFAALKQIGDKLGTFIKAS
PITA_00459	scaffold162378	4640	6747	2108	-	Transcription factor	MGRAPCCEKVGLKKGPWTPEEDQKLLAYIQEHGHGSWRALPQKAGLLRCGKSCRLRWTNYLRPDIKRGKFNPQEEQTIIQLHALLGNRWSTIATHLPKRTDNEIKNYWNTHLKKRLVQMGIDPMTHKPKSESTIAVGRQSCNGSSNLSHMAQWESARLEAESRLARESKLRAQGLWPASMRNPNVNSDILTRLQLAGQGFDSDKEGSKVLGLNSTGGFERMKIEDKWDKFQDLSLGIKSDQSNSSALGSSFRGYNPVENDQSADRASNTSYLSLLQQAMCPSAQGSKILYNEAKKLMENQKNRQANATATLYNVHQPHGNCSESKHL
PITA_00460	scaffold162384	4223	8701	4479	+	60S ribosomal protein	MPEQDVVSWNTMIVGYTKNGYCQEAFRLYGWMQWIAIEADHVTFASVLGAFAGPEAPQQGNEGIWVRSLQSFQSSQHHGRKRRGCCSGGSSSRAEEMSHRKFEHPRHGSLGFLPRKRARRHRGKVKSFPRDDPSKPCKLTAFLGYKAGMTHIVREVEKPGSKLHKKETCEAVTLIETPPMVIVGVVGYIKTPRGLRTLNTVWAQHLSEEVRRRFYKNWYRAKKKAFTKYAKKYDSEEGKKEIQAELEKMKKYATVIRVLAHTQIKKMKGLKQKKAHLMEIQVNGGTIPQKGKGYEGVVTRWGVTRLPRKTHRGLRKVACIGAWHPARVSFTVARAGQNGYHHRTEMNKKIYKIGKKDQESHNAMTEFDRTEKDITPMGGFPHYGIVKDDYIMIRGCCMG…
PITA_00461	scaffold162384	61800	63194	1395	-	Rhamnose biosynthetic enzyme	MDCNPEGWNALATWRMLYGMDINSEKDLLPVADNFGILYQIDIRSNKKTEEPILIHKKVSKVVGLHFNPLNSDLLISCGNDHFARLWDIRQLKAGAFLEELKHPRETAHAQHFGGMVNVHPAYTSTWENADKYRTPSFKCTSNPGDDNPPSKSSDSSRVPGEIVGNHKCRFSFAPRSNSLLLINYATGCIFEYDEKHPLGSGIAFKEEDTPNFMGSCYSKAMVEDLLKNFENVCTLRVRMPISSDLSNPRNFITKISRYEKVVNIPNSMTILDKLLPISIEMAKRNLTGIWNFTNSGVVSHNEILEMYRDYIDPSYT
PITA_00462	scaffold162384	117138	119990	2853	-	Endonuclease/Exonuclease/phosphatase family	MDDERNRYSTQESIKEATTRHFSKLLTEDKGVENYSSMLQYMPKRVTQEMNSKLMKEVEEEEVKAAIWSLHPDKAPGPDGFPISFYREYWTMIKKYLLKMIRWVMQKGKMGGFTNSTYLALILKENRPSSFSRFRPISLCNSAYKIISKILATRLKPLLPSVISENQGGFLPNRHISDSILLVQEAIHSSLTRKEKGFILKLDLANSFDRVRHSYLFAVLHKMGFAPSFTTMIAACITGPWISPLINGRSCSAFQSSRGLRQGCPLSPYLFILMVESFSQALDYNRIVGLITGIKIEQGAKNINHSQFADDTLLIGGASTTIARRFKKLLDQFMDYSGGKVNQAKSCIYGWNTANHIIHSIASIFGVSSKLTWNHSSYLGMPVSLGPLKADTWNEILDK…
PITA_00463	scaffold162384	120128	122391	2264	-	Reverse transcriptase (RNA-dependent DNA polymerase)	MDPLDPPCGDPDLQQAFSNLVRSLPPQRTRPAATKFVKKLDVIQEVQLSPTIPRMAALSLAEKGLIGQFTGLWPSPKTVQRWVERNWSDKTQGKISIKFCGRGYFTFHFETKEDKDLIFRNGPYFMDSRGLYLNKWTPDFDPELDIPNVVPVWVRLPHIPLHCWGDESVKAIGNAVGKYIDRSEPKDNMQACARICVEVDLGRGLPEAIKLKVDDWSHIQQLDYEQIPLKCKVCHEYGHFANRCTKIVNVDNDEQEGQWEPVKKKKSAASHKSPPETDVPGTSNQLPPTPPSLTPDPPIPPSSNPFLILSETESSLDLHSFEPPPQSSSPSLQPPPNPPSSRTTRNSSKDHGAPSDVQKKPGPRRKTAKQQRDENAQKDIALGTQTPIERFILGPQEKE…
PITA_00464	scaffold162384	154454	155413	960	-	Retrotransposon protein	MDMKTTFLHKDLEEEIYMKQPEGFAVKGKKELDSKPVKVPIPIGVKLSIEQCPKTQKMKRTCPVSNMQVRWCLMYAMVCIRPDCTCSGVLSRCSQNQGRALDNSEADWARDLDQRRSTSGYVFNLFGGAVSWMIKKQSVVALSTTELEYMAATHASKEVVWL
PITA_00465	scaffold162389	67500	68467	968	+	PAR1 protein	MAVTEPIHVALFIILIAITVHAVQSAIIKCEELPMELCAFSVSSSGNRCVLEKDVMMNDTLQFECQSSLVMVEKMYQVLFFRVPQQLPNIVDLHVNLAAGEGISIASMCESQKSRSGNVIKKSETDLSKSKSSIRSKSSESPNRKETIKLSRKLL
PITA_00466	scaffold162392	177369	186926	9558	+	Core-2/I-Branching enzyme	MQNRSNLSVGEDNSNASLLPRSQYNKREWPQKLLRCLLFFILLGSGVIIGVVISSHLTYYLGSRESNYTLFYPPFVSPSPPCNLKKEEQKEKMPVKLDDWIKPSSSMHNMTDDELLWRASMVPLRKDYPFRVPKVAFMFLTKGPIPLMPLWEKFFHGYQGLYSIYVHSLPDYKLKTSPSSPFYNRQIPSKVAEWGRMSMCDAERRLLANALLDFSNNRFILLSETCIPLFNFTTVYKYLIMSRHSFVSAFDDHGPFGRGRYNKNMEPEVTLDQWRKGSQWFEVNRKLAVNIVADDIYYPKFEKFCTPACYVDEHYFPTMLSIRFGSLIANRSITWVDWSRGGSHPGMFGKGDITEDFLWKIRNGRSCIYNNQTTHICHLLARKFAPSALDPLLQLSKRV…
PITA_00467	scaffold162393	47304	48333	1030	+	Pentatricopeptide repeat-containing protein	MIVRCVQNGLSLEAMEMFRQMHLRGLERNAKTFASVLPACVNLGAMQQGIEIRGEVIRSELESNVFAGTTLVDMYGKCERLDVARKLWNNFHSAWADINWGRQCQFSEAMKSFSKTAMELCEVIARIHSQGLVCRNLGPECFDFDEFGHPLIELNKALLARKKLKHFFRNILTGTEGSKTENIHDSVTMPWQFLSPEFLSLLYKNEIGFISADSEKKKCALDSALETTTPIIFKSDMWSLRRLLLTFLIGESPFSDLSFSEFLDRILIERIKIDVWFEEKLLP
PITA_00468	scaffold162396	22181	24539	2359	-	LRR receptor-like serine threonine-protein kinase	MAPEAAQKMSKQERAPSKDPDVLSNFISIDCGGTAYFTDNTTGLQWIPDVGSVTSGKAVKINVSTETRRQYQSLRYFPADNKKYCYALNTTERTRYLVRATFLYGNFDNSSAYPKFDLYLDTTRWATITIATATDVYVEEIILRAASSAINVCVLDASTGVPFISTLELRVLNDSMYATDFEEDFFLKVTARINFGARSKEPLR
PITA_00469	scaffold162401	418	4453	4036	+	Zinc-finger of the MIZ type in Nse subunit	MDYRWLSECFQWRHLENNLGTKIVNLYAACGKMLLHLVQEVQEHTKPIISISISKPGEILYTGSLDKTVRVWAVGREEIHCIQVHDMKDPIEALYFNGDIACSVTQGTGVKIHNWNGSSKLAIPNKNVKCLTMVEGKIYCGCIDYSIQMICAPLRTLRSTSYIGAKYDMRAPLYFVQRTLPHFVIFAVDTWDPSPSNDHVSTFEKMTKKERREKPRWVRGTLPKQRSRVDF
PITA_00470	scaffold162406	159515	163230	3716	+	Auxin-induced protein	MVGLQGTEKLKPLLSQIIYQAAFAGMYIIARVSLVDGMNHFVFVTYRQITATLVIAPIAYFLERKQRSPLTWTALFQIFLLASGITITQNCYIQGLYYTSSTFASAALNLLPVFTFAMATLIRLESVDIRSLGGQAKILGTVISVSGAMVMTLYKGPALKFLSPGAESHHTASNSKPINLVLGSILVFGSIVSWASCTVFQAPVLKTYPAQLSLTAISCLFGSIQSGLIAVIWEHKKSSIWALGWNVELLGVVYSGILCSALGMFLQVWCISKKGPVFVAIFTPLGTIITAVLELIIIHVYLRVGSVVGAIVIVAGLYVALWGKENDFRTHVDKDSENHIQFGAGPLEKDQATV
PITA_00471	scaffold162406	279111	282279	3169	-	Auxin-induced protein	MVSFKGIEKLKPLISQIMYQIAFAGMYIIARVSLINGMNHFVFMALRQIIATVAIAPFAYFLERKQRPPLTWTILFQIFLLASGITVTQNCYIQGLYYTSSTFGSAAQNLLPMFTFAMAALLRLERVNIRSLGGQAKVIGTVISVSGAMIMTLYKGPVIKFLSPGVEGHLMASNSKPKNLVLGSILIFGSIVTWSASIVFQAPFLKRYPAQLSLTAFACFFGSLQSGLIAVIWERKKSNIWAIGWNFKLLGVVYSGIMCSALGMYVQAWCISKRGPLFVAIFSPLGTVITAIMELIILHVYLRLGSVVGAIVIVLGLYTALWGKANDLAPEATGVVDENRIQLGAQPIEKEEATV
PITA_00472	scaffold162424	83030	85175	2146	+	Retrotransposon protein	MNKTLMERARSMLSGGGLGQEFWAEAVETSCYLVNRSPSSALEDKTPQEVWTSKKPSLSHLRVFGCDAYVHVPKEKRTKLDSNYEKCIFIGYKDGLKGYKLWNPITRKVVYNRDVVFREVKDVIKREVQPKEPEKIEFELKEEESEFLEEEELEDEEPQTPGVRRSVGERKQPKRFMSKLGKEHWTTVKQVFRYLCGTSDYGLCYQGRPGLDRVLDIHGFVDINWARDLDQRRYTSFYVFNLFGGVVSWMSKKQSVMALSTTEAEYMATTQASKETVWLQRLCSSMGLVQGAIRINCDIQSEIFLAKNPAHHSKIKHIDVQYHFVRDMIEDKKVLLVKVDTLNNTIDALTKYVSSNKLSWCRETMGVAGLDK
PITA_00473	scaffold162435	14814	19430	4617	-	Retrotransposon protein	MEAGRRGRGRGKGARRVADEALREELRILTARLEAVEAGRRRDPELGDVSDEEVEAPAGGDEGDTPEVRLLKSVLLSNSKPKPDLPTYDGSLAIDVVLDWISEMDKYFECEEISEDRKVKFAATKLKGHATLWWDSVQNERKRLDKPPIKTWARMVAKLKGYTEDTAERTARYVNGLRMEILDEISILSPNNTEEAYQSAVKAEEKLNRRQNARRGRGSNRGRGQSYGRGRTASNNEEASSSKASGIAERGDGMRGGRSFQRGRGTGRGRGTGYQCYRCHKWGHHSFECPETDATGQRGAYMAQPEEAAAPPQEAENAPETGEALVLHKVLVKPIAESIEQMQRKALFRTVCKAQGKCCKMIIDSGSTDNLVSVEMVEKLGLKRLKHPTPYRVSWLQKG…
PITA_00474	scaffold162436	117226	117880	655	+	Homeobox	MAEGQSATNTRWVPAKEQIDLLEAMYRKGIRNPSPDQIDQIAGRLRMYGNVEGKNVFYWFQNRKARERKRQKEERVPSIDQFLQPREKSGILIPKGHGTAGDNETINAGNSCERRTLELFPLHPTGMARANPQPVLQELRDDYRDEQNDASSGGGHPHHFIYFISPHPGN
PITA_00475	scaffold162436	122269	146828	24560	-	ATPase family associated with various cellular activities (AAA)	MGSLLSVGFQYRHRTFAELAKRYGPLMHLRLGASDILVISSPELAMEVLKTKDAEWSSRPLGSARKYISFDFNSLNFSPNGPHWRHLRKICATQLFSPGRIWAQARIRREELLRVVDHIFSASQRGEAINLRNECDSMIVNTITRMLFGNRYAESEHPISKEMDSFMDVVKEAMIVIGALIVSDLLPALDWLDLQGYDRYARRLLQGWWDSLNDFYSPNSYLEIPEFNGYSCGTPGDELLEERRSLTLKIKKRDRAGVLSPYLWHLEKQVEDFDSRSRDRKLYTNNSHGYRDRRWTAVSFKHPATFSTLALDPELKENIKADLDLLGQGKEFYHHVRSPWKRGYLLYCPPGTGKSSLIAAMANCLHYDVPLLNTQRCSGRCCSHDARWELLLLGRSTRE…
PITA_00476	scaffold162443	57110	58342	1233	+	Retrotransposon protein	MTQLPMESMMMDIVVADVPPKFGMLLSRGWIKRLDGTLQNDLPYATIPIFGGESKRLYREAQLAYIISDEKNPSNHPIYAVDTDFVTNNIEEYEALILGLNTAKDKGIRDIKVFGDADLIIQQVNKTFQARHPRLKAYKDEVWRLKDSFNSFCISYIPRVKNQLADSLTVSARMFIPPMPPKLLYEVQIKYRPSLTDNVQHWKVFEYDDEVNSFLQVIDEFSEMKIDQDNETLEESPKPLLKNRIGQDSIVQLPSNHKPKVLVPLEKLFDHNDVPHKISQKEDQSIVHRHNIGSPYHPKYINLSTHLSSTQSSEYCTLMKQFADVFAWEYSDLKTYEKNII
PITA_00477	scaffold162455	53526	77604	24079	-	DUF26	MIGRQVEALGDTTARWAPRASRVEGANNVRGEWVGVSVIERKPLLTFSKQLRPFCCNLNRVMGDLVKKAPQTGFNTSFYGKSPNRIYGLLQCQGNISKQDCSICSQQANDSVIQLCGNEVGGRVWMDKCFLRYENFNFISQVAADGSILENENDINTGNLKSFRAATLSLLTNLSYKAYNSANKGFAEGSAPYTSIGTVYGLVQRWRDLSIADCKSCLQSAINGVYDCCSMKQGAQALYGSCTVRYEIYPFFDGNSGGSSGSASPPPPSASSGPNPPTVAAHNPANGTSPTTSKGSSSKTLPIILGIVGGVVLALMVCLFAMWRRLKSAISPRPITHAQKEETQDNDPESTLLKQEQIVFTLEALAEATDNFDENKKLGEGGFGPVYKGITRDGKEIAV…
PITA_00478	scaffold162458	123955	128564	4610	-	Zinc finger, C2H2 type	MEAEYHQQEQQQQQFFHHPTTHLTLLHHHPHSQPSSFLAHPLLFPSPLHHHFIHFHQLQQQQQQFCQQQEQIPNRGHDQVHHPVGLHPLQVRHTVHQPQPHHQLHFQLPQFNQPQPSDEEYREPISEKHQDESHQAPEEGNAGNSSNEKNRDGSHISCTDSSSGDFSEKRLLAPIAAGLGDPSFGGALASIKSAVTNQAIQNQPTSIDVPSVEQNIYDPKSDGSQGSPQSHEEGAVQEGALREYSCSAFVDNLEQPKEKKKRKKLKRLHLQLDSLVHQKLMRIACDQHNGSVEQFIVATLNDSEVAGMPGKKTVIKKPTLSKWKRIRFEQMKGSETQELAMTFRLLAASTPGSGVTSDFLSIPWQELTMSQIEKMLEETKKMLFLNEKVHDCSECGKRF…
PITA_00479	scaffold162461	61660	62593	934	+	Retrotransposon protein	MCWIGILKHKDEAFEKFKAFKALVENELDRKIKCLRSDRGGEFTSDEFFDFCEEHGIKREFSTARTLHQNGVEERMNITVQQMARAMLDESGTPATFWDEAAFVAITILNKKNVWVNNTQVFGSKCYIQRTDENLACKNPRQIKTEENEEDEDYPSTSNQTNSEEETNEAPEKEIMVEEKTPSRYVQKNHLETQILGQKEAGVQTRRTISEASSYLASLSSTEPQNASEACKDECWVKAMNEELEQIEKNNTWELVLRPHDKNIIGTK
PITA_00480	scaffold162475	12563	13721	1159	+	Retrotransposon protein	MATNRKIEIEKFNGQSFELWKLKMEDLLVDKDQWITVDPGTKPTGVTDEEWKKWIGRQRAQYDYSWDSLVIAIGSNATALQFDEIVSALLTEEMRRKNMVNQNGDALSVRGRSQNRNKNKSSSGRSKSRGRSKSPGKSTKVVCWKCGKEGHFRRECKSKVPDKGKGSDDAPSAEAKTTSDEGGDVYLDSSSTTHVDHEAWLIDSGASFHFTPHREWFCEYEKYDGGDVFLGDDGKARIVGRGKVKLKLQGGRVRTLLGVLHIPALDRNLISVSKLDDVGVKTVSRRIPTRWFEEHWY
PITA_00481	scaffold162479	140167	144091	3925	+	Retrotransposon protein	MFDSGASHNLMPKAIMEKLGLDITRKYHDLYSFDSSRVRCIGLIKDLVVSLDQIPAKNVLMDVVVADIPPRFEDIPEITENFREILQKEIGEKQATMEQTAEDKGQQTEKSEAVQFQHFEEDEDGLWTMDFDGAVGSDGAGIGVWIRSPFSAQDKVPSKVRVCSYKLSFDCSNNEAEYEALIAGLKILRKLKAKKIVVYGDSELVIKQVKEINEFLQIRESSKIPQDTENDDGDENIQVNQMDVLQLKDNIIPKGLIPLEELFDQDDVARKPTLRPTEKGIEEVNIGTAENPKIVKLSRSLSPKVKAEYMKLLALFSDVFAWDYSDLKTYDTSIIQHIIPIKPNQKPFRQKLRRINLKLLPSTEKEVNRLYKSGIIVPIQFSDWISNLVPIRKKTAVKD…
PITA_00482	scaffold162482	51525	53155	1631	+	Retrotransposon protein	MVGAKAKVDVNRVTHRRTIPSARSSATQVQREHAFPLIRGASSGIWYVDSGASCHMTGSREYFLELSESGTDMKIVLGDDRVVREVGVGTLTFQRESKPPLKVSDVLYVPGMRKNLISVSALEDRGYEVLFRGGQVLMYPRGTPADSARVIGVRHAKMYKFAFQSLLALSSSTDSRASSSELCEIWHHRMGHMYHGSLRTLREITTGVPDFSTDHFDTCKGCVMAKFGKSPFPSSDSRATGVLDLIHADVSGQMSHGSLSGYEYYVLFIYDHSRRTWIYFLKTKSEVFKQFQEFRALVETQTDEAFSGRKPDIGHLRIFGCITYSYIPKEKRTKPEPTAKKGIFVGYSETSKAFWIYIPAQRKVVVRRDVNFEEDRAFRRSRELEYLDQPDPQQ
PITA_00483	scaffold162483	62723	63642	920	+	Resistance protein	MGEGKSRYDSTSIQTWRDALSRVAEIRGFDLDAYNGDEGELLDQVVECVLKQVKKPIFNVTKYRTTLEEKVKDFENRVLLQQQQESGKVQVVGIVGLGEVGKTTLAKEIFNRKRSDYSKSYFLCDIRENANKDHAYQLDVFLSVQSVLREDSLILITSRDKIVLTDLGVQNTSIYKLTGLDAQQSQELFCLHAFSQPYPLPGFDYLVEKFIKACDGLPLSSKV
PITA_00484	scaffold162485	33800	37800	4001	-	TIFY 10A-like	MDKDSLLEIDKGKQPVEETSFSEIDKGKRPLEETSAEEESTSRGMADLPWFDQRPVNDKRVPDQLDDADSSISFMGLLRPKLEVQNPFHASKLREKSENIGKSSLTSLASDKRVISQLPNLDLSLLPPRVPLGSFPIHHRGVPAAWPQQYCPVLSSPNPNLFSWSPTPGSEQQPCELLTIFYAGKVNVYHVPADKAKDIMEVASRTSVCSGNGNVGTPSSSAPSTPFVSPPPRSETLSPVTPFAPNLAQPFVTRAQFAQTINTAALPISRKFSIQRFLEKRNDRLYGRAPYAPPPQN
PITA_00485	scaffold162485	41755	42651	897	+	Endonuclease Exonuclease Phosphatase	MDSRGLYLNKWTPDFDPELDIPNAVPVWVRLPHLLLHCWGDESVKAIGNAVGKYIDRSEPKDNMQAYARICVEVDLGKGLPEAIKLKVDDWSHIQQLDYEQIPFKCKKSNPPSKPVPNPDIPGSSTQRPPSPSPLPSGLSQDPPIPSSSNPFLILSTEDPLPETPSSEPPEPPHLPLTSSQPSLEAPPSRSTRSSSKEHGTTSDVHKKPGPSRKSAKQHRDENAQKDIAMGFQTPMGSFIIGHHEKEATGEDPERQAPLRTPNAS
PITA_00486	scaffold162492	24931	25810	880	-	DNA-binding protein-related	MEQKPSSSSWPSVQGSRQYQPRRVARPENVYAVAEEASHGDNYYREDGLNQRGRGRSRGPGRGRGDVGTGRGTGIRSDTYGGRGRGIRGTGPSSSWADIVHNPTEEAPPEVEEEVLIEEQIYSCKVNELRPGSTGHTLTVKVINSNSISTVGALPIAECLVGDDSGVILFTARGSQVHLMNPGTTVVLRNARVTVFRGSMRLSVDRLQLSTQNANLSNNSNLNPKPIQLVKLLPDHDFNVKMDNNLSVIEFEVIPR
PITA_00487	scaffold162494	154729	155560	832	-	Endonuclease Exonuclease Phosphatase	MPSPLSGNSIDPRLLHSGFPIFRLSFALYPAADPSTSPSTVPAFAPAIHLPGTGWSLLKDYPTGRRSDKVKKGRCLRAVDSDISLTFGEDVQMVDSLDMARKVLVGRVPGRNYSVERLCQWIVEIWGSLLKELPVIRVLARGWFALCFHREEYTDWIISRYWHIELAPVLLKRWDPLFDLEREKLGAGPIWVRLPGLPMQFWIPQVFKRIGDALGTYLEYDKSF
PITA_00488	scaffold162497	46844	48447	1604	+	NA	MDFRKNSNSNRNNYNLGGYSCLPPDNKVINLSSFSFPPSVFSLLGKGLNFALAPRKILVEDIICDMEFGIKNLPDKTKDTIRQDCVVALRRAKPPRSNISKAEFEALKTLNQNRDVIVLKADKGGAAIILDREDYRNKMLDHLCNSGSYKKFLKILLKGIYGLPKVHKDGVPLRPIVNTIGGPTYLLAKFLALKLRPLVGRTESFVKDSTSFIDDLKRIKLEPEDILVSLDVVSLYTCIPINEAMEVINKLTDLETARLVELCLTSTFFSFEGEFYEQTYGVAMGSPLSPVVANIFMEDFESKALASSCLLPKLWKRFVDETGVVWSHGQVELDLFFHHLNNQSSTIKFTMEMEFNGCLPFLDVLISKNEDGSFSHQVFRKKTHTDQYLHASSHHFLAE…
PITA_00489	scaffold162508	24843	26751	1909	-	NA	MGSIMYAMAMSRVEEIICDIEFGIKDLLEITKNITRQDCVVVPRKTKPPKNNISKHEFDALRTLNNNKDIVALKVDKGGVAVILDKEDYRKKVLDHLCNSERYKKINKNPLKKISKIVAIAIKSSSTVSSLSRKLIKTIPLSPRIYGLAKIHKEGDPLRPIVNTIGGLTYLLAKYLTQKLKALVGRTKSFVKHSSSFVNELKGIKLDHGDNMVGFNVVSLYTNIPINDAIEVVKHIMDPDTAKLVEIYLTSTFFNFEGEFYEQACGVAMGSTLSLVVANLFMEDLESKALTSSLFKPKLWKRFLDDTCVIWSHGWEKLEFFF
PITA_00490	scaffold162508	26837	27531	695	+	Patatin-like phospholipase	MFEFEFIYPLNPWLAMSNPMAAAITHVVHNKQEFPLVVGVEDLMVLSVGTGQFDRAYNYEKVRRWGVDQWTKPVITIVGDGISDTVDRNQHGIRAKQAQLRPDSEQRMHRQIRGRHGRSERGKCEDVAEFCRQHAEAEGHGVCPFRSETKALPQQCRATRIVCGRARL
PITA_00491	scaffold162508	30368	31200	833	-	Patatin-like phospholipase	MAIAYMILPINTREFPLVIGVEDLLVLSVGTGQFDRAYNYEKVRRWGADQWAKPVITIVGDGISDTVDHAISMAFGQSRRNYGAKQAQLRPDSEQRIHKQIRGRHGRSERGKCEDAAEFCRQHAEAEGHGVCPFRSKTQALPQQCRATRMVCGRARL
PITA_00492	scaffold162541	14735	19343	4609	+	Retrotransposon protein	MEEEQFDEEDEIHYMEDKGNATFLTLAAYEESLLRDQTCQEWDKEVILQTEDKQRYNLRSGTTPTQEVRGPDKSPSPFSFELEVQKLKISIPLIELVKSEAFRKPILDALELKATQASNEYVNLQDDKPEVVLSPMTEPADNNSPSFYVSLTIHGKVLHNCLLDTGASHNLMPKVVMEELGLDITRPYHDLFSFDSRKVKCLGLIKYLAITPTQLPTKSMMMDIVVGDVPPKFGMLLSRGWIKRLGGTLQNDLSYATIPVFGGESRRLYREAQLTYIISDEKNPTNHPIYTVDTDFGACILQIGESQRTSVQLRKLVDQAMEEEGIQAWEMFFDGACSKETAGAGVVLVSPKQESTHLYFKLTFQVTNNIAEYEALILGLNGAKDMGIRDIKVFGDAGL…
PITA_00493	scaffold162542	1518	2638	1121	-	Retrotransposon protein	MVSCGKIEIEKFNGQSFELCKFKMEDLLVDKDQWIAVDRGTKPIGVSDEEWKKLDRKAKSTIRLCVLDSLLLNVSGKLKEGHYKRDCKSKSLDKGKGSNDAPSTEAKTTSHEGGDVYLASSSTHVEHEAWLIDSGASFHFTPHREWFCEYEKYDGGDVFLGDDKKARIIGRGRVKLKLQGGRIRTLLGVLHIPALAKNLISVSKLDDAGVKTVFE
PITA_00494	scaffold162545	38397	41496	3100	+	Stem-specific protein	MWIHWITDIPFFYIYSSWSPSIIRFHSFWNRLQLGRYEVAIIIEAYRTLRDRGPYRVDEVVRDLLGKFAFVLYDSTSEALFTTAKDVENLLLHFPEVVTSLHQANSYRVVRLKQLVNCHGISPDKLLLFSIRETKFCSCPSSEGIGPDNWLAERSLH
PITA_00495	scaffold162547	12756	13413	658	-	Thaumatin-like protein	MGARTLAVSIYVTAILALIFNVCLQGATGATFVIQNQCSYTVWAAGIPVGGGQALGQGQSWTVNVPAGTSSGRFWGRTGCSFDASGKGSCSTGDCGGVLSCTLSGKSPTTLVEYTLNGGNNQDFYDLSVIDGFNVPLSLTPSDGSCKALTCKMDQCPDAYLYPTDDTKTHACPSGANYNIIFCP
PITA_00496	scaffold162555	111847	113179	1333	-	Retrotransposon protein	MLTCRLEFDCTNNTIEYEALVQALYKAIGLNVKYLQVFGDSEIVVKQNLNKACQKDNFPLPPMEQILQAVVGSKLMTFLDGFSGYNQVLVRPDDQLKTTFRTKWGTYAYRKMPFGLINAGATFQSAMDITFKCLVNKSVVIYLDDITVYSKKRSDHLKDLKQIFQ
PITA_00497	scaffold162568	1059	5506	4448	+	Reverse transcriptase (RNA-dependent DNA polymerase)	MGKVQTNPKTNEIQKVGTSSGGNTEPIANQEEDENRKQEVKEYDAEIITHPASGDNEGNKDKEEHISLASESDEDSERGTYESDSSQVTPIKSARGRKSKKKLREETTYRDVLQGSQKTLKGMMNTRGLGSKIKEDALKDIVRTYSPEILLIQETKLEESILLQASKSFWRKGSGGAVSARGASGGIATFWDSSTYDLIHKDSTSHWLLTKLLHKDSGRQVSMFNIYAPVLPSEKKFCWDSILSYLSTTNPENIIIAGDMNVTLDNNEKKGGSLVRDPAREWVEDLMLGWELEDIKPSSGKFTWSNKRVGPNHIAARLDRFLVQSSFLTCGLLASSKILPNSTSDHKPIMLELSMDENLGPIPFRFSSLWIQYEGFQEMVSDAWNRPVLGSPFYVWEEK…
PITA_00498	scaffold162586	30646	34386	3741	+	UPF0326 protein	MENHHLKSGRRRSEPLEPGGRRQHWNSCMLKPLRFKGKCGFSMFSRMSAREIASVEEEAAHVYLNVYDLTQMNGYVYWAGLGVFHSGVEVHGVEYAFGAHDFPTSGVFEVEPRQCPGFTFRKSIYIGTTSLSPSQLREFLEQVAGNYNGDTYHLIAKNCNHFCNDVCLKLTGKSIPGWVNRLAKIGSFCNCLLPESLHVSAVPRRSDYQSYGGKKKLSSFCRLSGSLATMSTREKNLSVSSMLLQSPLSGSVLPWELKSSTVVKERLQYSLRVILTLNSGTTDSFYFSRAWGICERTDTFNTLQQNRIASQIYKSILVLEFWSTSLVGLVKYHSFWMKFSLSSLYMI
PITA_00499	scaffold162586	94511	97736	3226	-	Reverse transcriptase (RNA-dependent DNA polymerase)	MFSSWHLVASEAKGLSRGLAVLWDSVWIRAKAYKCFAGILISTSIRGKDCPINILNIYAPYKSKIPFWEKLFASEIFDIDSLMIASDLNITLSSEERWGNCRKRDPLVDRIKYELMHKNLVDITRSKMMPTWDNGRIEEAYIAKRIDRFIVHVSIIDKMGMPYSSIENVFISDHRPIYLSWRENDFKNGYPFKFNRLWLEDPDFNKVIKNTWKDLFAKDMISPFMTFRDKLSSMRKGGYLFSQQEITKEAVRHFKNQYKRRDECRFQDILWGVDLVPQMFDDGKNERLFQPITKEELLGVMKAFKKDKCPGPDDWTIEFFIHFFDIIKQDLLRMVEAAGISGNIHQITSSTQITLIPKKMEADSFQDFRPISLCNITFKIITKIIAERIKATLACFLTK…
PITA_00500	scaffold162586	385596	386577	982	+	Ribonuclease H	MAAVDIVTVFEEKNIQMQKGNIGSLKPVTRSVDFASSPCRLYFGGACRGNPGNAGIGFLLIDSKGEVIERFSSFLGYQFTNNAAEFKALICGLQHAKDHGITAIKAYGDSELVCRQVNGDCKIKKEWLWRYCVEAWQLLDRFESHEVVHVRREENEAADALANQGIDRPSIDTSPASRNKVIQNCMTPEEAQIYVPDKRCEGVLQLNFVLETIKYSLPISYAAVQELCYEIEHRQVSFPGSDDGSELNDICMSCLLAQF
PITA_00501	scaffold162596	324	905	582	-	Retrotransposon protein	MDNQNGDALSEGHFRRDCKSKARDKGNGSDDAPSAEAKNTSGEGGDVYLASSSTHVDHEAWLIDSGASFHFTPHRDWFYEYEKYDGGDVFLGDDRKARIIGRGKVNLKLQGGMVRTLPGVLHIPALARNFISVSKLDDAGVKIVFDKDTCRMV
PITA_00502	scaffold162609	24499	28163	3665	+	STYKc	MEELANATDNFTTKVGQGVSGFVYRAKFPGNKLGAVKRATNLDPNLFKQELSVLLRLPRHPHLVDLIGLCLQPGERILVFEFISSGNLYDRLHKNQGLTSPLPWAARMDIAFQVAVALQYLHEEAKPPVLHRDVKSANVLLEDDNCAKMGDFGLSKLGPKDNQFTFTAVRGTYGYMDPEYQKTRRYSAKSDVYSFGVLLLELITGLKALHEGTPLAEWTQPYRSEGIYRFMTIVDGNMKDDINMMELQIMIQIANLCLLGIGEERSSMREIVKMMRESRNIKANGKLSDSDEAPFLGNGNLSDGGQSYCELNLGDA
PITA_00503	scaffold162617	48	10182	10135	-	Cell division control protein	MVRQCNAAGFYKSLKAAARAAVSYPLHIFPSTTDADSLFALNILTSICANDGLRYSGYPVSSLQDIFELAGNKLSSQDEPLAVLLINWGACKDLKGFLKLGPKVHVFVVDSHRPIHLHNLHDDNKNVTVLYTNEDENHSDLAYDFNVSALANATGPEDFYGDEAVESSESDSDEESDHGGEGQGRNKRRRLDESEEEKKDENEEEKKREKEMVKAMKALKKLRSEYYRLGTYHGRPSGMLMFDIAYANHMNTNELLWLACTSLADQFVHERITSERYLAGVMELEQLVNSAGHLEMVTSVKLKDGTRVRTPDHCRISYGEEPKLMLLREWSLYDSLVCSSYIATKLKTCCESGIKRIKLLAAQMGIPLTECQQKFRYMSMDSKRRLKEELGKFSPDYGL…
PITA_00504	scaffold162617	31677	61370	29694	-	Endoplasmic	MAGELEEHRRRRSRFWGWKTWTFITLTAILAVSVAACGLQQRISLFGFSSKECKCTSPHKLTGIVEDCCCDYKTVDTLNDQVLHPLLQDLVRTPFFRYFKVKLWCDCPFWPDDGMCRLRDCSVCECPEHEFPETFKGPNGQLPVDDLKCQEGKPQAMVDRTLDKKAFSGWMETDNPWTYDDETDNSEMTYVNLLLNPERYTGYMGPSARRIWDTIYKKHCMNDLPGDASTERRVFYKLISGMHSSISAHIAKEYLLDEGKNLWGPNPPLLYERVLKHPDRVRNLYFTFLFVLRAVTKAGDYLSQAEYNTMNSLEDQNTLPLVKELVYNKRLQSACPIPFDEARLWKGENGNELKSQIQLQFRNISALMDCVGCEKCRLWGKLQILGLGTAMKILFSVDG…
PITA_00505	scaffold162634	21027	22743	1717	-	Retrotransposon protein	MDDMMGYLSGAVYFLKIDLKSGYHQIRIREGDEWKTTFKTNEGLYEWLVMPFGLRNAPSTFMRLMNEMLKEFIGKFVIVYLDDMLIFSETREEHFRHVRRNELKMDPEKIAAIISWPSPKSLFEVRSFHGLASFYCKFIRNFSEICAPMLDTIKKASQPFYWTEATEKSFQILKKKITERSILRLPDFNKLFQVRCDASGTAIGAIRDQEDKTVAYFSEKLNESRKKYSSYDKEFYAVVQALKHWRHYLLGNEFVLFSNNSALHYIMQQHKLNHKHAKWVEYLQSFMFVLKHSSGHANKVADALSRRALLLQESTIQVLGFEHLKHLYQTYADFKEAYEACQNPLLRNNSPWLDYNLQEKLLFKGGHLCIPDYSMMENILQEKHSEGHSQNTRLYTPLP…
PITA_00506	scaffold162670	19199	20499	1301	-	DNAJ heat shock N-terminal domain-containing protein	MTLNDDSFCSENSSSELEIVNHLLGNIKFLLRRKTSAMAALDVGLYSESARHFSKIIDGRRGTPQGFIAECYMLRATSYQAAGRVNDSIADCNRTLALDPTCIEALTTRASLFEIARCFSESLQDLDIGCTRADVERAHMLLCLRHTPDKASQFVDRCEFVDERDIDTVKYQAHMSTLMLYKLLQKAYTYIMTSIMEEEAEKQKKLRANEVKQEEPDGQVARVQCLQVRGPDINVVNGELQQFFLATSSATDWTLMNTTSREAHVPRMSDTSEFSIYTSAKEDSRLQEMADTSVFQAVSCRDSVAVGTMLSRGFPLDRWMNAHQGHAIRSLPVTYEALSC
PITA_00507	scaffold162671	50433	51829	1397	+	UDP-Glycosyltransferase	METRKPHVVMFPSVAGIGHTIPFCLDIRFIELPQVEMNPEDMNGHPLISIFNFLEKSKDSVEHVLRTLLNDSFKPISAFITDLFCAATIEVCTSLHIPSYVLCTTSASNLSLMLYHPTVDAEIKESLKDLDGSVKDVEGRIVQALVNGEILPSVDGIRMPSIHAVGPLIAPPKPILEDPSGSLQWLDNQPASSEVRISFRASRSGSLPWAWKAAGIVSCGFSALSILAHPSTGGFVSHCGWNSVLESIWFGVPIIAWPLQADQRPVGYFLVNDSRIAVGLQKRKDGIVTKEEVEKAARELMDGENGKTLTVRAKELKECAKAALAEGGSSSQALAEVVALWKAKPRMQ
PITA_00508	scaffold162687	137323	142078	4756	+	1-aminocyclopropane-1-carboxylate synthase	MIARRGSRRDSSSKARLCHHVCRQTQIEQHEEDIKDHLSSILSVREVLRVSYGESEELVPDSQASIVRFDRDLRWRTGVEIIPVHCNSSNDFQVTFSALEEAYHEAKQKNIRVKGILVTNPSNPLGTTMERKTLKNLLSFASEKNIHLICDEIYSGSVFLPPDFVSIAEVLQASGRPNDSDRVHIFFKPNISYLFPFKNFNLTFII
PITA_00509	scaffold162692	16749	18699	1951	-	Domain of unknown function (DUF2431)	MNRSSYLPGHPFLEKHIKHYSNFHQILLVGEGDFSFSLSLANAFGSAENMVATSLNSREKLQQFYNSAHETLSKLERLGALVLHGVDVTTMEEHHIIRKMKFHRIVYNFPHAGFRGQECHSTVINQHRHLLKMFFKNAKTMVSEIGEIHVTHKEGDPYNKWELVKQAEECGLLLKESVNFRIEHYPGYVNRRGAPPKAGETFFLGECRTYKFVLCPDILYKREIMAIQAVLPNISSEISAENFHIAILEPELRRQVTCPRMSGEMAKANAETSVNYLKMLADKEFARQRIATLHQITQAWRVKATIAEQLDAALELKEDAFKRKETILEEAILELQSEREARKNAETDKARFEACLNHLQLVLVEELNEKDELKRQRDAALLKEDAILKREARLKETIL…
PITA_00510	scaffold162702	133963	134904	942	+	Retrotransposon protein	MCIFIGYKDGLKSYKLWNPVTRKVVCSQGVVFREVKDVIKHEVEPKELEKIEFELKEEESNSIAEEESEDGKPQTLGVRRSEAIDSEDGKLWKEAMVDEMTSLHKNEALDLVELLTGRKAIGSKYVFKKNTNVEGKLEKYKARLVEKEWMDVKTKFLHRDLEEEIYMKQPEGFAMKGKKELGLGFTRSKADHSVYFRLIGDHVIYLVLYVDDVVGWK
PITA_00511	scaffold162712	58063	59919	1857	-	Retrotransposon protein	MHSSQDTIAYFRRMFPSWFLVATGATGQSGGLAVMWDPVWVKALAYKCCAGILISASYRGTDFKLNLLNIYGPCRNRLPFWESLFATEILDLESMIIAGDLNVTLSVEECWGSCRKSDKMGDRLRAEFMRRNLMDVVPDPISPTPILLEWRDLAFKKGYSFKFNRVFLTDPDFNSLISSKWADLQVSSNALLTTFREKINALRFSAKEWQSQKIKADRRELSSVQADLETLLSSSSWGSMPFDKKNKIWELSSRKNDLLLKEEITWRLKSRALWLKEGDRNSKFFHSFANGRRKINSIWNIQDCGGNLLSTQADIAHEATSFFQRQYKRGQSCPLDMIWAVETVPNMFDPQAYEDFIKPVSEDELLSAMKAFNKDRSPGPDGWPIEFFIHFYDLFKRDL…
PITA_00512	scaffold162714	211486	323820	112335	+	Peptidase family C50	MEPATIPAKAEGHDVAGLHKQVAGYLKPLLEFINDKENKKNTPEIHRLAKRYVPNFLVPLLKRFTEAREECWNTLDKLKRNLFSAAKEKDKYDVHLYGEQAAGSDPSLAGLILGLVMDLIICIGESRPNDAETLEKVPLLVDQLTPWRRVLDKNFAEKHNSMLFKGLQKCIEFMAKEPSNFNPKLIRNISILALKNCAYSSVKDQFINATCRICHQLASGGSQLSSTVDSTYKVALNILFKDQQLFGEHEILKVVEYYCRYCEANPKLRKNAKQVLNGIADNLGQGSTFPLAAVLHIYAVSLGFEDIKISGVCNDDAIYIEDDVSEAPKIPIHVENQDSVLLSKSVRIIQSTIEKFKWTSGELVVQKHGNNGALCDGKSKTYAVSNNNHRWIGESLISI…
PITA_00513	scaffold162720	19076	21978	2903	-	Endonuclease/Exonuclease/phosphatase family	MPKGVAQEMNSYLTKEVEEEEIKAAIWSLHPDKAPGPDGFPICFYREYWSMIKKDLLKMIRWVMKKGKMGGFTNSTYLALMPKENRPSSFSRFRPISLCNSAYKIISKILAAWLKPLLPSVISENQGGFLPNRHISDFILLVQEAIHSSLTRKEKGFVLKMDLANAFDRVRHSYLYAVLHKIGFDPSFITMIATCITGPWISPLINGRPCAAFKSSRGLRQGCPLSPYLFILMAESFSQALDFNRRVGLITGIKIDQGAKNINYSQFADDTLLIGGASTTIARRFKKLLDQFMDYSGGKVNQTKSCIYGWNTSKHTIHSIASIFGVPSRLIWNHFSYLGMPVSLGPLKDDTWNEILDKIERKVQQWGTMWLNPAGRLILLKSGPTTWWKKVLEVKYLNC…
PITA_00514	scaffold162729	28523	30547	2025	+	Eukaryotic peptide chain release factor subunit	MLSFIQEEADSFAKRADMYYTKRPELINLIEQFYRAHHSLAERSASDSEISEVDNPKPQVYKIRNEESYDQHSESVNALTISDSDLDNPEPQVYKIKNEENSDLDNESESALTSCDSEVDNPVHEAAETGLGILNDIQDVSTVIRLKLYNRVPPNVLVLYTGTIVTEDGKEKKFMDGNGTLFGTLSGNTREVLHKFTVDLPKKLQAKILNVVDVSYGGENGFNQAIELSAEILSNVKFVQEKRLIGKYFDEISQDTGKYVFGLEDSLKALEMGAVEILIVWESLDVNSYTLKNSVTGETVIKHLSKDGELDQNNFGDLGTHAELKVQDKISLLEWFANEYKNFGCTLEFVTNKSQEGSQFCRGFGGIGGILRYQLDMRTFDELSDVYEDSK
PITA_00515	scaffold162730	57397	58222	826	-	Resistance protein	MFCKVVFFSSFTPLYITYFFASIVIAVATIHLLLHCFHSNGGRERTTNRGYDVFLSFRGRDVRKGFVDHLYHALDSAGFRVFLDTYDLPRGKDISIGLHHAIENSRILIPIFSTNYAESASCLREVSLIARQVQEKGKKGSVIAVPLFYNVSPSQVRHPDQSHGGPFAEAFQGHESRGEYSSQEIHEWKAALFALSNLSGWSLQDDTNGYEEAMVKRVVEYVAKALKR
PITA_00516	scaffold162732	6678	7357	680	+	Retrotransposon protein	MMVPCQYEDGPKTGTKISHREGHYKRDYKSKAPDKGEGSDDAPYVKVKATSNEGGDVYLASSSTQVDHEAWLIDSGASFHFTPHREWFCEYEKYDGGDVFLGDGWKDRIVGCRNVKLKLQGERVRTLLGVLHIPTLAKNLISASKLDDVGAKTVLDKNTYKMVRGSLVLMWGVQIGTLYKLQGSIIVDGCNSYVVLESGA
PITA_00517	scaffold162735	16538	23854	7317	+	AP2	MEKAPEEQEHHPNVLRGEGFRQKRAQFKGIRLRKWGRWGSEIRVPKSRANIWLGSYEAPPAPMMLQLSAVPNIEKAPEEQEHHPNVLRGEAFRQKRPQFKGIRLRKWGRWGSEIRVPKSRANIWLGSYETAEQAARAYDAAAYCLRGPSTEFNFPGSIPSIPSAFSLSRHEIQLAAAKYARDELPSTSPYTHNNNNGVSLASSCRSSKISEKELCSKREQISLERGAS
PITA_00518	scaffold162743	72436	73143	708	+	Serine threonine-protein kinase	MFWALPRDHCDVYAVCGSYASCNGNNVQFCNCVPGFVPKDTREWDSQQWSGGCVRKTPLQCTHAVNRTATDGFVELSGKSMPAQGIQYERQGQCHTGYLRNCSCTAYAYDVNGTCVMWFGELINLVDTSSGTSLFLQLHGSDVPNSSNSNKKVTLAAAIGGVLEYGQGTLTIFTYRELQNTTKNFSEPLGGGGFGSVFKRTLIDDSLVAV
PITA_00519	scaffold162747	15241	28127	12887	+	Reverse transcriptase (RNA-dependent DNA polymerase)	MFACKVAEGNENQVMRLEAKRRTRPTGEGEVIDTWISSSSPWKDIDFRKAFDTVPRYNLWKRLEELKVPLELRAAAIRLYENVIAKLKNNEGWSKDIKCNIGVKQGCPLSPTLFGIYIDKLEGYLEEAGCGGTILAGIVIILLLYADDIVLLARCPSDLDKQLKLLKDFCSTMGMTVNTDKTKL
PITA_00520	scaffold162770	69622	70840	1219	+	RNase H family protein	MQSCCVVRKLWEKVSFRCQKEGRVQGDITATVRQWKRKPYQRKLLNTLWKLIPGLLMWNIWKERNRRVFKDQSMPQENIWTILCQNLKELLSLYSWSQDDLPSLPQELSIWTNWNILLNPELIHKGNQSSPDGSSTKWLPPPPNVTKLNFDGASKGNLGNSGFGGIFRNHQGTPLLSFFGSKGWDINNSAELEGLWQGLIIAQNKGFFPLIIEGDSQIITNMISKMLQGTSSHKVSSWYSRWQQCAPPQALKQMNEMVIIRSRIAPHTNLIMQRAREISPGSALVADSAPPVDLYPWPPPMLATPVS
PITA_00521	scaffold162791	74164	75375	1212	+	20S proteasome	MATMEGIKQHQSTWSPYENNGGTCIAIVGANYCVIVVDTRMSTGYNILTRDYSKIHNLEEEEESRQWELGVRSPKLLPSRIWAMLTDRDLVLDLKLDLKRQIGIPSGLQRLLFHGKQLEDLLPLSFYSITRNSSLVVTLCARGGAAGQSSCAPPFSYKDAVHSENPKPPEALKPKPFLVDKIEEAPSIEITQKDLATQLQESAETTIVCRFNGLWPRS
PITA_00522	scaffold162795	163566	174860	11295	-	Thiol protease	MKNRAKEIHHTSIIGEISSKPPTSEKPKEDQNVRPNYKGREGLKVIGIEDLEIKHPRGKRNPTALQRTHIFFSSLCSEVPRVSPAMACVLAIVLSTLLALAISVSAAKSFEKTDYIDMGAEDELKAAVGLVRPVSVGFNVIHEFQFYEEEVFTHLTCGQSPMDVNHAVLAVGYGVSEEGTPYWIMKNSWGES
PITA_00523	scaffold162811	4287	6226	1940	-	Leucine-rich repeat receptor-like protein kinase	MRKFTISQAHSLQYEVAISFRSLASFILTLFLHPSSAALRNSSIYGDANALISVNAALLDPYNMLHTWTLSHNTTYCSWIGVHCDLMGRVVALNLSSMDISSPFPSHVANLSSLRLLNLSNNSLTGSLPSNLSNFRNLKVVDVFINSLSGALPLDLAYLVKLNHLDLGGNNFSGSIPSEYGNLKSVEYLSIAANSLSGKIPGELGKLGNLKTLILSGNSFDGGIPPEIGNLSNLVELGLSSCGLTGPIPHQLGQLVTLKALDLVFNGLMPQQLGISGKLLEVHIDSNRLSSSIPPNLCKGRRLQILDIKNNSLVGSIPGSLGKCDSLVEVHMGQNYLNGLIPEGLLYLPLLTVIALDNNNLSGSILDIINNVSSTLQTMIISNNRLSGSIPSSMWKLSD…
PITA_00524	scaffold162827	117288	118739	1452	-	Retrotransposon protein	MHNGKDPGLDGFNVDFFKAGWEIVKQDILEVVEDSRISKIILKALNASFIALIPKQDKAMTPDRFRPIALRNVIYKIISKVIANRLKSLLPTLVSEEQTGYVEGRQILNSIIQDHKIVHSLKKNKNLSRILSFQRDHLPSKYLGIPLTDKPLSKEVWEPLANKMKDKINKWKSGSLNLAGRLILTKEVLQSIPIYMFSTLPILRGVAQQIRNVQRDFLWGKGEEKKKWDLVAWDKLFKPKPHGGLGLHDSETLKKVLRAKLWWRWLKESSNPWAKLWKLKYAKDWQEWDLIRMTRHIRGSHIWNNAWDNRALVQKHSF
PITA_00525	scaffold162827	164617	165240	624	+	Retrotransposon protein	MSSEGVKDTQILSEEMMGIDMKILSPAQKLGVLNTLATRTLRIFDNESFDKEKSHLLNVFVENGYSRRLGVHLPYVQGTTDKIARILMKYNIPSTFGPLNTIRKSLRSVKDPVDPKDMKGVYLIPCSCGTPYIGETWCSIHQRINEHAADLRYGRTKYSTLAEHVKKTKHHVCIEEAKVITKVA
PITA_00526	scaffold162839	9520	12178	2659	+	PHD finger protein MALE	MYMDQSNRKRKLTAGAERTRAYGFHTFGDPGCPADFDGPFRENIGVFLQEFASREAYNVEGMAVWSIAMEYDQSRGHCVSMFVVEEKVQNASHVNPHCDQCRGIGWSHHLVSKSRYHFIIPAAAAEGEFKLSVLDMRTHLLHGMLHSNGFGHLISLNGREKGYSKFTSGREFMDLWDRICSMLRARKVSVEDVAKKRSMELRLLHCVAYGDSWFGRWGFKFGRGCYGVTQQMYSKAIEALRGMPLSIMLQHFQQCVDHGELVSIVALYQRLSGSVALQTVGNLMGFMMELKARMPLKSRAENAPLPHAVDTPCRWSARRLKLATQVIVEALKTMGAHKWVPRQDVRDAARAYIGDTGLLDFVLKSLANRVVGGHIVRRAVNPSTKVLEYCIQDLSPARR…
PITA_00527	scaffold162846	10779	16905	6127	+	NA	MDMKGIYIIHCSYGTSYIGETGHSINQRIKEHATDIKHGRTKSSTLVEHAENTKHHICIEEARVIAKIPHLHHHKFREAIEIEKSSSNINRRLFMVLEYGNPLHVMSIVVFALYALSYHGSCATEGETKELATVWHGRTLRVDLVRPDLKETIQTKM
PITA_00528	scaffold162846	99414	127303	27890	+	Calcium-transporting ATPase	MLKEAGKVVAMIGDGANDAPALKLVDIGISMGIVGTEAMAQEDGTLNVVMDIVRYLPNSETIEEIFDRADEFIEGFGGPSSPFPGIEGDGGQLPEAAGGDGLPEAAGGNGYGGQLPEAAGGNGQRDIGGGDAEEHISWRSLLSTNVAPTVQLPWFDASHNTAAISEIPTTVAPAAQLPRFDASHNTAAATREMTNKRKRPFEGEGSFPCRFCDKIFSKSQGLGGHMNCHRRERECEKYDKAYNIILSRGNTFPTRYNIDSQTSSSQVQPQFTGALQLLQSQYRGSHAEQCLYNHTPSQLELTPEHPQRNLYGCLTSVNANTMNTPYLSQGWNQSNMVPMNMAIERNRELQPHHQSPPVHYDANTHVGGSASVRMLGDYHFALTQGISPLSRSPTLVRQG…
PITA_00529	scaffold162846	143221	148227	5007	-	Calcium-transporting ATPase	MAKRNSNVWNFLSVETLGYKTIICSDKTRTLTTNQMLATEFISSGSSAGSLQEFHVEGKTYNPEDGIILNWFAHNMATNLETLAGIVAVCNDPRISYQGHQFHATRMPTEVALKGVVENLLEMSTFQQLGDRTIVELDQASRELFFLLHEMSSKALRCLVLAYKDESRELNDYVGEKHPTHMKLLDPTNNASIGRLSRHGYSSNGDYW
PITA_00530	scaffold162853	144226	145377	1152	-	Retrotransposon protein	MTSSGKIEIEKFNGLWDSLVIAIGNNATDFQFDEIVSSLLTKEMRRKNMESQNGDSLFVRGRSQIRNKNKSSSGRSKSRVKPIKVCWKCGKEGHYERDCKYKAPDKGKGSDDAPSAEAKTTSDEGGDVCLASSSTHVDHEAWLIDSGASFHFKPHREWFCEYEKYDGGDVFLGNDRKAKIIGLGKVNLNLQGERIRTLSGVLHIPAFARNLIVVSKLGDADVKTVFEKDTCKMIQGALVLMWGV
PITA_00531	scaffold162854	38068	41505	3438	-	FAD-binding and arabino-lactone oxidase domains containing protein	MRIAILGCWVLVLISRQVSGAAACSAPTVTCGFRSCDITNFRGSWQDRKVCKAERVVYPRSEKELIEAVADAVREGRKIKVMSVGSHTFNRFACPGGNAGVLISTRDYNSRIRVNKSSMTVTVDAGVQLKDLIKRLAAEGLTLPHTTYWDAVSMAGVVSTAARGSGLWGKGSGVFEYVVAMSLVVPAPPFEGYAKVIRLTQNDEDLKAARISLGVLGAISRITFAVEKMFKRSVVLKLRDDLDLQGVVVPFARGHEFGDITWYPSLQRVVYRIDDRVPVWVPGEGKNLQILFRPQTVQTIVQSRQIEEQIQATKNVNKLCQIASTGLSQTMQAGGGFLNDGIKFTGYPVVGYNNYMQSSSGCQSDPETDQNQKANMCPANANHLKANDIICGWDSRVNG…
PITA_00532	scaffold162854	92820	95321	2502	-	FAD-binding and arabino-lactone oxidase domains containing protein	MRIAIIRYWVLVLIAIQVSVAASCSAPTVTCGFRSCDITNFRGSWQDRKVCNAERVVYPRGEKELIEAVAGAVREGRKIKVMSVRSHTFNRFACPGGNAGVPISTGDYNSRIRVNTSSMTVTVDAGVQFKDLIKRLAAEGLTLPHTTYWDPVSIAGVVSTAAHGSGLRGKGSGIFEYVVAMSLVVPAPPYEGYAKLVRLTQNDEDPKAAKISLGVLGAISRITFAVERTFKRSVVLKVRGDLDLQGAVVPFARGHEFGDITWYPSLRRVVWVPGEEKPTDSLPTADRADYQEHIQATKNVSKLCQISSTGLSQTMQAGGGFLNDGMKFTGNPVAGYNSYMQSSSGCQADPKADHYQNGQTYAWLIQII
PITA_00533	scaffold162854	100612	113638	13027	+	3-oxoacyl- acyl-carrier-protein synthase	MASAPKREKDPKKWIVITGMGLTYVFGNDIDTFYDNLLEGKSGIGFIDRFDASSYNFRFADQIHGFSANRVINLVAAREVPIFLQPKALSEADARSMRISCPPESICKKRSLGLTCSSLGSRWVVNLVVAAGELLVLLQLEALWEVDVRSMRISCPLESICKKQMQETKSRTDMQLYGKQMQETKSGTYMQQLELVEHAPPGN
PITA_00534	scaffold162854	118651	121815	3165	-	FAD-binding and arabino-lactone oxidase domains containing protein	MRIAILGYWALVLIARHVSVVSACSAPTVTCGFRSCDITNFRGSWQDRKVCKAERVVYPRSEKDLIEAVAGAVREGRKIKVMSVGSHTFNRFACPGGNAGVLISTRDYNSRIRVKKSSMTVTVDAGVQLKDLIKRLAAEGLTLPHTTYWDAVSMAGVVSTAAHGSGLWGKGSGVFEYVAAMSLVVPASPYEGYAKVIRLTQNDEDLKAARISLGVLGAISRITFAVEKMFKRSVSLKLRDDLGFQGAVVPFARGHEFGDITWYPSLQRVVYRIDNRVPVSVPGEGKNLQILFRPQTVQTIVQSRQIEEQIQATKNVNKLCQIASTGLSQTMQAGGGFLNDGIKFTGYPVVGYNNYMQSSSGCQSDPETNQNHKANICPANANHLEANDIICGWDSRVNG…
PITA_00535	scaffold162865	105097	112619	7523	+	Retrotransposon protein	MLSCRLEFECTNNTAEYEALVQGLYKAIGLKVQYLKVFGDSEIIVKQVRNTIHCLSNHLKHYQSLVQELTSNFLAFNISSIPRSQNSAADLLANVASKLLPSEDYSLDRFSVELLFRPSINDNVTNWRVFNHDDDILQFLTSEKSYDNQIIEEDEHDTQMQMFDFAIKRGFKLKYSANYYPQGNGLVESTNINLIKIIKRTIEQNHKNWHKSLIFALWANRITQKYSVGSSPFKLVYGKEAVLPTNLILPSLALVQFIEESPSSSLQLRHDQILKLEEEREKAKIIHAKHQQISKSSFDSISSGSKQFQVGDLVLKWDKAHEDKGKHTKFQKMWLGPFQICEKIGHSTFMLQDLSGLRDSLPVNGPLGKEPKVTRIQVSCDSTSKSKANLKDLANSFLH…
PITA_00536	scaffold162867	1661	2883	1223	-	Retrotransposon protein	MEALEAAMKKHNIHLEHSSNSSSGMALSACGCQASRSGYALNVSSSSHSHEWLIDSGASYHMAKNKAMFSSLNDCNTQNIYVGDDRSLSVVGTGTVHIDNGQFNDVLCVPTLSCNLLSVYQITHSGEGRIVEFSPHNVVIKDLRDPRQILATDIADDSTRLYKFHNFGSSNLPSVFVAHNDEVSKLWHQRFGHLNYRSLQNLCKENMVTGLPMASCRDDVCSGCVLGKHHRDNFEKRASWHASAPLQLVHSDLCGPLPVVSFSGYKYFLTFIDDFSRRTWLRSDNGGEYVNNKSINFCTENGIQMQHAVPYTPQQNGVAERKNRTLKEMANCMLQSKELSLNYWAEAINCANYILNRTPTKALKNITPEEAWSSI
PITA_00537	scaffold162871	20612	24114	3503	-	Pleiotropic drug resistance protein	MWITKSCFGTGNERTRHYRNPAAVVKKCEWSFQTWCSYSVSRSQWHWKDHFDGCFGWEENSSRILTYSAWLRLGDNVDAETRKLFVEEVMELVELNSLRDSLVGLLGITGLSTEQRKRLTIAVELVANPSIIFMDEPTSGLDARAAAIVMRTVRNTVDTRRTVVCTIHKPSIDIFEAFDELFLMKRGGQVIYAGPLGCHSHKLVEYFEAIDGVPKIKDGYNPATWMLEVSSLAVETRLGIDFADIYRNSDLYQRNKALIKELSTPAPGSKDLYFPTQYSQTFLVQCVACFWKQRWSYWRNPQYTTVRFFFTFICGLMFGTIFWRVGGKKGRQTDLFNAMGSMYTAVLMIGVNNASSVQPLVEIEGTVYYREKAAGMYSALPYAFAQAAIELPYVLIQAV…
PITA_00538	scaffold162871	24639	26265	1627	-	Pleiotropic drug resistance protein	MSSSTTIHHVPAYSTCPTLGPHACMLLVVPPQRRAFTTDDIKSWWIWGYWISPLRYGQNAISVNEFLGHSWNKPTSLSNETLGVYILTSRGIFPHGYWYWISVAALLGYSVLFNICFTAALAYLKPLGKAQAVVSEEALREKHANRTGETMEVELSSRAVSKGKSIEESASEARAGEIMRRSSVSSAGSLSDRLGATAAANSGKAKKGMVLPFEPLSIAFDDISYYVDMPAVCTVI
PITA_00539	scaffold162885	58223	61851	3629	+	Reverse transcriptase (RNA-dependent DNA polymerase)	MVSSGKIKIEKFNGHSFELLKLKMEDLLGYKLWNTVTRKVVYNRDVVFREVNDVIKHEVPSKEPEKIEFELKEEESDSTTKEESKDEKPQALDIAHAMGVLSMFMSKPGKEHWMVVKQVFTYFHGTSDYGLCYQGRPRLEIVLDIHGFVDANWARDLEKTRSTSGNVFNLFGGVASWMSKKQSVVALSITKAEYMAATHARKEALWL
PITA_00540	scaffold162890	22626	24293	1668	-	Retrotransposon protein	MGDDKKARIIGRGRVKLKLQGGRVRTLPGVLHIPALARNMISVSKLDDAGVKKMFKKDTCKMVWGALVLMRGVQIGSLYKMQGSTVIDGCNGSVVLESGIENLVVFGEKTMIWHQRLGHIGEKGLRILHGKGMVEESSEFPSGGKRAKQRLELLHNDVFGPVKVPSLVSSKEPKKIEFELKEEESYSTSEEESKDEEPQTLVVRISVREISQLGRYSPSAFCSNFSLSITDDDPRTVKEEVDSEDGKIWKEAMVDEMTSLHKNEAWDLV
PITA_00541	scaffold162907	66211	93311	27101	+	Luc7-like protein 3-like	MVEAQRALLDELMGAARNLTEEEKKGYREIRWDDREVCGFYMVRFCPHDLFVNTRSDLGPCPRVHDLKLKESFEKSSRHDEYVPRFEAELSQFCEKLVQDLDRKVRRGRERLAQDVDISSIMPVSTERSDQLATIEEKIRKLLEQVEKLGEEGKVDEAQALMRKVDILNVEKTVLTQQTSSEKGLILSQEKKMALCEICGSFLVANDAAERTQSHVTGKQHIGYGMVRDFIREYKERKEKAREEERLAKEKELEENTKQKVNEIDRIKENERERETSRVKEDRNKYRDRDRERDRLRDSRERGRDRDRNPYRPGRGWRERDRERDRERDMDRDKIRDRNRFSDSFLSPDLPKHVQPVRGDPPMSCFVLLQLSSLKPLLKLWDQYEAVSTFRRESSVQLQ…
PITA_00542	scaffold162911	54112	57195	3084	+	Retrotransposon protein	MSISPNLTFHITELDTPNEAMKQITKVFGIKNELRAHELKNELLTLDPNNFSSIEYSLSKFKTLRLLLEGVKITHSGEGKIVEFSPQDVVVKDLRYPRDILATGIADHSKRLYKFKNFGSSNLPSVFVAHDDEVRKLWHERFGHLNYRSLQSLCKENMVTGLPMVSCRDGVCSGCVLRKHHWDSFEKRASWHASAPLQLVHSDLCGRLQVVSFSGYKYFLTFIDDFSKCAWVYFLKLKSEVFNMFLAFKVRSDNQILEKKSGHQILKVRSDNGREYVNNKFIKFCNDNGIQMQHIVSYTPQQNGVVERKNSTLKEMANCMLQSKGLSLNFWVEATNCANYIIYCTPTKVLKNITPEEAWISIKLDVSHFHVFGSEAWADIPDEKHKALEPKMKNVFLLD…
PITA_00543	scaffold162917	1633	2686	1054	+	Retrotransposon protein	MFLALSSFQNFKVFQMDVKSTFLNGDLGRRIENDKLLYLLYLEEYGMEDAKPVCTPMVTGCSLSANDESAAVHQPTYRSMIGSLLYLTGTRPDIMHAVGIVGRFQENPKETHLQAVKRIFKYLQGTQNYGLWYPRDTDLTLHAYTDADWAGSVDDRKSTSGGAFFMGSRLVSGFSKKQSSIALSTAEAEYVAAASCCTQLLWMMQTLQDFEITCTPPISILCDNTSAINI
PITA_00544	scaffold162926	13292	15239	1948	+	Retrotransposon protein	MSCRSPSVKVIGSMANFEALTFFLGPACSTMCGHFSYVDVVPRSMLPLAVSTSSTSYPYEDVAWPSSAFVVPTYTTCATTTASVTFFCSVAFCVASRAALTSRKSKKGSREGSEGEALASQFELDFTLFACMVSSMVGSGWFLDNGASFHLTDDKSLFSTLEEKDLQILIAMGNDEKYSVLGVGKVLFQREHGSRLTLINVKYVPGLKRNLVSIATLEDKGYDVVFSKGKVFLRHIITRHVKHIGSWIKKLYAIEVQDACKALSSKATDGDLVVEREGILPLNMWSQKKSQMIVEEPRLVQQLQEVVEQPQ
PITA_00545	scaffold162926	288260	292339	4080	+	Retrotransposon protein	MSRDHFQHLFKDPPRIPIAEVVCSTLLFPHLTLDDDNEKMMALITKDELLSILKKTEKDKRIGLNGWLMEFFIGIFEILGDDLLGVAFPWVAWDHIAPPKAWGGCGIKNFTLFVKALLAKVGWTTITTNQLYSTVAYRKYIYPLSLEEWIRSPDKPTLNCLTIWKAVINSFTLISDGLAWEVCRDNCLRLRLDPWVGSEDHHRLPKALTVFLRRQGFCFLTQIEVPDHDPLLPHALLSEAQLQLVGDHLQIWENYISSLTNAPIQIPKAPNELI
PITA_00546	scaffold162926	295942	306907	10966	-	F-box LRR-repeat protein	MQRKSARSDAAIRVLGDEILITILDKLQDATDRKSWCLVCKHFFYLEANHTKKVQLVRSELLPRILRRYRKIQYLDLSLCCQITDESLGHVAGILGNHLVSINLSKLWTFTHLGLLRLIKSCQSLVEIDLSNCTEITDYGAEAIAQAHELQSLKLVKCKQITDMGLGCIAVGCSKLQTLNLRWCVGVTDLGVELVVVKCKELRNLDLSYSQRLDVSKCRNVSCTGIISVASGSSDLRQLTLSYCIPISDALLKSFQNCDRLQTIKFDGCVISSTALESVGKSCKSLRELSLSKCTGVTDKGLTALVSCCRELNKLDLTCCRDLTDVALSAIATSCRYLSSLKMESCSLVTERSLTMLGEGCPFLEDLDLTDCSTNNTGLKSLSKCSELVMLKLGFSPNI…
PITA_00547	scaffold162930	33267	34766	1500	-	Acid phosphatase	MASLPLIHHHHHVNLMCALQPNTTDTQVFNDSPSLLGHRYPNNIPSPTTKSYGEVISEKSTGHEETWEVKQETLQQDFEAWRFGVETNTLRSWTVVPAHYVEYVKKYMDAWVFDVDETLLSNLAYFAAHQFGGEGMDDDSFIAWAALAVAPPLPASYKLYTHLLGLGFKIFLLTGRYDYERNATEKNLDRAGYHSWKALLLRDPEDYKKSAAVFKSEKRLKIEQDGFRID
PITA_00548	scaffold162933	50365	57183	6819	+	Cytochrome P450	MALSDEEYDLSAFQPPRDKNMGTRPSPTRSADVIILGLNTDEYDQSSLSVLKEERFDMYFHEFVRTLSLSAATGLGILAFVYWILNKGRRNGRRLPPGPYPWPIIGNLHQLRLPVHRALKELADKYGPIMFLRLGSVPAVVVSSSEMVQHFLKTHDLIFCSRPATAAGKYFAYNFQGVIFAPYGDYWRQTRKICVTELLTAKRVESFKNVREEELCVMIRSIWEESQSGAMAVNVSKAFSTLTSNIIWRILASKKFSDQDLGADGKGFRDLVLEAGTTAGAFNIGDFIPYLDWLDLQGINRRMEKASKIFDAFAEKIIEDHLDCCRSKAPATSNAPAPAKAETEQVKDFVDVLLDIVQSDKMDTKITPETMKAMIFDMFTAGTESTANTLEWAMCELLR…
PITA_00549	scaffold162933	139519	140177	659	-	Pentatricopeptide repeat-containing protein	MTPTAEHYYFVVNLFGRAHCLDKALGFIENNPMKHNVVSWGSLLVACRLHPHLELAEIVVKHMLDLEPENTTNCAFLLNVYAASDRWDGIEKRLLGHLKETGYLPDTSFVLQNVDEEQKEKIICHDSGKFEISFGIINMPSRTLIRIVKNIWVCGDFHFASKFISKILHEKLM
PITA_00550	scaffold162933	140312	141058	747	-	Pentatricopeptide repeat-containing protein	MLNVGVCISGYKCNSFVDSSLLDMYVKCWCLEGACKLFDKTPKRNLIIWNAMIFGYAQNGFQDKVVDSFWGYNESTRCGVMDSDDCGGKEIHEVIIRSGYQPQLVFSNALIDMYVKCESVDDARNVFDNIFKKCIVSRNVILVGYVMHGSRKEAL
PITA_00551	scaffold162944	50512	51635	1124	-	Lipase (class 3)	MASTIAYENKLVIINRVTEHWEVDAQLIVIAFRGMEPFNADDWETDLDFSWYEFSQIGKVHLGFLEALVDIDKEDPENPLAYYVLRTKLKELLQVHRNAKFIVTGHSLGGALAVLFPVILFIHKEEALLEKMVGIYTFGQPRVGDEAFVEFMDKNINEIVPTYFRTFYCNYLVPRLPFDNPILSTRTLVYAFTTTITTERRIFWRSPIEISRCYISSP
PITA_00552	scaffold162958	8361	8909	549	+	Retrotransposon protein	MEIACYLVNRSPSSAFEDKNPQEVWTSKKPSLSRLRGYKIWNPVTRKVVYSRDVVFREVKDVIKHEVQRKELENIDFELKEEESDTTIEEELEDEEPQTSAVRRSVRERKQPKRYSPYALCSNFSLSITDDDPRTMKEAVDSEDGKL
PITA_00553	scaffold162962	11166	17343	6178	-	Subtilisin-like	MTTNNLLLVITLLVTLLGCRINGEDKQVYIVYMGGPRGGGKDSVVSSYVSLLSSVLGSRKDAESSLVYSYRHAFAGFSAVMSKKQASAISEKAGIVSVFPARLLKLHTTRTWDFLQSESGLPTPSYKITRDSIIGMIDTGVWPESPSFNDDGIGPVPSRWKGACEGGPKFKCNSYCIKICLHIWSSTNRKIIGARYYSGTANLGSANDTAQPLSSRDDLGHGTHTASTAGGSVVAGANHYGLANGSARGGSPTSRIAVYRVCSKQGCDPSDILAGMDDAINDGVDVLSMSIGTIFPTDFLQDPIAIAAFHATQKGILVVCSAGNDGAALYSVENSAPWILTVAATTLDRDLASDIILGNGKTLKGEGINFSNLSRSEMYPLVNAVDIALNNSDPTDASN…
PITA_00554	scaffold162974	3419	12060	8642	+	Glucan 1,3-beta-glucosidase	MTADFEGEPSWEGNNAATFEMIIIRTLKHDIKVIIDLHAAPGSQNGDEHSGTRDGFIEWPESQENIDKSLSVIFLLYAAHPALLGTELLNEPSSPTVSLKNVTDYYSRGYDIVRKYSSSAYVIMCNRIVPADPQELFQINNNLSRTVVDVHYYNLFDDATFKNMTVQQNIDYIKTTRAQTVQSLISTNGEPGWEGDNAATFEMTIVRTLQGKHNIKVIINLHVAPGSQNGDEHSGTRDGFIEWPESQENIDKSLSVIDFLAASFNKFLKQYAAHPALWGTELLNEPRLPTVSLKNVTGYFSWGYDIVRKYSSSAYVIMCNKTGPVDPKELFQINNGLSRTVVDVHYYNLFDDATLKNMTVQQNIDYIKMRRAQTVQSLISANEHQSTFITKNDFIFLAK…
PITA_00555	scaffold162978	15484	16452	969	-	Retrotransposon protein	MEKGDTIPTYLNKLTTGKDELGNVGITTADDDMEEIRRSTRDGYLSKNDDEENLALASKARKGKGKASHFKSNSSHGGKKGDMSKVRCFNCHMMRHYATNYLSKKSKKGSSEGSEGEALDSQFEMDFTLITCMVSSMMGCVWYLDSGASFHMTVDKKLFNALEEKDLNMRIEMGDDRRYSVLGVGMVAFQREHGAPLTLTDVMYAPGLKKNLVLVMMLEDKGYNVVFSKGKAFLRHIDMGQTKRIGIRVKNLYKLEADDCAALSTKAKLVQSQDIGELWHRVLHD
PITA_00556	scaffold162978	20624	25230	4607	+	Receptor-like serine threonine-protein kinase	MGVTMDNIRHGKWSGWMALVGVLLSLLPLMTAQTGFLSIDCGGKTNRTGENNIMWVTDDNYINVGHRGEIGNATAYGSYLHTLRVFPKPLNKSCYQLPVVPDVPYLLRLWFAVGNYSGFKKLPSFAFSIETEGMYGAAKPGTMLILVWRYDVGGNSTVRFPVDKFDRIWQYKSELTISNFISLRFVSNEEPISTTDTKELPPPAVMQTAEVFVKSGFKIGVGPANGHKLLLLLYFAEIEKLNMSERRSFYIDINGEQRSKTITSLSNYSTRELTFITNQTDDMYFALENTNDATSDPILNAFESYEIVDTQPATYVHDLKSIEVIKSKFGIKDWISDPCFMIPWKGLVCENSTSPIRISGIDLSGRNLGGLVPNDIGELTALIKVSFDNNHLIGPLPNL…
PITA_00557	scaffold162980	24277	25301	1025	+	Zinc finger, C3HC4 type (RING finger)	MKLPNYEQTMGTVYRISNFTELPSLLRTVQPLLPRYLDSAKSKFERFAGYMLNWFTKFSKFNPVLVSIAIYALCTGAGFVLWIGVGFVDLAAGTHVLEALLVVMNVLNEYVLPSLQLINGLLALCVGFSIPFGAINININVYSDRPRSDPKTVSTILSRRSKMIRSLPKVKYGCLRISDDLSSCAICLGCIGEEDEVRILPNCRHYFHISCIDRWLLPFTVNNSACPLCRANVIGVHASQWQ
PITA_00558	scaffold162987	5440	6144	705	-	Flavanone 3-hydroxylase	MLQIIDHGVPAKLNSQIMCCAEEFFSLPVEEKMQYARQAGQEALANYSNTMMELSKTLLGLISESLGIEADAIEKACGEGQQKVLLNYYSTYPHPALTLGLKRRTDPGTLTIILQDNVGGLQATKDDGETWVTVEPIDGAFVVNIGDHMHVSAYIYCFP
PITA_00559	scaffold162988	30004	47045	17042	+	Dihydroflavonol4-reductase	MLGDQGKNCRVCVTGAGGYIASWLVKNLLAKGYNVNATFRYPENESKTRHVMSLPGARERLTLFKADITKEGTFDSALTDCDFVVHLATPMDFTIDAEAQTTVVEAEVKGTLDILKACAKAKSVRRVIYTSSINAASPLNDNGEFRDCVDESCWTPVDLIRREKPLFWMYYVAKTLSEQAALQYGSDHGIEVVTIAPALVSGPSLTPTLPVSIEETLGLITGSQECCEWLKEFQWLMGSIALVHIDDLCDAYIFLMEHQSAKGRFICCAQDLSLKELWDFCNKRYSQFCPPLQYPKEDDFLNHVPVSSKRWLDLGFSYNMNGACNETQFSTLPRAWKNTSRYIVVLLFYALGL
PITA_00560	scaffold163001	36317	37258	942	+	Retrotransposon protein	MSGIIKGSHIWKKAWENRAIVQKHCFWEIRDGSLAWFWENKWKHEPKLLREEFANLKNDTNNKRLLRIEALTAILEQRNILISADSDQLRWGNNNVGTFNLKEAKCIALGLDFTNPKWVLKDLWQHHSWMKIKLFMWLVQHKKIIAWENLRKRRVFGPSICHLCESQEETMDHLINLCPFTSTFWNWIATIFRQTDKDMGSITSSLKKWRKNFSDNETVNKAWALALRFLIWDIWKERNNRILKNKKGSSQSIMGQILRQLNEMVGTLIKNPPENHPTYNDV
PITA_00561	scaffold163001	71881	98401	26521	+	Histone h2a	MEDQGSGFESAEILSEEIMNYYGKNPRPHAGAVVMRRTNNKAVFINPMDKYKKPPKEGGGIIDADRGCCCKINMQVFLRLGFQVYISSCYNCGESSHFAKDYTNGDGAGASANNGGGGGNCYKCSDFGHFARDFPNHEGCAGGCNCGVNISAVLEYLAAEVLELAGNVSRDNKKNHIVPRHIQLVVRNDEELSNLLGVVRISNGGVLPNIHPVLLPKKSGKDKGEIRSTSQEF
PITA_00562	scaffold163001	141912	144028	2117	-	Retrotransposon protein	MVEKLGLKKLKHPTPYKVSWLQKGHQLLVDEQCEVEFQIVHDGKTNCYKFVKDGIKHTLVPIKEENTAEASGVKALLLGGKEFIKQIEDSEINFSVIRRPNAVVLHTQISDLPEEVQELLQDFGDIVVDDLPNELPPRRGISHCIDFIPGESLPNKEAYRMSPKDHEEIRKQVQELLDKGLIRERMSPCAVPTVLAPKKGGEWRMCTDSRAINKITVRYRFPLPRMDDMMDCLSGAAYFSKIDLKSGYHQIRIREGDEWKTAFKTNEGLYEWLVMPFGLSNAPSMFMRLMNEVLKEFNSVLRKLQQNKLLINLKKCTFFQRELVYLGFVIAENELKMDPEKVTAIVSWPSPKSLFEVQSFHGLASFYRKFIKNFSEICTPMLDTIKKINQPFHSTEAAE…
PITA_00563	scaffold163012	41120	45090	3971	+	Ulp1 protease family protein	MDDIDNSDSQDEGQDTFMEEATSQINEVGVNEFTQDFYTSFEEVVDSPLAHLARTPLYANAESSILATLMLLLNLKVTHGLTNTWFTDILRLLANKILPKDNKLPHSHREVSSIMKDIGMEYKTYDACPNDHKLYYGNNANLQQCPKCHTNRYRQDQLSKKVPYKVRYYKGMWNFGHHFRIGKVDEKRKTYDYGVSASFEVECHSRANDRQPITRILRYYGVLEDIIELDFMSFKKVIFRVEWYKLIEVGEEKTILLHDNGFHMINTSRVTFVQDVEDHDLLEDAKVPPKDIDGQDGDDEEFIVNDAYHQDEDQDEFIEVSEGHEQPHGHQIHEDDEFIDFNLLVVEGDEDYENDDINLFVDLGSINDGVYMPSDEEISSENDIL
PITA_00564	scaffold163014	63222	64763	1542	+	Zinc knuckle (CCHC-type) family protein	MELPEPEGGSKQSLAIIPVRSEGVREVIQEAAAQKSFSWNTVKAGSAKLRRLDLAPELFDEMSERDETFWNALFQIQIKLLSGKTLLHWVGSQDLIRDLMHALELKLGIPSEAQRLLHEVPPVQAPKPFLVDKLEETPSIEIVHPSLDEQTQQFAEHGIICRFNGLWPRTADLYQWIHSNWTNNCKGSEGLFLTPWFLDFDPSSEIITKLPIWVRLPNLPAHLWHFAVFQGISNSLGRFLDTEISRGEKGLYTYARICAEIDISKGLPDKINLKIGDFHWTQHLDYENTAFRCHICHLTGHLQSSCPVKPAPKKKANPKQKSKSWKPHDPPPMDDFDLSSDEEEINEEEMETKPAQEPPSAVPEDFSVQPSSQKRNHESSTSDSDKEISQSTQLSLQIT…
PITA_00565	scaffold163016	60838	62160	1323	-	Filament-like plant protein	MLKEALAKRNGELQASRTLCARTESKLSSLEKQLAVLNNDHKQRKPTLELHIEGPRSQNESNSPSLTLMSEDGNDDEVSCAESWASALISKLSQIKKEKDLGRSDKTLESEKVDFMDDFAEMERDSELQSANQLCSDLSKKLASVEEELTALQSKNDANENALASLQARLDTIFELHVEGGDAHKVMEVVKHAMTQAGGILTGSDSCTKQLLKNPLPSHNLDNQDASQFTKRSIEEEEDISLSDAKFQIDVVDPKLESLVSGVVTLLEYMVKEAQSSQKLPASKVLDFNTSVEAFTKYLNQLLHGKVEIIQLITKIFSLSTHLSEIFAPAFGEYETQDEANGDSSIIPDIDKSIYFENGDLKPSQLEQNITSSAPSLLLYNSVPNADGELSVIQAEKKLL
PITA_00566	scaffold163016	66990	68731	1742	-	Filament-like plant protein	MLKEALAKRNGELQASRTLCARTASKLPSLEKQLAILNNDHKQRKPALELHIEGPRSQNASNPPSLTSMSEDGNDDEVSCAESWASALISKLSQIKKEKDLGRSDKTLESEKVDFMDDFAEMERLASLPSPKMDQTTGKLDVSSEKSIVGGEDNTSLEETIAKRDSELQSANQLCLDLSKKLAFVEEELTALQSKNDANENALASLQARLDTIFELHVEGGDAHKVMEVVKCAMTQAGGVLTDSDSCTKQLLKNHLPSHDLDNQDASQFTKRSIEEEEDISLSDAKFQIDVVDPKLESLISGVVTLLEYMDEANGDSSIIPDIDKSIYFENGDLKPSQLEQNITSSAPSLLLYNSVPNADGELSVIQAEKTALESEVKAGLARHAIPGEGAVRKKRRPR…
PITA_00567	scaffold163016	69179	69748	570	-	Filament-like plant protein	MSRVEKFSQKGISKAQDASRALMEYAHMYEEAMTKLQESEDKVKSLNENFSAARSEINSKESLMKEHAKVVEQLIVSHLDGALKECMRQLRHVREEQEHKLNETIFNKTREWEKIRFKFEAKIVALEQQLLQAGAENTAISRSLLERTKTVGELNEARA
PITA_00568	scaffold163016	73340	74580	1241	-	Retrotransposon protein	MGSSTLFNVKHKLHEKFDYHRWKMYLNLTLEDQGVLDQVRVNIVGPPSNALVAARIKWKTSEVKTKKIIRNSIDKCLVAYISDLNTSKEIYDRLKLLLIMKWHSQPMEAYHPNAHYARECPDRRNSHEDDDQNPSHGNQRDGKYNSRGKRSVGNQGRDQPFKKARNSKHESNTVDNKQDEYYLPVSLSTSAPPDSLGNWLIDSGASRHFIGYREFFHNLIEKETNLEIVLGDNMKYPVKGVGNVSLKLNQCNTIHLQDVLYVPDVKKNLVSISAMEDKGYKVAFNDGKVRAWKNNIKDSFTIGFRVDSLYQVERSPLGVMSCDTSQALIKNQT
PITA_00569	scaffold163026	22256	24250	1995	-	Non-LTR retroelement reverse transcriptase	MEYHKGILTEPHLDKSEAIKEVCTAIPRMVTEDQNRALMREASLEEVEEVVMSMKKGTTPGPDGFTVDFYQEEGGLALRDPDKLNKVLGEKLWWRWLRGGNDLWKQLWRHKYNMPDSTKDIYRIQETPKGLEIWDLASQNRDIVGRNVFWEIRGGGEAKFWDENWQQRGKMSSIQRIQNIQDKIGDNHTYVKDYWKENELDGIWRKRTTPEDWGIEIDQEQKEAFMKEVDSRKVKARMGRDIIRWGKPTKGSLTVKEAYYLADQQEVTERNQDWKGL
PITA_00570	scaffold163033	114707	117011	2305	+	Retrotransposon protein	MSYAFHDIKHIIEAYLDDLAARSQKRTNHPSHLQMVFERCRFYKIWLNPNKCVFAVTSGRLLGFIMSNEGIWVDPFKVEAIVRLPPPPSIRQLQSLQGKANFLRRFIENYAEITKGFMRLLRKGVPFVWDAFAQRSFDALKKALVSTPLLSPPDYGRDFLLYLAAAESTIGMVLVQEDDALTEHVIYYLSQGLIGLELCYSPVEKLALATVHAVQRLHHYILLRKTFVLAAVNPFQFVLSRRVIGGKYNRWIVILQELDLEFLSAKSKKSMVFAELISELPCGEDTIYEESFPDEHLFLISSLDPWYGDIIVYLQTSKFPSTFSKDERRKLRHLAKNYVIIGDTLYQRGVDSILRRCLILEEAESVLNDCHSGACGGHLSGLATAQRILRAGYFLPSLF…
PITA_00571	scaffold163035	21395	42631	21237	+	Dephospho-CoA kinase	MNAQQPSDLADQWSRSDRQIAIGTGERRISTHIIYELRWRSTESMRTVDQARRLTAHVALQNRNRPTQQSAHQMTRGYRDMRLRSIASELHRRIFRTEYFADFDFSAGRSAIKGYYPDFKAEDLPTAPNFQQIIYRLFYFWTLAPYIGFGIYWEIAKLWLRGSRLIVLDVPLLFEAKMNWLTKPVIVVSVDPETQLQRLVVRDGISEEQALNKIHSQFPLDSKRERADIVIDNSGSLEATKEQIHDISRQITGPLTCKEYLRSRNGVLSILAAVIVMILGCTKH
PITA_00572	scaffold163046	40637	41871	1235	+	Hydra magnipapillata	MPVSSANGNKYIMTFIDDYIRMCWVYLLKNKSDAFQTFKNFHKWIENDAQSHIGSIRTDNGKEYTSNEFEHYLRQHGIKHQTTVPYNPQRNGVAERMNRTILNMVRSMLFFKNAKIMFWVDAVLCAAYIKNRCPSNAIRNKTPYELWYGHVPFVKHLRIFGSTCYALILKVHRNKLGARSRKGIFLGFAETKSFQEFENQIPHLEGGIPILDQHVESSSEEYSPPTETPTTDDALSDVIDRIGRLSLNSLPTKSTEQPGPSQKGPPKWLTKTRESVHPDEIGKTGTRNLNWQNEGDVDDSNSPIGMDVSYDCELNLSTYFEPTSFKEDASYDKWKEAMQKEYDALIKNGTRKLVDPPFGTKPIGCK
PITA_00573	scaffold163047	27018	27683	666	-	Retrotransposon protein	MNKMLMERARNMLSGVGLGQEFWAEEKRTKLDSKSEKCIFIRYKDGLKGYKLWNPVTQKVVYSRDVVFREVKYVIKHEFQPKEPKKIEFELKEEESDSTIEDESEDEEPQNLGVRRSVRERRQPERYIPSIFCSNFSLSITDDDPRTVKEAVDSEDGKRWKEAMVDEMASLH
PITA_00574	scaffold163050	101104	101933	830	+	Thaumatin-like	MGVKIDHLVACLILLYISGGSGVVATTFTLFNKCKHSVWPGIQPSAGRPVLANGGFRLMPSQTVSIVPPSEWSGRIWGRHGCSFDSNGKGVCTTGDCGGQLQCNGAGGAPPATLAEFTLGTQDFYDVSLVDGYNLPIAIATRKGSGKCTYAGCISDLNLNCPPSLQVKNEQGCVMACKSACFAFSTPQYCCTGSYGNPQTCRPTSFSRLFKNACPRAYSYAYDDPSSLVTCSGADYLITFCPHG
PITA_00575	scaffold163072	154571	155664	1094	+	Retrotransposon protein	MEDLLVDKDQSIMIDLGTKPMGVPDEEWMNLYWKAKSTIILCVSDSVLLNVSGEAMGRICGTRATFHFTPHRELFFEYEKYNGGDIVLRDDRKARIIGHGKVKLKLQGGRVRTLLSVLHIPAFTRNVISLSKLGDAGVKIVFNKDTYKMVWEALVLM
PITA_00576	scaffold163076	114840	115961	1122	+	NA	MIQHTLIFNELWKGVCVGEGDSDPVQPTSDKELAIWENKNIKAYALMATSVNEEEKHPSQDSTRGRGGRRGRGRYFRGRGGKHSQGEKADLHCIPCKRNGLHDASTCKLPWDKIEQRRNQQKGKTDDTNKGATCHMTHRKDFFEDFTDNVDGVVYFADQSKIKPSGLSTIRLKLPCLSNFLLDHVLYLPQLKRNLLSLVHIR
PITA_00577	scaffold163078	95901	96524	624	-	Retrotransposon protein	MVSTRPDISHAVGVVSRFMANPGGAISWMSKLQETVMLSTTEVEYIATSDASKEAIWLKGLLDEIGRMQEKVNVLCDSQSVIHLATNPTYHSITKHIYVRYHFMRHVIDDGKLALQKVHTRENCADIFTNLVIVEKLRWCLASLGLQKR
PITA_00578	scaffold163081	11911	13590	1680	+	RNase H family protein	MGARIWWNWLVKPHIPWAKLCQAKYAPGSHWDELIRINPSISSSMIWNTAKIHSAFIQENSFWEIHSRNSAWFWEDSWQKLPKLASIFHKPLWQNYMQHTNLINVSQFWKQQALQDFQQWKPASSWQTDWHGETFTEIEQELSHRKIKHSNQQDKLRWGYTTKGTFTTKEAYILRYAHGHTDKDQLSNHIWQSRLWPKVSTFLWLLRFLYWILWKERNNRVFNNSRRPVEILWLLLKQNLQENLALRSWLETDWPNSPQEQLIWNSWNLNLSCAPPDISSPTPKFVSPLRWSPPAISSFKLNFDGAAKGNPRPAGYGGVIRNDRGVVQYIYYGSIGKDTNNVMELEGLWKGICIADQHSFYPLEVEGDSLILINAATRIQADTSAAKIASSWRLLSRLE…
PITA_00579	scaffold163082	67240	154683	87444	-	ATP synthase regulation protein NCA2	MGDLSRRTADHALRCWSNLTKRLRFGLQNLFKASFLYVFGRSGGRRKRTLPLPSPSRHLPSTISSMQVVDKATELLEETSEQILSNLHDVQKNLLFWQSRAEGTYSQKVHFMVFERGPLAFIEGTIGLVRGFITEGSPMQRLANAAASQISERVTILTTVQRNLATLLAEIHKEMDSFREEVVKEFNRKAMSSVLVAIRKAMIGLENIPLPQSDYSPVNDGFQFKELPEGLQDKSEWTDAEMQLAVDLIYSNLKTLNQRLSQIVLDGDENSSKKLKSKFSFVARKSDTKRLRIHAGS
PITA_00580	scaffold163103	34460	35277	818	-	Retrotransposon protein	MISSNTIAFDDPWIVPFDSEVDSFGDEMPLNPFEVAYQAVQSFSDPFSTKIDPMNVVHEESLSISTSDSTTLSDPIHTDEQIREISSVDDLPWEDLHHRYPFLLKPGIIENIHIGASCTDEEIQTYKALFQEFRDVFAWSYEEMLGIDPSIVVHEIKTYLDAKPIRQRLRQIHPRKAAAIKAEVEKELRACFIYSIPLTDWVSNIVPVNKKQGMIRICIDYRDIN
PITA_00581	scaffold163103	61359	66327	4969	-	NA	MGSYISCSSKSVPSTTVKVIHWNGSVQDLQRRIKVAELMLDNPQHFICHVNGLQIGRRINPLTADEELELGHLYFLLPMSKLHSVLSGTDMAALGLKANSAMKVTKRRSSRARVLPLFGELIRPLSPEMKSDVLLLEEGKQSGRAQEEQLPVPKLNLEDDPELLTALAQLRLNAGKCWKPKLETINEFRPTLRDLLQSNIEQQIY
PITA_00582	scaffold163106	12152	19570	7419	+	Chalcone synthase 1	MGVVDLVRFRKLQRADGFASILAIGTANPPNAVDQSTYPDYYFRITGNEHKTKLKDKFKRICERSAIKQRYMYLTEEILKKNPDVCAFVEVPSLDTRQAMLAMEVPRLAKEAAEKAIHEWGQSKSGITHLIFCSTTTPDLPGADFEVAKLLGLHPSVKRVGVFQHGCFAGGTVLRLAKDLAENNRGARVLVICSETTAVTFRGPSETHLDSLVGQALFGDGASALIVGADPIPQVEKACFEIVWTAQTVVPDSEGAIGGKVREVGLTFQLKGAVPDLISANIENCMVEAFSQFKISDWNKLFWVVHPGGRAILDRVEAKLNLDPTKLIPTRHVMSEYGNMSSACVHFILDETRKASLQNGCSTSGEGLEMGVLFGFGPGLTIETVVLKSIPLQ
PITA_00583	scaffold163108	16206	18698	2493	+	Retrotransposon protein	MAESQQLAEENHLTLTAATAKQILSPTIFTNTNIGQLEQICSKKTARIEDEFIDLKGNFLPTGLTPLEDMFDDNDVPIKTKMEPLNAAIQEHNIGTTEHPRMIKLSKNLPPDQKPKYVDFFKEFQDVFAWSYEDLKSYDTSVIQHTIPLKPNQKPFKQKLRRINPMLLPLIEKEIKRIFEAGIIAPIRFSEWVSNLVPTRKKIGEIRLCVDLRNLNHVSLKDHYLLPKMDHILQRVVGSSRIYLLDGFSGFNQILVHPNDQDKTTFTTPWGTFKYVKMPFGLKNVGATFQRAMDIVFAKEIHDFLVVYLDDLTPFSKSDQEHCKHLRQIFMTCRKYGISLNPKKSLFSLEEGKILGHIISKDGIRIDLERIQAVLQIPYPRNIKELQAFLRKINFLRRF…
PITA_00584	scaffold163110	1922	3153	1232	-	Retrotransposon protein	MERQNGDTLSEGHFRRDCKSKAPDKGKGSDDAPSVEVKTTLDEGGDVYLASSSTHIDHEAWLIDSGASFHFTPHKKWFCEYEKYDGGDVFLGDDRKSRIVGHRKLKLKLQGGRVRTLPGVLHIPALARNLIFVSKLDDAGVKIVFEKDTCKMVRGALVLMWGVQIGTLYKMQGSIVVDGCNSSMVPENGAENLVVSGEKTILWHQRLGHIGEKGLRILHGKGMVEGMSNSSLDFDFCENCDMGSRIGNTWIYFLKNKYEVFDKFKEFKAPAENQTKKKIKVLRTDNGGKFCSKEFEEFCKKCGVARQKNTPYTLEQNGAVERMNC
PITA_00585	scaffold163124	67454	69396	1943	+	Retrotransposon protein	MASSGKIEIEKFNGHIFELWKLKMEDLLVDKDQWITVDPGKGSNEAPSTKAKTTSDEGGDVYLASSSTHVDHEAWLIDSSASFHFTPHREWFCEYEKYDGGDVFLWDDRKARIVGSGKVKLKLQGGRVRTLPGVLHIPALARNLISVSKLDDAVVKTVLEKDTCNMVRGALVLMRGIRIGTLYKQ
PITA_00586	scaffold163134	4500	5780	1281	+	NA	MSPTRSGYKELGLELVEPLQDQSHKTRRPLMADEKKDKGAGDPIKILIKEALERQRNAMMDRFVQILQQLPRGDASASNSYSGNAMSFKVQVNSEIPNFEGQIDVYAIDKWLNPLDGYFSIHEFSSRENIVFALLKVAPHVKDWWETYYKQKNESTDSLFSAAPTWDLFRDAIKEQYYLVKSYEEKYIKWTTLRQGRDQDVPKFTNIFDTPCTQLGQSQGGVTQDNLLKPQEKNNTTKLKKDTGKWCEFHKSPTHNTSECQTKQSLVAELKASESDACSNPESEPEKRNGKGKQIIDAEPSVTVNTTKIQKNEPEDLEEGKHLFHSHMWVKGSPLQFIVVSGNQKNLISAEVMKRLGLLTTPHL
PITA_00587	scaffold163143	19454	21048	1595	+	Transferase activity, transferring hexosyl groups	MARNPEPLHALVLPYPIQGHITPMMQFAKNLASKGVIVTFVNTHHRHQQITKANSRSAGEDDPIEQEARNHGLDIRSAQISDGLPLDFDRSARMNDFMRSVDNIGGELEQLLHSLNKTGPAISCVIADTILPSSFEVTKKFGIPWISFWTQPTFLYSIYYHLHLLEDLCYSLSQGSVEEGSISVDYIPGVPTLETTELPSFIREKDVDSQYILESLRKSFQVSREADWVLGNSFDDLESKSVSLNPPILHVGPLLPSGFLTGEHSEDRRVGTSIWTECDSSEWLDAKPTGSVIYISFGSMVHVTKAQLEEIAMGLKESGQFFLWAKRPDIVSSTVSDSLLDGFLNETEKQGLVVPWCNQVQVLSHPSVAGFITHCGWNSMLESIALGVPMIGFPFWADQ…
PITA_00588	scaffold163150	49259	74020	24762	-	Mitogen-activated protein kinase	MQQDQRRKNSSEIEFFTEYGGASRYKIQEVIGKGSYGVVCSAIDTHTGEKVAIKKITNIFEHLSDATRILREIKLLRLLRHPDIVEIKHIMLPPSQREFKDIYVVFELMESDLHQVIKANDDLTPEHYQFFLYQLLRALKYIHTANVFHRDLKPKNVLANADCKLKICDFGLARVAFNDTPTAIFWTDYVATRWYRAPELCGSFFSKYTPAIDIWSIGCIFAEVLTGKPLFPGKNVVHQLDLMTDLLGTPSPETIARVRNEKARRYLNSMRKKQPVPFTQKFVGADHLALKLLERLLAFDPKDRPTAEEALADPYFRGLAKVAREPVAQPITKMEFEFERRRVTKDDVRELIYREILEYHPQIMKEYLNGTDRTNFMYPSAVDQFKRQFAHLEEHYGKG…
PITA_00589	scaffold163155	78591	80237	1647	-	GDSL-like Lipase/Acylhydrolase	MKLFVRKPRTGVHRRVLYTTVALLILGVVIFFRSLHLTQMPLSQEYRNPQEQLPGHEFDPQDENRTDPLDHLTPLRTNANSIGNASSIVTENKLARHHSLVPGFFIFGDSTVACGNNNSLGIFARVNHPPYGRDFDTHIATRRLSNDRFVVDYLANLMAMPLVQPFPGQAGRIETMARGLNFASAGARVLRPSDSDQGQRILLGQQAKLATETIEQISSILGRESTNQIISKSIIYISIGTIDYIDFYLRNPFGFSSFTPWQFNQLLIDAISAEVEVSNPANLRVQGLGIVEVSCLANLRVRDLGFRVEFSYPANLHVQCSGFRVCAVWVIFMTVQNLYTANARKFVCVGLWPLGCAPHFLWERNSTDRECIEEINNMVMAYNLALRYKLDKLSNLRFV…
PITA_00590	scaffold163157	2837	4690	1854	+	2-oxoacid-dependent dioxygenase	MLSIPGDVQSDLSVIIEKLLSNGVKRTEVEGKYTLPLSERPQLSEVSYSESIPVVDLQDLDGPNRRRVVHEIQHALGEDGCFQIVNHGVPAIVMKSMMEIAKEFFEMPVEDRACLYSEDPKQSVRLYSTSTVGEEKVLYWREALMQPCHPLEEVMNSWPEKPAAYRQIAARYSMAVRALILRLLAAISEALGLDSPYLNTSFGKHDQNMLTNYYPPCPNPDLTLGLPSHSDPSGITVLMQGDVNGLQVLKNGKWVAVQPITNAFVINLGDQLQVVSNGRFRSVQHRAITNASTTRISIATFSGPSPDAFVAPAASLVDEQHPALYRGYEFGEFMRVLWRIRGLKGKTVLDHFKIEYPEDNNGE
PITA_00591	scaffold163157	58851	91986	33136	+	Trehalose-phosphate phosphatase	MAARSKHRRVLTDSSIPIPNFGSPSFPISHSGSPLFSCASSMTSFKYSGSSARCSCSSPKMEVTSENSNGEVKEWLDAIRSSSPPQVGYIGTQKSQSALEDEEKTPNNDWFVTHPSALDVFEDITGMAQGKQVAVFLDYDGTLSPIVEDPDHAFMSDEMRSALRDVAKHFPTAIITGRCRDKVFEFVQLPELYYAGSHGMDIMGPAEARDSRKKDETKSKEIEGKIVSYQPASEYLPLMDEVCQALKERAKFYKGARVEHNKYCVTVHFRCVKEEVSLIFNLDKFIFPY
PITA_00592	scaffold163158	146822	147949	1128	-	Retrotransposon protein	MVGSGKIEIKKFNGHSFELWKLKMEDMLVDKDQWIVVDMGAKQTGVSDEEWKKLDRKANSTIQLCFLDSVLLNVSREATAKALWDKLGTLECKYKAPDKGKGSDDAPSVDSKTTSEGVDVYLASSSTHLDHEAWLIDLGASFHFTPHREWFCEYEKYDGGDVFLRDDRKARIIGRGKVKLKLQGGRIRMLLGFLHIPASARNLIFVSRLDDASVKIVFKKDT
PITA_00593	scaffold163166	240	2646	2407	+	Retrotransposon protein	MIKLFTLELQNNDPLALASEIKSIVHDINSTKVQLDIAFLKALYPTYSNYLESLQASGNLKDITFDSLVKKFDEREKAFGKKTVPESSEETVCLDNKEKYPAQDSTRGRGGRRGRGRYFRGKGGRHSQGEKAYLHCIRCKINGSHDASTCKLPWDKIEQRRNQQKGKTDDTDKGETCHMTHRKDFFEDFTDNVDGVVYFADQSKIKPSGLGTIKLKLSGLPDFLLDHVLYLPQLKRNLLSLVYIRQQGHSIHMFDGKLEVHRNKLGARSRKCIFLGYSNTSKAYRLYDEENKKFVISRDVIFLESSKSDNVVERQLDRLDRFTKMKSFQEFENQIPHLEGGIPILDQHVESSSEEYSPPSETPTMDDALSDVIDRIGRLNLDSLPTQSTEQPGPSQKGP…
PITA_00594	scaffold163170	224112	286222	62111	-	WD40	MRGGSELPLPPDPPLSPEFLPCLGVPLRRGAIFRRGTRITMLTDWRVGAFIGPTNNKYEILDDDKIRLTLHFMEVSAKDPTMGGTSEAKSNGELDPNLFSESGSANDRAPLQFIFETEVDMIFSAPLESTILYVCSGSHIGPAKFFSSTYHISSDHGQYLSTKLELGKSIKLKLNETILQV
PITA_00595	scaffold163174	33387	34874	1488	+	Retrotransposon protein	MADEKKDEWAGDPIKILLEEALERQRNAMMDNFAQILQRLPRSDASTSSSYSRNATPFKSLVAELKASESDACSDPEPKPNKENSKGKQIIDADRSATIATAKIQKNEPENPGEGERLFYSQMWVKDSLLQFIVDSGSQKNLILAEVMKRLGLPTAPHPQPYSIGWLHEGRDLKVCQQCRLPYSIKPFIDKVLCDVTPLDVCDVLLGQPYLWRRHSVYESRPRAVIISLKNSLYRIPEVAPPTTTSLIAAKKGSKLIS
PITA_00596	scaffold163177	182435	211871	29437	-	Transcription factor	MTRNSPDPPTSSTPASSRWSREQDMAFEDALAVHDEQCKDRWEKIAALVPGKDAAEIKLHYEILVEDIECIEAGLIPLPSYVSSGEGSADQAVEIQGTKNRSHSANFQSGDVNPTRKGGSKADQERRKGIAWTEEEHRLFLLGLDKFGKGDWRSISRNCVISRTPTQVASHAQKYYNRLNSANKDRRRSSIHDITSVNDGDTSTPQGPVTGQENSSAGAAGKPPKSLSQPSLPRVVAYGPPVGQPIAGPASSAVANNASLERMQLLKIKSEGLNLTCTYIDTIGGNGPNFPSDLVLF
PITA_00597	scaffold163195	14102	16486	2385	-	NA	MMKKKAIQLFLWSGVGKCRGIATSFTSNPKEIQTWPALSSNFFIQYKRNSSTFATNKRAEPGDQFLLQEEAADRRLLGPFVLDWDTPDSQDVVLRRSYEQEEITITALVDSNSSEENDAGEILPRAVLMKVCITKPGTTSLLLFDCRLQDYGNDAVINLVSYHPSTQSLHPSKYRGPTFCHPLLLLLGTQTAAIENENKDDEEEGHPIIFVWSGVGKCRGIATSFTSNPKEIQTWPALSSNFFIHYKRNSSTFATNKRAEAGDQFLLQVLQSEIAYEASRQIGWEEAADRRLLGPFVLDWDAPDS
PITA_00598	scaffold163195	16952	17791	840	+	Cytidine deaminase	MARGRDMGGAFGLGASRRIFMGVNLEFEVSAAPCGHCKQFLQEVCGVPEINILIPYEHAETRSLLYFLPHRFGPDDLEESTPPVFQTHFNGLAFRSMNSPKLNLKCNDGDVKEDALNLCNGDVDVKEEDIHNPSGSVDLHQLKVAALKAANLSHARYSKCPSGIALMTKKGDICTGFYIESAAFNPSLFLLQAGIIAFLCQDGGSYEDIVYAVLVEKEGAVVQQGDTIKLDLQKFSPKCSFHLFNCYKE
PITA_00599	scaffold163202	90716	93001	2286	-	Pentatricopeptide repeat-containing protein At3g22670	MRSVAWTLRPTISIKSIVHSARTLQDYLRGNLDSESHCFQILATLCCTLSKNNMSKDRVPKQTPNPASENPFFQKVRSASDLLRKCQRWDHETEAELHKLGFPLTYEFIRLVLINLHEDVNMALKFFIWTEQWHGQMHSPRLCLTMVEILVKANNFEDLLWEMLENSNLFNTAVMLFVECYVFMRCPVKAFEELKQIKNSGFNRPSQNAYNVLFTSLVREGFLSEAKEIYTEMLVDGMKPSVFALDSLLIALCDHRKAEDAAIMLEDMEIQGFFPSSTCCAVLIRELCRGMQGDRAYRIVSGILKRKSRKTRSLNICVYAFCKAGQLEKAEMLIEESLNWGYVLDTVTYNSLIAGFCWTGRVEESRLILDRIMEAGCVPDVISYNTVIVGYSKKGMLSH…
PITA_00600	scaffold163202	93788	95101	1314	-	Retrotransposon protein	MSEAGLISLWDLSTWNDNVWSGWKQIAVPDNLRRDLNSLITQLHGLAPTLASKHDARGWGTSRSGYSVAQGYVKCLERPHVPPNPAPWTGIWRFPSIPKVDHFCWILCHQKILTEDRLQKRGFYGLSRCSLCKENTESAFHIMIEYWMTNYPGSPPKNKAVRLAWSALPKFISWQVWLERNRRIFQNKEQDSRLMASAAKCQLVEWLEDQGDDTNLSQQDIELGYALNFKFPKAISPPSYSKDWQIRKNEIDFQIWLSNQTLPSLFFDGAAKGNPGTAGVGGIIIIPEGTTVHRFTWGLGHSSSIQAEAMALFQGTKFLQKLEYKEANVLGDSQVIIQALVNKSIPKDLQLARILSRIKGMTKSMKLKFFHVLRTNNKEADKEANKAVQVDAGSLLKDN…
PITA_00601	scaffold163209	146372	147721	1350	+	Retrotransposon protein	MQKFDGSNPSAWLAQMEQYFELNHLEDEWTKIRVATILTKLRQTCTVDEYITAFEALAFRTQHLSDEFYTECFISGLKEAIKAQVLLHHPPTWSEACQVARKVERAITAQYNCPNFPTKGRPPQAHTTTQTLKVQKVSPQEMAERRKQGLCYYCDEKYSPGHKCNEPKLFQIDATDYSSTEEDPPLEEQEAIEEDNQKEIVSDDPVISLNELAGISSPQTLKIKGFLKHRPVIVLIDSGSTHNFIHQKIAEAAHCFVRAVSNFQVQIADGGTMKCEGRCENVKLQMGDYQLKTHMFAIHMGGCDIVLGADWLCTLGPITMDFQELYMSFKQNNSTYTLCGLQAGAPSIISSHQMEKFLKKGHHGVVAQFNAIQVVETRPLPIHPEMQQLLNTHRRVFDK…
PITA_00602	scaffold163210	21127	22917	1791	-	Retrotransposon protein	MGISNFKNLFIGQAEASLAEVIRTTQIFPRYVDDENSVELMGEVMKKEVENIIKYMARDKSPGPDGWTVELFQHFFKNIGQEVADVVKESRRKGVIYAPFNATFIAPIPKKEEEVPFEDFRRISLCNCIYKIITNDWHWLLAKIEAKITHWSFKWLSRAGRLILIKSVILAIPVYWAALTWVPKGILERIRRICSKFLWAGSKEELVLPWVAWEKLARPKEWGGWGIKDLTSFGPSLAAKSGWRIIKKENLWTMVVKWKYIDPIPLEDWKRSPNKKKGNASVVWKATIDAFKIIEYGLSWQVGNGEKIRIGKDSWVGCNENFALSLALINQLESKGILFLNQIGKQGHSTIWGQA
PITA_00603	scaffold163216	73768	76527	2760	-	RNase H family protein	MVGIQALQSTYQKAVMEGLKYVKEYWKEEEIDETWRTWRKLEEWDENIDQEQKDILVKEMESRRIKIRTGPDILRWGKSTKGTFTVKEAYYLTTRQEREEEVLDWKQIWRNKWWPKVTMFAWLVGKGRILTWDKLQKRGFQGPPRCSLCKQENETQEHLLNSCPFAQHQWDEDKDNPPEKIWRRTQKLIREIVLAETWEEEDWKATPDEGRILANLNMDYNMVYPQKERHQRTQTQSPAQFRYPGENFIKLNFDGASNGNPGPAGFGVIFRDNEGRTRWVYADRGGIMTNNEAELMEVYQGIRIAIRNGYTNLEIEGDSQIVIKMLRNLNNGKDWEQVAKSWRTAGIIQDLADILKRIEYKIINHVRREGNKVADFLANWGCKEQEGKVDIIWPIDHQE…
PITA_00604	scaffold163216	104293	105707	1415	+	Retrotransposon protein	MASSGKIEIEKFNEVKTTSDKGGDVYLASSSTHVDHEAWLIDSCASFHFTPHREWFCEYEKYDGGDVFLGDDRKVRIVGHGKVKLKLQGGRVRTLPCVLHIPVLARNMISVSKLDDASVKTVFEKDTFKMVQGALILMQGVQIGTLYKLQGSTVVDGCNNYVVPECGAENLVVSGENTMPWHQRLGHIGEKGLRILHGKGMVEGMSNISMDFDFCENYVYGK
PITA_00605	scaffold163220	7445	8625	1181	-	Retrotransposon protein	MKASRFCVINGDLLWKNHEGILLNYIIENETDHIINEFHAGDCGGHLYWKSTVDKILRAGYYWPTMFSDVKRFTTSCHKCQVFEGKRQLLPLPLRPIATERPFQQWGLDFIGEIHPSSSGQHRWILTATDYFTKWIEAIPCRQANDSTIIQFLENNILARFGCPDKIITDNAASFKSKKMVNFCHKFHITLGHSTAYYPQDRLTTKRSIGVSPYELVYGLEAKFPSSLGIPVMKLLQEIQAEPNDMQRRINQIICLQQTRDQVFNRVQVLQEKLKKAFDRRTKAEDFNVGDKVLKWDSRREDKGKHGKFDSLWRGPFVVQAVQGNNTYFLKSLNETDLDEGPLNGRMLKHYFEYHP
PITA_00606	scaffold163221	122086	125950	3865	-	NA	MGRLQGVTIDIEGVSVEVDFEVIEIVDDINPYLVLLGIDWAIDINRVINMKKHKMILEKMSLRVVVPLDLVKGARYTELLGKVEDDAISRALSEYVGKENMLAIVCKSHGGVEALEMYDCCGSIRIERGLHGLASAQKEKINGRFRVICLEDLRSYGGGGFNVGDPQKKLIMEDPKSSDGILPEGYMGYAVNMIKLDHEDLYPSTSSRIELRGTLFF
PITA_00607	scaffold163228	77187	90573	13387	+	Retrotransposon protein	MIKLFTLELQNNDPLALASEVKSIMHDIKSTKVELDIPLIVFLKALYPTYSNYLESLQANGNLKDITFDSLVKKFAEREKAFGKKKAPESSEEVVCLAHKEKHPTQDSSRGRGETCHMTHTKYFFEEFTDNFDGVVYFSNQSKIKPSGLGTIRLKLPGLLDFLLHHVLYLPQLKRNLLSLVHIRQQGHSIYMFDGKLEVRKASYHSLVMRGIEEERLLKLQGTSARAQNFSYNSHHEEGTLPSSLLWHARFGHLNYDSLCMLKKNEVAGLPTIPRKLK
PITA_00608	scaffold163231	19995	22863	2869	+	Fasciclin-like arabinogalactan protein	MDYQSPRSILSVTLLVLFIAASNAAALQKVGLLSNSSNSQVAISSNSVLVALLDSHYTELAELVEKALLLQTLEEVVGSNNVTIFAPQNDILERKLDPEFKRFLHEPGNLKALQKLLMFHVVPRRIVAEEWSNGTHDSLAKDPLKLSMKGGKRTIDLASVAHPNAVVRPDGIIHGIDRMLIPKSVQDDFNKWRSGVTLAVMPEGAPVLETRKKLAKSVHPSSLSAESPPIHSIYYAVASAPSLAPAPAPGPSSGHYWFDGESQVKDFIRTLVLYGGYNEMADIMVNLTSLASELAKLVSEGYKVTILAPNDEAMAKLTTEQLSEPRAPENILYYHIITDYQTEESMYNAVRRFGKMKYDTLRVPHKITSQEADGTVVFGEGEEAAHLLDHDLYVDGRIS…
PITA_00609	scaffold163232	99016	102450	3435	-	Auxin-responsive protein	MQGILEEPCLLLNEQQVLEFHRRFLQCLRVIVNAGTDPPNRGVGGNKNHSTYEIRERACTVGPDGDVRARTGLTPGIARRPGSPTEARESDICIRRREVPGTGGVGPACSPMSSSLKDVSMQCIESGTAWHAVACFQWLELLPCQTLSGRLLGVCRPWGPRCGRPAESTSSAGGFHGLGFDLGQGYLNQEIIDSSGLAGSEMKSGVGSSRSNASSVTASTLTEHDYIGLSEVSSSSHTSEYTNTNNNGSNEKQTQESDGSLGDAELNLGLSLSYKKEPLNAAAGFNGSEKAFQKWVSHEEYQRPRSTSGSQQGVWAKAGFEHRISQEKGASSSSMFAGVQVLRSWEGARILTAEDLQAPPAPHTAVVHDVGERVRPGYGFSNSGRVIMPPPTAAPAAIS…
PITA_00610	scaffold163237	4421	5117	697	-	CTD (Carboxy-terminal domain, RNA polymerase II, polypeptide A) small	MEKVENSPVATRTLKRKREDLLPPHVNPLRHTLVLDMDHTLLAERCHKVPKHEGSEYFKKEIRLSELYEVGVFTLSGKKRANRFLDEIDTDRQLIKFRLYRDSAKHGVKDLSRLGRDLRKVIIIDDKSESYQLQQSNAIPIKRFDGLKSDSELTQLIPLLQNLSKVDDVRPELADKFKVHDPPVTDVLNAKK
PITA_00611	scaffold163240	64177	65859	1683	+	Telomerase activating protein Est1	MVIHSVVSKDERLVLGDDMVLSYNSDLLQLRKAYKNGSLDMKIKTEYYNARSFFWRQFVALLNTLHESKDLDANIDSHGIPTEGGITLWEDYELQGFIPLSHAQSGLDYSISPPGLSLKERKELQVRVDRLLAAGRVIGIAFDGTGNGIDYDEETHRFFMAGELKGMNKNEKASAAAQDVRHHQYNCGGLNDRSVVGFEENNVSFKDICSKTDNGDENDDEYIVFKSVPKDISVVHSPHISAGRECVEVPFSASNTALSDASYVSQGIRGIENLEISGITKQHPSVSLFHGSHLFSTRPFPDFIPKTGIQSDLISSDVATPQSQVGPWMVGGGSFTVPRDFVEQSESSVANLHSVVPDSTPSEGRLTGEESVSQDLSGTNPEPRESESRSMLQVEAVSL…
PITA_00612	scaffold163265	111511	113535	2025	+	Retrotransposon protein	MSEGKMLGHIISKDGIRIDPACVEAIQQLEQPRNKKEIQSFNGKLNFLRRFIPNLAEHLREITNMLKKDNQLKWTEEAVKSFNLVKLILSSAPTLINPNYTQYFILFSFASEHTLAAVLMQKRDGVEKPIAFFSRIIRDRALKYNIIEKQALALVKALKDFRVHILNSHILAYVPNATVKDLLVQAEPEGRRGKWIAALLEYDVEIKPTKLIKGQGLAKLMVETNLHVLDINLIAALSDEDEKNSALHEEAKRAVEDFHKGDCGGHLFWKTTANKILRARFYWLSLFSDVYKAVKSCHECQIFQGKQKLQPLPLKPIEVSSPFQQWGLDFISKIHPASSGQHRWILTATDYFTKWIEAIPTRQATDLVIISFLENNILSRFGCPHKLITDNAATFKSKK…
PITA_00613	scaffold163267	20765	21797	1033	-	Retrotransposon protein	MVSSGKIEVEKFNGQSFELWKLKMEDLLVDKDQWIMVDLGNRTTRVSDEEWNKLDQKEVHYKRDYKCKSCDKGNGSDDAPSLEAKAASDEGGDVYLASSSTHVDHEAWLIDSGASFHFTPHREWLFEYEKYDGGDVFLGDDRKARIVGHGKVKLKLQGDRIRIL
PITA_00614	scaffold163278	23427	24659	1233	+	Retrotransposon protein	MASSGKIEIGKFNGHIFELRKLKMEDLWVDLQWVAVDPCTKSTGVSDEKWKKLDWKVKSTIQLCVSDEDKCISLLCSLPDLWDSLVIAIGASFHFTPRREWFCEYEKYDGGDVFLGDDRKARIIGRGKLKLKLQGGRVRILSGVLHIPALARNLIFISKPYDAGVKTVFENDTCKMVQGELVLMWGVWIGTMYKLQGSTVIDGCNNSVVLESGA
PITA_00615	scaffold163279	5711	7336	1626	+	SAM dependent carboxyl methyltransferase	MERQPNSDEVAKMAMDNGTLQQVKIVHRGGINLQGVLHMYSGNGDACYAENSDRQRNVFQVLQPLFEAALQKLAFPKEGPLRITDLGCATGTNTVSDVDFVVKTLTNLCGNGHGGGLMPELQAYFSDLPCNDFNELFGLLERRGHSRYFVAGVPGSFYNVLFPRSTIHVCFSVMALHWLSQVPQAVVQKGSPLYNEGRVWINRGRHDVAEAYSKQSEKDLNNFFNCRAQEMAPGGVLFLCMMGRPDTWPPAQQVSVGGEFCGQDFEDAWDELGIISWDLRDSFNLPWYFPNADELKQAVKNCGAFDIEGVHVCEGVPSMGEKDFEEYIKDPKMFGCMKSKLVKSFVGTLVEAHIGKDCANMFFQIFAEKAATLLYKNLPCRLVTCTVASLIRRS
PITA_00616	scaffold163296	66804	68344	1541	+	Retrotransposon protein	MVKHLKLPPPKVIMMQQKGVSKDLIEIIRSKFWKKTQKEQTSSAKTWRMKEPQLERCGIALYAEGQENQWYINSRCSKHMTGDKEKLESYTALEKGKKDSFGNDTPAAIKGKCIAQLKEKVKARNVLYVDGLTHNLLSVGQMCDNGTEHKDEAFEKFQSFKALVENESEYKIKCLRPDRGGEFTSNEFFDFCEEHGIRREFSTARTPQQNGVVERMNRIVQQMARAVLDEFGTPATFWGEDAYAAVVILNKTNVQVNITQTPHEL
PITA_00617	scaffold163312	61	3579	3519	-	Pleiotropic drug resistance protein	MATSSSCSGSSKTLRERISAEEEEEQQMIWAAIERLPTNERVRNSILNDVVIAAAGSSHIHNHLQQIDVANIPLETRKKLVKRLVGVTDQDNEHFLQKLHQRLQRVGIILPEIEIRFEKLNISSRVYVGSRALPTLVNWTLNIVEDALETFRLRKSKKKTLGILRNVSGVIKPGRMTLLLGPPASGKTTLLLALVGRFDSKFKVDGEVKYNGHAMNEFVPQKTSTYISQHDVHLGEMTVRETFDFSSRCQGVGSRSDVLSELSRREKRLGLKPDPDIDVFMKAIAMEGQKTSIMTDYVLKALGLEVCADTMVGDQMRRGISGGQKKRVTIGEMIVGGDCKAFLMDEVSTGLDSSTAYGIIRCFYHFVHIMRATMVVSLLQLAPETFELFDDLILLSEGY…
PITA_00618	scaffold163314	27277	27867	591	+	Retrotransposon protein	MDKVVEEYKDIFTSPAGVPLHCQVKHSIDLTPGATLPNGSIYRHSVLENDELKRYLIPWIDDLLDQLKGEKYFSKIDLKSGYHQVSIEPSDVWKTTFKAKEILFEWLVMPFGLTNALETFMRLMDDILRPFTNSFVVVYLDDILIFS
PITA_00619	scaffold163316	131885	132614	730	-	Cysteine-rich repeat secretory protein	MTKKQAIKARTTPPNQNPQTNSAPPEENYSFFSKLDTNVKYLENRHDISTSKVKGLSTTASNLLSHLSDQAYAPASKGFAEGSSEYSPIRTIYGLVQCWKDISVKDCKSCLQLARTNLYQCCSMKQGAQTLLGSCTARYEIYPFFDTGSGGNSTCPPPPSASSGANPPRVAAQTPPANGTSPTTSSNLSLLHLILCFAPFWDYTV
PITA_00620	scaffold163316	132702	134225	1524	+	Cysteine-rich receptor-like protein kinase	MLSHKIKSLFTFFGVYTEAHRSERKSMLLKQNQIIFTLEALIEATDNFDENKKLGEGGFGSVYKGITRDGKEIAVKKLSVRSGQGKREFRNEVKLVANVQHRNLVKLLGCCAEGPERLLVYEYFRNKSLDTFLFDKEKKRHLDWNKRYNIIMGVARGLLYLHRDSHLRIVHRDIKANNILLDDRLNPKIADFGLARLFPEDETHIQTRAAGTYGYMAPEYAMRGQLSVMVDVYSFGVLVLEIVSARKTSDASFPHEMPSLLEWAWRLYKRGCLPDMIDSTLAETKQALRCIQVALLCTQADASLRPIMSNVILMISIASVTLANPTKPAFVQSSESGYRGSTTSSSSNGIHHQLLRLPVTAK
PITA_00621	scaffold163318	6357	7706	1350	-	Retrotransposon protein	MASSGKIELEKFNVQSFELWKLKMEDLLVDKDEDKCISLLCSLPDSWDSLVIAIGSNATALQYDEIEGNYKRDYKSKAPDKGKGSDDAPSAEAKTTLDEGGDVYLASSSTHVDHEAWLIDSGASFHFTPHREWFCKYEKYDGGDVFLTDDRKARIVGHEKVKLKLQGGRVRTLPVVFHIPALARNLISVSKLDDVGIKIEFKKDTCKMVRGTLVLMRGVRIGNMYKLQGSTVVDGCKSFVVLESGAENLVVFGEKTMLWHQRLGILERRAFEYFMVKVW
PITA_00622	scaffold163340	115316	116337	1022	+	Leucine-rich repeat receptor-like protein kinase	MLITNCQEKYLVFLEGFPIWQNCNWVGSTFQDLSHHNLSPSISNDQFIGQLPPSFANLQSLMACNVSYNNLTGPLPNIKIFTTFLLLVSLKIRSSVDDQMPDALLGCMLIPPKDQQSIKLVVYFFPIQSFTFQDMVESTDNFPKTIVIGREEHHCNIVKLYGFCYDNGSKLLLYEYIPNRSLGELFHRSSFILEWDARYKISLGATEELSYLHHDHIP
PITA_00623	scaffold163344	10452	11867	1416	+	Retrotransposon protein	MEAKKIAVYGDSELVIKQVKGEFQAKHPRMRAYQNAVLDILKLFSDYTLTCVPRIQNCVADGLAKATSNLKIPMNSSNKFEIHVKHRPTVPDNQRCWQVFQDDEEINEFLQNKGKLKDSSIDTENDDGDDNIQVNQIDVLQLKDNIIPKGLIPLEELFDQDDVARKPTLRPTEKGVEEVNIGIAENPKMVKLSRSLSPKRVVGASRMSLLDGYSGYNKILVHEDDCDKTAFTTPWGTFHYAKMPFGLKNAGATFQRAMDVAFANEKDVFLVFYLDDLTVFSNFDEEHLYHLKIVFQKCRKYGISLNPKKSLFAMDEGKLLGHIISKDGIHIDPACVEAIQQIEQPRNKK
PITA_00624	scaffold163344	11949	13670	1722	+	Retrotransposon protein	MLKKDNQVKWTEEAVKSFNLVKLALPSAPILISPDYTQDFILFSFSSKHTLAAVLMQKREGVEKPIAFFSRIIRDGAFKYNIIEKQALALVKALKDFRVYILHSHILAYVPNAAVKDILVQADQEGKRGKWIAALLEYDVEIKPTKLIKGQGLAKLMAETNLQVLDINLIAAMSEEDEENPSVQVSEMFLSSPWYANILYVLQHLSSPPGMPRNRSRTLKLKAAKFCILDSALFWKDPGGMLLNCLVEEEAKRVVDDFHRGDYGGHLFWKTTTNKILRAGYYWPSLFLDVYKAIKNCHKCQIFQGKQKLQPLPLKPIEVNAPFQKWGLNFIGEIHPASSGQHRWILTATDYFTKWIEAIPTRQATGAGWHKKLINALWADRVSQKKSIGMSPFKLVYET…
PITA_00625	scaffold163347	53787	55096	1310	-	Retrotransposon protein	MASSGKIEIEKFNGASFHFTPHREWFCEYEKYDGGDVFFGYDRKARIVGCRKVKLKLQGGRVRTVLGVLHILALARNMISISKLDHAGVKAVFEKDTYKMVRGALVLMWRVWIGILYKLQDSTVIDGCNSSVVPESGAENLVVSGEKTMLWHQRLGHIGEKGL
PITA_00626	scaffold163347	154944	182190	27247	+	Ribosomal RNA small subunit methyltransferase	MRATLDPCSLAHGLHESDRESGSVWSPVARTEWCGSDRVSIVAILQFIESDHFCHSRLHNSSSLRLRLLDDISVFQRFRLVTEVFSSRLQALTFWRGTLAEAKSEFSQRNLKGEITLVIEGSEDNSAEAPTEAELESQLQDLFSNGHSLSEAVKLVSKRMSVRKKVVYTLALKMHGNGHKTEKRVHDMDNDIHFDE
PITA_00627	scaffold163350	121628	174271	52644	-	Pectinesterase	MGRATRQHYIVSGSCVRKLPSRKSGPICIKVIYGFAAVVSGDGTAGCCVEITCSTLPSPVKARVYKENVDILKTKTNLMLSGDGKDRNILNGSKNVLDGSTTFKSATLAVSGRGFIARDMTFENTAGPQKHQAVTLRVGADFSVVYRCSIKGYQDTSYVYSLNQFYREVDIYGTLILSLATQPVSPAPDLQAVKKSIQTYLGRPWKQYSRTVFMQSILYDLIDPAGWSEWKGRFALQTLYYGESNVRVYCDEERNAQNSKKWSILSAVTSIMLLLDIVCVSMGTPVTSNKISPPMCVVFGIISWLRESITRYFDKFSLDREHGTGGMQDCVELFLDMLDSLNVFKQRFSQERYPKFVERGFDEPGNLLEWFS
PITA_00628	scaffold163363	26544	27626	1083	-	Retrotransposon protein	MCQGSQTFFIPFAHSWVSKILISIWTNPRWGDLRQLVEAARKEKHHEAKKETGKWCEFHKSPTHNTKVVKRLGLPTTPHLQPYSIWWLHEGRDLKVRQQCCIPYSIKPFTNEVLCDVTPLDVCDVLLGQPYLWRRDVVYESRPRAVIISLDNSLYKIPEVAPPTATSSITAKKGSKLISQTRKFIFCLVRSQSKGKIIATSMKPAKGSSIQQQQ
PITA_00629	scaffold163373	46515	73855	27341	-	Phosphate-induced protein 1 conserved region domain containing protein, expressed	MIINIATVLAGVVTNPFDTGYFQGDAATPLEAMSACPGIYGKGAYPTGASYNARGVDGRNFLQPAMWDPITSSCKTLVFVCLYFLIDLCSSVLVEQQSLVLSYHNGPLLTARPTVDVYVIWYGRFTPVQRSIVADFVQSLETSKAMELSVYSWWKTTERYSGASNQATVMSSTRLGNQKLDEGYSLGKSLKESDIAALVETSIASRALPENGNAVYLVLTSDDVTVEGFCMSCGFHANLLAAKKLLLPYAWVGNSETQCPGQCAWPFHKPMYGPQTPPLVAPNGDMGIDGMIINIATVLAGAVTNPFDTGYFQGDATAPLEAVSACPGIYGKGAYPGFPGQLLVDKTTGASYNARGVNGRNFLLPAMWDPITSSCKTLV
PITA_00630	scaffold163373	129908	132464	2557	+	Reverse transcriptase (RNA-dependent DNA polymerase)	MYLGLPLAKESVKTETWVKLIEKLRGKLQSWGMTWLNLAGRTTLINAILSALPIYQFAATLAPTSTHKHMEIIIRSFLWQGRRQDSKKFSLVKWDQVILPFEKGGLGIKILRLSNMAMGFKLIWRILNGKGAWWTKVIKRKYLNGPNSNILSEPIVDRQCTPVWKLIKKTLPQFKNYISRAPGSGRDINIWTDRIMGTGPRNATQNLRPLQIWMEAKNLNSLYDISTWDQKRWQGWKRLSLPNNLRDLWAKLKLSLSGSAPLNNMIKYRDVWDPNGGNYTVKEGYKILQNATATNNWALHKVVWNSGCLPKVKFFNWTLLKGKILTAKNLRKRGILGPSICCLCQAAEESSIHLFLECSFAQNYWKLITSPLSRGEMPNQITSLQKNWGNSYPYPKKNK…
PITA_00631	scaffold163374	49328	51050	1723	+	Cytochrome P450	MSLLQSVFHMEFHTFTAILSLRLPVMGGRESALTAAIVGLFFCFLFIRLLQKRRIRARLPPGPFSWPIIGNLHQLVQPAHRTLKALADKYGPIFFLRLGSVPAVIVSSSEMAKLFLKTHDLVFSSRPLTSAGKYIFFNYQDVIFAQYGDHWREMRKICVLELLTARRIESFRPVREEEVSAMIRSIWEESESGIITVNLSKAISALNSNIIWRMLAGRKFTDDDLGGDFGSFKDLIVELISTVGASNIGDYIPCLDWLDLQGIKRRMKKIHKAFNEFTEKIIEDHVPHRIDSTSNHQKDEEPYVKDFVDVLLEKAEADSKMTRETVKAVVFDMLAAGLETTSTTLEWAMSELLRHPHVMKTLQEEIECVVGKDRKVNESDVASMKYLHCVVKETLRLYP…
PITA_00632	scaffold163378	64442	74826	10385	-	NA	MSERGLKQVRSISLKDPLLGLRLSKGNIWKARNRSIFEDREITWPLIKAAISAAFKELPDPQPPKTRHPHLPPCIDKNTPWAFFDGAANHQSCGGGFTLHLNEHHHYIVKSGLGTGTNNFVELITLRHLLHFALHHQCTSINIFGDSKIVINWFNGISDCHIHTLSIILNEVFVFKAAFNNITCSHIYREHNGHADKLSKEAALMDRGLWEVTKVKEQNEYKYFHRPYIDQGYHHAPET
PITA_00633	scaffold163378	82105	90286	8182	+	Polygalacturonase non-catalytic subunit	MRLFPSLEAQVAKFLLKKLGKIGKNQKDKVIRDWTQGPANLWLHELCKKGSSSLNWDVILTLGLSHWYFYIRAGPGCFLRDTLASLLFKLIIIQIEEMAHKGDHILVLILMTISTFTFMMVQIPTCHGGSHHPFAAKASLLRLWRRLLPNARLPPFLLEKASPLNATSVAVFGGYIANHTLSDHIASFCTAADLLCTRRNAVGGAVNAVTEDVDFQSYHGKDFKRYKVGGVSGTDSFKNYSDGDNVVKGDFKGYGRDGNSQSEVFANYAPQTNVEDEGFTTYGSGGSAGSSDFSSYGPNTNVPDHHFKNYGTDSNAAIQDFTSYGDNSNVIRNDFATYGKDANGILTGFTSYAQNSNVMTNSFKGYSENGNGPLDRFTSYADNGNVPRNEFESYGANGN…
PITA_00634	scaffold163381	63489	68657	5169	+	Polypyrimidine tract-binding protein	MGSIAGQPQFRYTQPPSKVLHLRNLPWECTEEELIELGKPFGKIVNTKVNVGSNRNQAFVEFADLNQAIAMVSYYASSPEQAQVRGKTVYLQYSNRHEIVNSKNSGDEASNVLLVTIEGVEAGDVSIDVLHLGHVTDTSSMAAYCIGRKRMCVFSAFGFVHKIATFEKSAGFQALVQFSDLDTASSARSALDGRSIPRYLLAEHVGPCHLRISFSAHTDLNVKFQSHRSRDYTNPNLPVAPSAIDGTGQFGIGPDGQRREPESNVLLASIENMLYAVTVDVLHTVFSAFGTVQKIAMFEKNAGWQALIQYADIPTAVVAKEALEGHSIYDGGYCKLHLSYSRHTDLNVKVNNDRSRDYTLPKGGVLQNQLPLIGQQLSSLPAGFGGQPPSAPYMYPGNH…
PITA_00635	scaffold163399	2583	3537	955	-	Terpene synthase, C-terminal domain	MFTEIEDGLSIAPLNDLLSRLSMVDSIKRLGIDRHFKMEIKSALDYIHIYWSEKGIGCGRESGVTDLNSTAVGLRNLQLHGYLACWNNLMTRRGNLPLHPFIQIKERSELFSIYFGHRSLLFQMRISRKDSAIQSFTTDRIRHGIWLAHKPSTIGSKALHGRLLI
PITA_00636	scaffold163399	42330	43942	1613	+	Terpene synthase, C-terminal domain	MYVQWEVYIDSFMKEAVWISSGSLLAFNKKISFGYRIATLQPILRLDIPLPHHILQEIDFPSKFDSLAYGILRLKGGTLCYKAERACGEDASCISCYMKEKPGLTEEYVVNDLIKEIIWEFLKPDSNSPISSKKHAFNITRAFHHGYIYRDGFNVASNEMKDLVMITVLETVPIWDPSTTEWLPEYMKGLYMVLYETVDEMARETKKSQGRETINYVRQAWEAYIDSYLKEAKSIYSGTLLAFDEYYEKGEVSFGYHIATLQLILTLDIPLPHHILQDIDFPSKFDS
PITA_00637	scaffold163406	14553	15774	1222	-	Retrotransposon gag protein	MIGRDEFTGGAGKIHVSPRLMRALHNRGIFFWANAIQKWEGAIPIWKTTIELQLQHDMEVQWNSVVSSLRGHGIFHSQDTDFLIWKGLDAPQRSSSSHASIISLYNALELAGKNRNTYERNHTTTTNGNRKGRDPLDLTTTDSPCAFFDGAAQRRICACSVYIRTTNDQAIEIYWNAGPGSNNRAEVVALMGLLSFCIFLNIPNLKIYGDSRIIIDHVLSKHYIKNIHLAGWLDRIAELWNSRRDYSISHIYRSKNKEADALYKRGLSSPQGIWRMQIRSDSNSFQIQDFCPTGI
PITA_00638	scaffold163408	506	1936	1431	+	Retrotransposon protein	MWFLDSGASFHMMGDRDLFSDLEDKDPGVHIEMGDDGRYSAIDIGTISFERKSGKPFVLKEVMHVLGLKKNLISVAMLEDKGYDVVFSKGKAFLRSKTTGETRKIGVRVRNLNQFHVDGCATMVGKVEGLKKSEKYSKFCEFKALVEKDLGKKVKALSSNNGGEYISNEFKDFCKAEGIHRELIDPHNPQQNGVAKRKNRKIVGVAWAMLHDQGLPLHLWVEACNTTVYVQNCCPHKILGMSTPEEAYSGKKPDCSHLRIFGANIYMHVMKDARKKLELTAKVGIFVGYTDTPHNYRVYFPDSRKTIVRQDIKFQEEKAMKCSLERELHLHADEELLVPKDELQDVISHRMRFMEWKRPLKQRQPSEGEST
PITA_00639	scaffold163408	41381	42081	701	-	Hydra magnipapillata	MKATFHEKDSHAMTILERIHTDVCGPSSVASTAKHSTGREGVGEKVKALRSDNGREYISDEFKDFYKVEGIRRELIAPHNPQQNGVAERKNKTIEDAAWAILHDQGLPLHLWAEACNTTIYVQNRCPHKRLGMSTPEEAYSSKKPDLSHLRIFGANIHMHVTKDARKKLDPTVEVAIFVGYNDTPHNYRVYFPDSGKIVV
PITA_00640	scaffold163409	21159	21720	562	-	Uroporphyrinogen III methyltransferase	MAMMKPMKARLEDPQEEFHQMRITLSSKNVKNIEKVCIDLVRGAKDNGLKVKGPVRMPTKVLNHTTRKSPCGEAELGIPLTHRGVANSVRFLTGHSRKGGTDPIFLDRHSVDPNLTLVVYMGLATLPGLAHKLISDGLPPVTPAAAIKRGTTSQQ
PITA_00641	scaffold163409	60901	63999	3099	-	Pollen Ole e 1 allergen and extensin	MRVVMESSVRTLCLVMVAFAVHVVLWNDGVCCGEPKTSLVTGMVFCDQCLLGTLSTLSQPLAGAQVSLEYSRGSTNAAFWASTDENGVFSIIVEEDDFQIHGDGRCTVKLVRSTDMDCYIPTDIANGSSGATISSAGGVYRERAVYYVGPFAYRMSRPATACNALQLGSRHGIILESSELPVQSLGALSRGLKAVGRSFAEAMPTVPSSASTIPSTATSTAKPPSYSIPVTRPTPAHGDHSRVKHSGVPTSNNHSPTKCIPLPPVPLDPELITKLHYPPCKDEPPTGGGATPPPSTPRASSPIGPGAPFLPPTASPPKVGSAPPKANSPSYGGSPKPKLPLFPLLSPPPPTSPSYGGSPIPKLPPSSQLSSPPPASGFKPAPLSPTTPSPASPPHKHPI…
PITA_00642	scaffold163415	19534	47758	28225	+	O-acyltransferase (WSD1-like)	MGIECHSIHLQVDGTQGAGGSYSYQGSMEKCRQNLNTALALIVLVEAEECEETEPESDTGERLGRLALLNRAKTLMAPPSECTGWGISYRRQFPLTEVIETVNWGSSQCGIQVFRQGLKSKRVGWSSSTLSTEKQGSSPNSIPNPWRGRAIERRQIWKMPPRFRATSRKGLIFSEEEENHSSPGNSTNSRGDTMGEDDTASNQSDSTSLLQSPSETTAPAPVEERQPSLQQSGIEQQTKGKAVIQQDNAQTSKVKEWLAHFHRNRLIPKLPPGMKITDRNKKGHRQYLQKKFDIDNHVTVLELSVSYTQGFDFVEKYTTLLGTTQPLDLSLLVWKIHFLNYKSTEAEANALWGVMFVVWCTVLDIFQFMSMFLWIKDNKMFKGPPRIIHDLKTLAHVKV…
PITA_00643	scaffold163415	27298	28056	759	-	Retrotransposon protein	MTECNPLSTPMEQNLKLTSIEGKEFEDATKYRQLIGSLIYLTTTRPDISFAVGILSRFMQKPCEGHWSAAKRVLRYLKGTQDFGIKYTQVDEFNVIGYSNSDFDGDKETEVSTLGYAEATKEIVWLRKLLEDLPVKQVQSTPLMIDNTSAIKLAKNPKFHDRTKHINTKYHLIRHHVEAKTIHLRHCSTNEQIADIFTKALGREKLERFRMMLGLTNIPSD
PITA_00644	scaffold163416	73257	74805	1549	+	Short-chain dehydrogenase reductase	MSNEEVNVIAACVNKLSSNGSERRLEGKVAIITGGAMGIGEAIARLFTKHGAKVIIADLADEVGKKLAESRSPSATYAHCDVTKEEDVRAVVDLAMEKYGQLDIMYNNAGISDALFFQRVEEFDMEAYDRVMSVNVRGVMLGIKHAARVMIPRKKGCIISASSLASIVGGSAPYSYTASKHAVIGLTKNGAAELGKYGIRFNAVSPAGVATPFSVKLMRRGDDSSSVISETEKATIEGFCNIMGNLQGPTLKVEDVADAGLYLASDEAKYVSGHNLVVDGGISVVNHSLGLYR
PITA_00645	scaffold163419	10017	13872	3856	-	Chaperone protein DnaJ	MVSSAVFSSNILSSKESPAFGLMGFQRRLAGSSTRSRNVIRFRRCFKVRAMQASGTAAAISDHGHIKSKSLYEVLEIGPSAAAKDIKRAYRKLARQFHPDHAASPEEKEEKTQIFLKLHNAYVILSDPHDRAQYDLKISAPVRGFTGQTWRRASNGQPPAYRNTDIITLLELKKSLKGEGISDWSQNHSDPCSWIGVTCSPVSGRVIALNLSGTGYCSGAEGLPSFCPSEHNYNDSKPSPKLTGNISAFVGNLTELRVLSLPCNALDGKIPAEVSKLSFLEVLELQGNSLSVSVPLGFSEFSSLQVLNLGYNFLSGE
PITA_00646	scaffold163434	11929	12584	656	-	Thaumatin-like protein	MGARTLAVSIYVSAILALIFNVCLQGATGATFVIQNKCSYTVWAAGIPVGGGQALGQGQSWSVNVPAGTSSGRFWGRTGCSFDASGKGSCSTGDCGGVLSCTLSGKSPTTLVEYTLNGGNNQDFYDLSVIDGFNVPLSLTPSDGSCKALTCKMDQCPDAYLYPTDDTKTHACPSGANYNIIFCP
PITA_00647	scaffold163455	45981	46859	879	-	Retrotransposon protein	MFWADAVLCAAYIKNRCPSSAIRNKTPYEFWYGHVPSRQLDRLDRFEKTKSFQEFENQIPHLEGAIPILDQHVESSSEEDSPPSETPTTDDALSDVIDRIGRLNLDSLPTQSTEQPGPSQKGPPKWLTKTLESVHPDEIGKTGTRNSNRQNGGDVDDSNSPVDMDVSYDCELNLSTVFEPTSFKEVASHDEWKEAMQKEYDSLINNGTWKLVDPPFGTKPIG
PITA_00648	scaffold163468	46257	49052	2796	-	Retrotransposon protein	MIKGFRNKAKVGGGTNSTYLALIPKDSNPKTFARFRPISLCNASYKILAKLLANRIKPLLNRLISSNQGGFIEGRHILDNVIQVQEIIHSSQKQKEKGMLIKLDMANAFDRVNWAFLYKLLLAFGFSPLFVALIKACTDSPWIAPLVNGRPTSFFHAQRDDSLLLGGASPRIAKAFDEVLKSYCRVTGASINERKSAVYGLNIDQQELTNISALLGFNSKAQWETIKYLGLPIINGCNKKALWSEVINKIKTKITSWGGYWLTSGGKVILIKSVLSALPIYQAAFLLAPKQVTDHISKLIRDFLWQGRKGNTHKMHLVKWEQVKRPFAEGGLQIRDPAMVNLALGGKILWNLYENPKHPISETLKAKYAHKVSLRNLQASQTVNVSQVWKICNKCLNFF…
PITA_00649	scaffold163468	71940	73488	1549	+	Retrotransposon protein	MLQGGRVRTLLGVLHIPALAKNLISVRKLDDAGVKTVFEKDTCKMVRGALVLMHGVQTGTLYKLQGSTIADGCNSFVVPESGAENLVVSGEKTMLWHQRLGHIGEKGLRILHGKGMVEGISNSSLDFDFCENCVYGKKNWEPEKIEFELKEEESDSTTEEESEDEEPQTLGVRRSVRERRQPERYSPFIFCSNFALSITDDDPRTVNEVVDSEDGKLWKKAMVDEMASLHKKEAWDPVELSARRKPIGSKWVFKKKTNAKGKVEK
PITA_00650	scaffold163468	94123	131483	37361	+	Receptor-like protein kinase	MELYVRRLPPSLPRHLTFVILTACCAFLFPCSLCLDEQYQYCQNTNKCGSMNISYPFGVGNRGCGLPSFQIDCVQNFSVVITIQRQNYTILDFSHHYKMFSIVRGEKCKFLDDPIDTQMPPERTDIAFRSGKENMTLNVYKCNNQHQLDHSKMLSGKCNSSVSYGSYDNGNSIPGCSKTQVTVVVGVMHVIKNDTKRNESCRLCLKSQGICGYRYNAWDSSEPFVCYCEDGPRADNCHGQGLKIKSATVIGCIFGGVALAIIIVLSFTFYCKKRRDPPGTSNEYYEAIEHEMFTLAPPIIQFLHGHELFTLADIGFQQSVISPLC
PITA_00651	scaffold163480	71842	74964	3123	-	Kinase interacting	MTSRDEKSHPWLWDSHISPKNSGWLEENLEGMDKHVKTMLKLIEEDADSFAKKAEMYYKKRPELINHVEEFYRMYRSLAERYDHLTGELRKNIPTDLKKQYGLHDDSSAGSQHSTKVEIKGRAAGFDFFLGSRNTDGSKKGYGNSDDSSSISISDDSEKSPKPHLDLQILKEQKERYRTEFEKVQEEYCILQQKTRELQEGILHLKEGNEIPRKEAEGKLDNMVNLQEWIAGLQTRNSELESQIRSMAVQVEQSGRSNEILQKEDGQLVVGLQGPGKMTHELEMEIQDLQKKLHISQEENVALRLDFQRCHQDYEMAESRIREMETDTSAQKRQIHTLEVEIDNMKHKLSVMQEENNISHLQNETGNQKLCHTESEIKHFQEENESLMKENSVKTIHVN…
PITA_00652	scaffold163480	101256	102929	1674	+	Ubiquitin-protein ligase	MKCGGTMTFPLGSPEIAPHGHPTTRKRDPQVIRLHNAAVENQFLHKLYKIFVVTTRNFGPHFPHANQILKHAVEWLPGRRAHILILCPLRQLALRRGTILLPLPCEAALAKVYHGSLSFNGHSNVSLSAKCQYLGKVVDGMAAIIYDNRRHVCNTKMVTNFHAYGTIKELLISFKAISELLGTLPQVSLLIMETEHVKQCEYDKLEHSSWLLETLQSYCRFLEHLVNSSMLLSRSSVLQLLAKTVSGGSCSAPRDLEAFVHMLQAQVLDVVLHLWDHSLFPYCSTALITSVITIINHIYSGICDVKSRNGGLVSANQRFMAPPPDESAISLIIEMGFSRKRAQEVLRHVESNSVEMAMEWFFSHPEVPGQESDDLARAVALSLDNFVEPLQDDTSETEA…
PITA_00653	scaffold163483	11504	14499	2996	+	Plant hypothetical protein	MVPTCDNGKKGSTYVAKRLDRFILHESLMERLGNVHVEVINNHVSDHRPIILQWWSKGFRLRFPFKFNHTWLDDHDFSSFIHKIWTREHISGTSPVEHILDKLAILQKKVKAWIRIRDLEFKKKGILSAYESTWHRKNRALWIKEEDINTKFFHRYANHRRKINTIWEIYDEDGQCLQSQEDIIRAVVAHFQNAYDRKGEADGGAMLWAVDLYPTMFDDDDNENLFKDVTEEELLEVFKSFKGDKSLSPDGXLYGVVEQAEARMEDYPPPIFMGYMEMEE
PITA_00654	scaffold163485	69053	70810	1758	-	Retrotransposon protein	MCESSSAGSPAIQVQREQAFPSISGASIGIWYVDNGASRHMTGVREYFSELSESDTDVEVVLGDEKVVRAVGVGTLTFQRESKPPLKVIEVLYVPGMRKNLISVSALEDRGYEVLIRGGQVLMYPRGAPAQSARVIGVHHAKVYRFAFEPLLALSSSTDRRASSSEQCEISHRRMGHMYHGALRTLQEITTAMPDFSTDHFDTCRGCAMGKFSESPFPSSDSRATGILDLIHFDTKSEVFKRFQEFRALVETQTGQKIKSLRSDNGGEYTLGEFFDYCAEVGIRRELIVPYNPQQNGVAERKNRSIIGAAKAMLHDQGLSLFLWAEVYNTTVYLQNRSLHRALGHMTPEEAFSGKKPDIGHLHIFRCITYSYIPKEKRTKLEPTAEKGIFVGYSETSKA…
PITA_00655	scaffold163488	10299	12506	2208	+	Putative reverse transcriptase/RNA-dependent DNA polymerase	MLHGTPTVKEAVAYREILDLFSQASGMDINFSISTIFFFNTHPAVQSHLARLLGFRISSLPSKYLGAPLSLKPWKKELWEGILANLKKKCSHWTFRALNLSGRLVLAKVVLQAIPHYLLSLLPAPKGILQQIRNIQRSFLWSGNGEKKKLALFWEDAWHQRPKLDSPELLNIKQAHQAQGKYTVNQYWQQHSTDDNWRDWINFNSEHSEDNNHTAQILNASILKRKIRKTEENNKLRWGLKGNGNFSLKEARNILEKDEQGEIQQWCSKVWDNLLWPKIRTFLWLLMRNKTLTWDNLHKKGFVGPSRCPMCLEEPESLNHLFNTCDWANQLWRWMEDLLSSSDRQLDSIHNTILNWRTNFSGTQRVNSIWKSTPGFILWSIWKERNRRIFQDEFRNINF…
PITA_00656	scaffold163488	28166	111584	83419	-	Transmembrane amino acid transporter protein	MDFGISKDVITILVSSLLEGSLYKNKPSSSKSHPFRDEVKIRISIPSKSKAPLNPTFIVEKLKDISVLELEVLDAQIFSLSHYLVAVILLGKHAMNSSGSEMGIRDPAGSHLTSSSVSHFSIENGLTVNKNGQDDDTKTAHKINHDPWYQLALLLVVSFNGGYILGFSNFIMTPLGWIWGTVLMAVLAVISLYANCLLAKLHIIDGRRFIRYRDLMGFTLGRKMYYITCSLQFLNFILGNVGFLLLSGRALKVL
PITA_00657	scaffold163489	31441	32248	808	-	Scarecrow-like protein	MASHIITKLRETVSIQGDPIEILAAYMVEGLVARITSSGNGIYKALNCKAPPSTDTLSAMQILFEVCPYFKFERPGGPPHLRIIAVDNFEDVRYIPGGLDNVGKRLEKYAESIGSLQFISIRRKVGDVQPWMLEINPDKVLAVNFAFQLHHMPDKSMSTKSLRDRLLRMVKSLNPEVVTVAEQKVNTNTTPFLPRFMESLNYYSSVFESLDAAIPRDSRDRMNVEKQC
PITA_00658	scaffold163489	105890	109980	4091	+	Endonuclease/Exonuclease/phosphatase family	MEKHEDIEKELINHFKMVPQEPPIDRWLAINEILYHIQKIITEEHNQLLLQLVTILEVELALAQQKDGKAPGPDGFTSNFFHYFWYLIKNEVWKLVEESRTMHWLLPSLNATFIALIPKQGQLSTPEKFRPIALCNVIYKIISKVIANHLKPLILLLILPEQYGYVEGRQILDGIILIHEIIHSLKRNKQPIIIATISITFHEKEPFRIGGSHTSVEPARVERSTQCTRVKQDTPLDKKTGKEKGHDQADDDMDPYRCFVVEEHLE
PITA_00659	scaffold163505	12102	13561	1460	+	Integrase core domain	MSLGLRVQGRLDGHNNYNVWKERMRSIFEEAEVWDIMEKLKTIKMGNDSAAGYLTKITNVRDEFSTVGEVIQPNELVWIKKKKKGKNQSVAASIEVEDFAEYFDREFGFTACESSSAGSPTTQVHREHGFPSISGASSGIKGTPSDSARVIGVRHAKVYKFAFQPLLALSSSTKNKASNYELCEIWHHRMGHMYHGALRTLWEITTSVPYFSTDHFDTCGGCAMGKFAKFPFPSSDSRAIGILDLIHSDVRSQMSHVSLREYEYYVLFIDDHSRRTCIYFLKSKSKVFKWF
PITA_00660	scaffold163527	41850	43198	1349	+	Presenilin	MAAGILGIVAGDKIGIMSPVSICMFLVVLLVRVISPHGLDDSPIQAAVTLYMEKSSDSIAQKFKGALMNSLALVLLIAVLTFLVVLLYYYRCKRYLKCHMYIATFLVLACIGGAISVLIIQAWSIPVDVISFSIFLFNFAVVGVLSTFAAWTPIVIKQFYALIKCVFLAYLCTILPEWTTWALLVALAVYDLVSVLAPGGPLNLLGDLVTSTGEEVPSMYYESRPTVYELQSQNFPIPFTSKVSKSLSRLSEITSLEYGKTSTQENFNPSNPSDINQTVGSDRPGEEFEMDDVSGEVREQRVAILISPGIELGLGDFVVYGVMVGRAAMYDLMTVYACYVAIIFGLACTRRLVDVYQRDLPALPISISLGVVFYFVTRLLMEPFVMGLSTKLLMF
PITA_00661	scaffold163534	65297	83508	18212	-	LRR receptor-like serine threonine-protein kinase	MDLLLLLMMMLVMMGVAMPTHSQHETGGFTSVQRFPFNGRSMMGKPSLFPSSIAGYHEKRDVEALLSFRKGITLDPYGFLSHWTANNSHNVCLWNGISCRRNTKRVVSVSLHDRWLNGTLSPYIGNLSLLQHLDLSSNALSGRIPAEFGQLKALRTLSLIQNAFSGRIPKELFNCTRLQRIDISRNNLSGPIPSEFSRLVSLELLSFSDNSISGSIPTSLVNCTSLWELTGSGNKLSGPIPSGMGLMKSISIIDLSNNSLTGHIPPTLFNSMPTHSQHETGGFTSVQRFPFNGRSMMGKPSLFPSSIAGYHEKRDVEALLSFRKGITFDPYGSLSNWTANNSHNVCLWNGTSCSPNTNRVVEISLRQCWLNGTLSPYIGNLSLLRHLDLSHNALSGRIP…
PITA_00662	scaffold163537	48323	71090	22768	-	NA	MISPEAMDNQNRGLRGSENAQFFDLLQPSSSPNNKTKKKIEEINFDIVPSYDFQPIHPKVAEDIPHVTTPKSMYSSKAYSFGEHTEPAKPRQENNRESYDLATVEAVERIMKQYTDNLLHALEGISRRLSHLESTTRHLETSLGEMKMTVENNHGATDGRLRLLENHTKEVQAGVQILRDKQEIAEAHSQLMKLQLSKSNSSISQAKPMDTQQNVVPTNPPASSVPSPPEQMFSVSCLPPQQTIPSMQTSITAGSQYPNSSTQIVPNELSFQPPVQQSAPAPHPYQASSNFQQVPPPSVPSLPYSQQSQPLHSSGQPIPPSVPSLPYSQQSQPLHSSGQPVPPSVPSLPYSQQSQPQHSSGQPVPPSVPPPYGQSERSPHMSVHSVPPPHGTPLPSNRY…
PITA_00663	scaffold163548	43969	44690	722	+	Retrotransposon protein	MDELGSSQAPPISLPSSPKAEDVAFKTLLASLPTKKKPNASKFVKKLENIPEVSLPPEWSIKVALSLAERALVSEDVLSAVLVWVRLLNLPVHCWNWDSLQHIGNVLGKFIDRTNTKDQYDCARICVEVDLEVGLSEAIKINVGSWTHMQKLDYEQLPFKCRKC
PITA_00664	scaffold163548	53554	57983	4430	+	Phosphatase 2C	MGSCISSLGHQGLQTAGEQPWKKEIDAATAEALAIEAEKDEQLAGVEGRFCSNGASSLASIYTQQGKKGINQDSMIIWEFESQEYFGSHENISFLGVFDGHGPYGHLVSKRVRNSLPGLLVNQWQELLLTEWPSHANLSNFEADDSNKLLNDSDGAMHKEESNMFAAWKESHLRAFKVMDKELKLHPILDCFCSGTTAVTVIKQGRDLVIANVGDSRAILGTMSADGSLSAIQLTVDLKPTLPGEAERIKQCKGRVHALKDEPHVHRVWLPNENSPGLAMTRAFGDFCLKDYGVIAVPEITHRQLTSRDQFIVLATDGVWEVLSNQEVVNIVSSAPSPAAAARIVVESAVSAWKRKFPTSKVDDCAVVCLYLNEEDNNGQPSEEISSVEQSDTSKTNSV…
PITA_00665	scaffold163551	77582	82209	4628	+	Retrotransposon protein	MEQVEAEGRGRGRGKRRGRGRGRVVRRVVDEGLREEIRVLRERLAVVEAWGRRDPADDSDEEVAETRGQFEETSEDKQVKFATTKLKGHASLWWDSVQAERKRLHKQPIKKWARMEAKLKEKFLPKDYQIMLYRQRRKLTENRTPREEVVLAGEKARFMAEVEVQAQMRRTAVPNLLAQQRRKTAPGKDDQLSEGEDLVEAGELSSAIVVTNWDTSHMTVLKIGKYKDKILCDGMPMDVCHLLLGRPWQFDRSAVHVGKTNCYKFVKDGIKHTLVPIKEENTTEASGVKALLLGGKEFIKQIEDSEINFAIIRRPKAVVLHTQISDLPEEVQKLLQDFGDIVVDDLPNELPPRRGISHCIDFIPGASLRNKAAYCMSPKDHEEIRKQVQELLDKGLIRE…
PITA_00666	scaffold163560	88245	89318	1074	-	Retrotransposon protein	MEFLNISSLGTTYRYAVKIEQKFKQKKRDFGSANLKPKGQSQGGVTQDNSSKPQEKNNTTKPKKDTGKWCEFHKSPTHNTRKKIIDAEPSATVATAKIQKNEPEDPEEGEILVHSQMWVKGLPLQFIVDSGSQNNVISAEVVKRLGLSTTPHSHPYSIRWLHGGRDLKVRQQCRLPYCIKPFTDKVLCDVTPLDVCDVLLGQPYSWRRHAVYESRPRAVIISLSNSLYRIPEVAPPTATSLITAKKGSKLISHTRKFIFCLVRSQSKGKIVATSITPIKGSSTQQQQQQRDMVMPERRNNFSSPTGVPHKFQVGDKVWLHLQK
PITA_00667	scaffold163560	91423	92037	615	-	Retrotransposon protein	MEFLNISSLGTAYRYAVKIEQNFKQKKRDFGSANLKTKGQSQGESLVAELKASELDTCSDPELEPDKGNGKGKQIIDAEPNATVATAKIQKNEPKDPEEGECLFHSQIWLKGSPLQFIVDSGSQKNLISVEVVKQLGLPTTPHPHPYNIEWLHEGRDLKVR
PITA_00668	scaffold163568	14553	15598	1046	+	Zinc knuckle (CCHC-type) family protein	MLHDSFQMEDYGIVWNSTIILNLKLRGGARSCKNPSEFVSFKDAVQGKAYITSDQIQNNPRPYIVEQMEQALAMEVNLPEVNSLFSVLQSRAAICKFNGFWPRFGALHQWVFSTWTPNCDVYFCSKGFFIVQFDTQKDLECVLHDERWFWGRVRLFITPWFPDFDATNMVVSTMVVWERLPNPPLPSWHHKVLEDIGNTLGKFKKMDLERIGKAFVEHMPTSKKVPKKKKKQTDKPKGWQVSDPHLSEEEEEETMENHPNVDAQVQHGNHAEEDVVAQPGIATHIQKGTELVDIQAS
PITA_00669	scaffold163568	82484	83392	909	-	ABC transporter	MLFQPLGFGFSSSFAKLSSQGPTLFASSIRENIAYGKENAAETEIVEAAKAANAHDFISGMRNGYETYTGNRGTQLSGGQKQRIAIARVIIKNPSVLLLDEATSALDSHSEKVVQEALDGVMVGRTSVVVAHRLSTIQNADSIAVIENGKVVEQGNHASLLSKVEGGAYFGLIKLQQPH
PITA_00670	scaffold163568	84482	85277	796	-	F-box protein	MDKAQRFFKHCRVYRQLLHKAQRFLVSAMHSADGAKPIVEFLVGVSIPWATEEAAPVISTFWDRFFSISVFCAVAITVLCGVYASRLSGGLVFCKKKQTLTKRSKNKAYNCLCSCKAFDSFNTWTTNLVNDERVERLSQHPPGALMMEQLVPEITTHALSYLDYPSLCCLSMTNSSMCRAANDDNA
PITA_00671	scaffold163570	6821	8420	1600	-	Retrotransposon protein	MESPCQVILDSTNYFQWASYMEDLLRSKGLYRIAMGQEKKPKDEDKNLKLLMKHWNNSLKFLGLKMKLEPINLKMSCLHWILIIFLALNISCPNSRPLDIFWKVLRLRKKIVTLFIPSLLSWDQPTLYLFPPSILQGKLSFVKEKTTRPLPLTLFCDSLIREQEKLLHLGLLNLGNSSKKALAAQQKPNLKNPKKSYPKKNGPKPNKGPKQTQSQNERSFQQNDKTNKNKWKKTDRHCNFCNRDGHLESKCFKKMEALEAAMKKHKIHVEHSSTSTSTSSSGMALSACRCQSSQSGYALNVSSSSHSHEWLIDSGASYHMAKNKAMFSSLNDCNTKNIYVGDDRSLNVVGTGNVHLDNGQFNDVLCVPTLSSNLLSVYQITHSGEGKIVEFSPHDVVIK…
PITA_00672	scaffold163584	16278	30198	13921	+	ATP synthase delta chain	MSIGFHRLRFAMGFGPENIRVAFNNPCGSAISWNVEAWVNTLVESANCEESEASIPWFISPLNWIIYSRTKMDASMQSMSAVNMHRAPCPRVLQFQQISQKLPFVVLEHNSHSTRLVATLHFTISKRGLCTASKNNFTHNPLVPKTRIKSNVRDCRFAYIVMQGTSAGEYAAALVEIAQSNKMLETINEDVCKLSQLLQNQELHDLLVKPVIQAEKKKSMLKAVADDAQFQPCTLNFLDFLVDKKRIDIIMDIMEEFQSIYTELTDTQVAVVTSAMKLGNHQMAQIARKIQRLSGASNVRLKNAIDPSLIAGFIISYEKDGKHMIDMSVKSKLEKLAAQIDSAERIGVCNIC
PITA_00673	scaffold163591	1931	2921	991	-	ATP-binding cassette, sub-family B (MDR TAP)	MTINLFDEPGGAPCFESIVNDVSILSNIFSSIAPVNATAYYNQASLEDIKEWQSPFMFTIINFSRESTNLEARLIFMHSFKTNWRILQVSIVSQEPVLFNYSVADNILYGLKGRAITVDIENASRMANAHDFVSNFTEGYNTLVGECGTSALDAESEYLVQDSMDQLMKGRVVLVIAHRLSTVQSETIVAIVSGNRIVESVLMRNC
PITA_00674	scaffold163596	33049	34497	1449	-	Alpha-glucosidase	MNEVSNFCSGVTCSLPKEGDCPRKDSQTDCCLVCSDANTTRWDDPPYKVNASGTHRPVGNKTMVASAVHYNNILEYNSHNLYGLSEAIMTNTALKSVIKKRPFILTRSTFIGSGAHAAHWTGDNAATWDDLWYSIPTMLSFGLFGVPMVGADICGFSKDTTEELCNRWIQLGSFYPFSRDHSDKGTKHQELYLWKSVTMSARKALGLRYRLLPYIYTLAFEAHTKGSPIARPLFFTFPEDPNALGISTQFLLESITVESGTYVSLLAPLDTINVHVLEGTILPMQEMGMTTREARRSPFSLVVALGGRKEAYGDLYVDNGEDFEMVIEHGKSSYIEFYADIVERGVRLRSEVQMGEYAIGEGWLLENITVLVTTTVVRSHNANSYMKLEAIRDKMIMDV…
PITA_00675	scaffold163602	855	2515	1661	-	Retrotransposon protein	MDFLNISSLGTAYRYAVKIEQKFKQKKRDFRSSNLKPKGQSQGGVTQDNPSKPQEKNNTTKPKKDIGKWCEFHKGPTHNTSECGTKQSLAAELKASESDTCSDPEPEPDKGNGKGKQIIDTDPNATVATAKVQKNEPEEPKEGERIFHSQMWVKGSPLQFIIDSGSQKNLVSVENVKRLGLPTTPHLQSYSIEWLHEGQDLKVRQQCRLPYSIKPFTDKVLCDVTPLDVCDVLLGQPYLWRRHVVYESRPRAVIISLNNSFYKIPEVAPPTATSLITTKKGSKLISQTRKFIYLVHSQSKGKIVATSMTPAKGSSTQQRDTVMTEHRNNFSSPIGVPHKFQYQGYGNNALEHIIPPFLNLHQVFNVDHHRPCFPPLLDTSEIAGQVQQMEKLNAXXXXR…
PITA_00676	scaffold163603	44088	53512	9425	-	ABC transporter C family member	MQSLGVTRYSHTLFATIVVIIMMGTGVWGYNNDLGRIRLYQDSPLAVNIMEIIVQPSTKERRRVIKVLCVIAGRADTVGPSQRAALTLLGESRTSTSWKSLILEGNRLSDMDWSIMKGTLSWAFISRFLPGKYCLSNCSLQGSAITWFTAFRHNLFTTAINLCFAVIFLIVLIISRGYRSRYSYMYDKRPAINSVSLFLSSIIGLANFGFAIQIVFENLDKRKQESILYCIQGLTWVVLAISLKLNLKKPPAIVAITWWTIEFVLGSLLAFSSIAKVFSTETFSAKTILDITTWVNCFLLLCCAIKAVRCHTFISTKDLSDPLLEETAEEEIKVTPLSKAGFLSRLTFRWLDPLLHLGYSKTLELKDIPHLPSEDEAFTAQKAFAEAWDLLKNQDPLNK…
PITA_00677	scaffold163603	205611	206580	970	-	Retrotransposon protein	MLIASKSMEEINRLKAQLSRTFDMKDLGAVKHILGMEIHRDRKNVGNLMYAMVSTRPDISHAVGVVSRFMANPGNEHWQAVKWVLRYLRGTSDRCIVFNGSEGSVCGYVDADYAGDLDKIRSTTGYVFTLVGGAISWMSKLQETVALSTTEAEYIATSDASKEAIWLKGLLDEIGRKQEKVDVLCDSQSAIHLATNPAYHSRTKHIDVRYHFLRHVIDGGKVALKKVHTRENCADIFKKPVTVEKL
PITA_00678	scaffold163614	79389	204843	125455	+	RNA-dependent RNA polymerase	MASPKPKQVMKPLQMMDISLQNHKSSCHKSKAAIMDSKRPAARGWKFGNRRLPYKTIHFRESMIKVERDENYVRHPSINTLEICQTSYKPRTASLSRRLIALLAYGGVPRDFFIELVINAIEKIQNEFKDETKAWKVVKQYRNLDDDHVCLRMLSCGIPLHEPLLKHRLKFFERMEIKKFKEGKVALEDSYYLMGTADPTGKLEPNQVCIILDHGQVSGKVLVYKNPGLHFGDLHLCKATYVEEIEEVVGDSKFGIFFSTQGPRSMADEIAKSDFDGDIYWVCMNAKVSLL
PITA_00679	scaffold163614	207659	224536	16878	-	Retrotransposon protein	MKESMPCDNKGEQKISKQSGKTNFKFKWPWRRARTPELEAGRNASPGYGRGEVKLGQEGIAGAGHKGEPSRSSRRKGNDYFQKDPDEGSFQKFQKLIKTIPPPAAIRLDSSHLAECITSLQENALIECWHFPEMNDSMMSSWLASQWKPLIGYVPIIAGLLKDWYCFHFLNSSDLESILKHQWVYNRSFLVLHRWYMGFNPLINTPSNNFIWVKLPGLPLELWSKETLVEIGNAIGKCVYMDPWCHGEKDKRVAWVLIDKSYRGGFPKHIDIHWREMKIRQRLDFWGVPFRCSACHHIGHLIKNCSRCFHNNRKIQGAHHIKPNSGKVSTPYPDSGFFLSSKSRSSYGMEELQASSPADPHSHPLLSKPPFPVEPISPSMPPLEDAPFFLISLPMHPIE…
PITA_00680	scaffold163620	215531	220602	5072	-	Resistance protein	MTTGQRLEQFCSSVEQDKEALYHRLRLSYDALGRYDVNLQLCFLYLATFLEDYIVQENEAIPLWVSEGLLTTEKLQDQRGDDPFQKGRNYVNILADRCLIEPIGRDVDGRVLWFRLHDVLRDLAVQIAEQEENFYCGAGRVLTTLKENECSGRSRILLNSNKLTSLPQSLSSPEICSLIVANNNIIEIPRRLIRGMISLKVLDLSWTCLQSLPESVGCLKQLVYLSLSHVRMTRLPASLTNLLNLEILILFGSVHLYMSNCRSLWRKHQAKHSCTRVASIDDLGRLTQLKGLYLENNGQAISQGTLGNLANMETLELTLTKMAGPPHDLKNMSKLKRLMLNCRLAVKMDFLDLQNLIHLRLWELHSLEDLPPLHKLMNLRKLDIVRCGLKLEKYPKEFS…
PITA_00681	scaffold163621	603	6793	6191	+	Glucan 1,3-beta-glucosidase	MWGVSDGMYQLRVFSGQFLTAENKGGGNMSAEADSPADWETFHIIRHHKHPNRVHIRVFNGMYMQAQSQEQLTADYQGDLGWHDNSATFLMIIVANDLHGDYQLASGYGSDKAKKVYHRHRSSFIKDKDFKFLSRNGVNTVRIPVGWWNAYDPNSPAPFVGGSFQSLDNAFKWADHYDEVEEEEVDDSDSDSETESKPNRECEEENDEDSKSNWESEEEDHSDPNPIGNMKKKENKKKVLMMKKPI
PITA_00682	scaffold163635	85193	86511	1319	+	Reverse transcriptase (RNA-dependent DNA polymerase)	MLTFRLEFDCTNNATEYEALVQGLYKEIELDIKYLQVFGDSEIVIKQNASADLLANIASKLIPSEDYSPDKFSIKLIFRPSIPDNVINWRILNDNPDIIQKVYQFKTPEFTLNYELVNLRMHTKPQNINLGLGLAPEEKLAFVRLLKQYKSVFSWNYNDLKTYDTSVIQHTIPMIADEKPVQQKLRKIHPNLKNQIKSELNKLLKVKIIFPIRHSRWVSNMVPVRKKNRDIRICIDFQNLNKACQKDNFPLPPMEQILQAVARSELMSFLDGFSGYNQVLVHLGDQLKTPFRTKWGTYAYQKMPFGLINVSATFQRAMDIAVKGLANKSVVIYLDDITLYSRKHGNHLRDLN
PITA_00683	scaffold163635	103501	104601	1101	+	Reverse transcriptase (RNA-dependent DNA polymerase)	MRKGRHFRRECKSKAPDKGKGSDDAPSAEAKTTSDEGDDRKARIIGRGKVKLKLQGGRVRTLSGVLHIPALARNLISVRKKSSGLWTEEHAVASKAWTYGEKGLRILHGKGMVEGMSNSSLDFDFYENCAYGKQNRVSFPSGGKRMKQILELVHSDVFGPVKVPSLALVENQTEKKIKVLRTDNGGEFCSKEFEEFCKKCGIARQKTTPYTPQQNGVAERMNKTLM
PITA_00684	scaffold163635	125372	127651	2280	+	Retrotransposon protein	MSNEMVDIKKQVAETSSKRPYRAFKRGLSMDSKPPNAIKNAESEEEEEEISTEGQTDDEEVVELQGMWDFILPQEEDQEVFPVNTRSRNQLDPPQTTPKPKSGSSATKDKVATKKMTSKVTQTSPVQTDSPTPSKTLIVSDEMEYNIIYDMKNTRANITLYELSKLKHKKKIMMNELHDVPVAPLPTVVISQASQNMGRPPSNMTNSIDPNDIALTGGRSRSHTPPFLLTYEIFNKSVHNCLVDSGASLNILPKTICTKLNVQPQKSVVHIVQLDQSQVKVIGELNQVTIRLSSNPKICQVIDILVADIPEFYGLILSRDWSKKLHGYFSTDWSHMWLPYNGHLKHYQSLVQDLTEHFTEFNISSIPRLQNASANLLANVDSKLIPSEDFSPDRFSIEL…
PITA_00685	scaffold163637	62692	65909	3218	-	Cysteine-rich receptor-like protein kinase	MRKEKSVHRQHYPAAGAMAVKMKPLIMSQLVILCVALRMPLAVADPYANIVSYHCGSRSEYRNGSAFQRNLDVVLDRLVTNVYYSAFNISRIRDERSNNSVYGFVQCTEDLGPDACQQCASTAKTMLVQGCNGTSGDIQLNGCRLRYDYHSFYYKSRVSPLDFTAAVWSYCGNDEYINGSAFQRNLNKVLESLAGNANASGFKTSIVIEGPNRNSTAYGVVQCRGDLGSSTCKQCASTAKANIVDKCHSTSAAIQLDGCFLRYANYNIFNIDSTQNTPADVRCNNGKSTQPQEFEKTVKVLLSNITAEAVKNPKLFAADLVRSPSNLTGHIYSLAQCWGDLSQTSCRSCLTLALEYIFLCQSGALGAQIGADKCHLRYEVFQFFNTSDFSLIPQGGSRR…
PITA_00686	scaffold163650	29816	30814	999	+	Reverse transcriptase	MHKTIGGSAQPNIGSKTKIFQGVASDPIKWGYGYPSNPLLTMWKEYNTTQHQVVVHPDDQEKTAFATPWGTFMYSKMPFGLMNAGATFQRAMDIAFVGEKDKFVLVYLDDITVYSSNYQDHLQHLKKVFLKCRRFGISVNPKKSQFALEEDKLLGHVVSAAELVKQITSMLKKGLEIKWTDAARKSFESIKRAIMEDPTLINPNYSKDFHIFSFSSDDTLAAVLMQANEEGSEHPVSFFSKTLRDAEMRYDIIEKQEYAIIKSLKAFRIYILHSRIIAYVPFASIKNVLT
PITA_00687	scaffold163655	9868	10781	914	-	Retrotransposon protein	MASSGKIEIEKFNGQSFELWKLKMEDLLVDKDQWIAVDLGTKPMGVSDEEWKKLDRKAKSTIRLCVSDSDFLNVSGEAMAKALWEKGLCTNIRKPVKVVCWKCKKEGHYKRDCKSKSPDKGKGSNDAPSAQAKTTSDEAGDVYLASSSTHVDHEAWLIDSSASFHFTPHREWF
PITA_00688	scaffold163662	25857	27269	1413	+	Alpha-glucosidase	MFLAKGRGCPRKDSQIDCCLVCSDANTTRWVDPPYKVNASGTHKPLGNKTMAASAVHYNNILEYNAHNLYGLSEAIMTNTALKSVIKKRPFILTRSTFIGSGAHAAHWTGDNAATWDDLWYSIPTMLSFGLFGVPMVGADICGFSKDTTEELCNRWIQLGSFYPFARDHSDKGTKHQELYLWKSVTMSARKALGLRYRLLPYIYTLAFEAHTKGSPIARPLFFTFPEDPNTLGISTQFLLESITVESGTYVSLLAPLDTINVHVLEGTILPMQEMGMTTREAKRSPFSLVVALGGRKEAYGDLYVDNGEDLEMVIEHGKSSYIEFYADIVERGVRLRSEVQMGEYAIGEGWLLENITVLGTTTVVRSHNANSYMKLEAIRDKMILDVSASFSMKRIKTD…
PITA_00689	scaffold163663	12232	12932	701	+	POT family	MKTKLYYFSLRGTPSYRRKVTRRSAITGIAQVAEGVIRKRNIIMPSDINLFYQKNEDVEFIKSCPKLLVHSVHKEAIVVPDSSVWNTDTGRRKEPSPLYICPITQVEETKLILRLTPICFSCLIFRMVFSLSISLFLKQGITIDRKNYVHTSDCQDLLF
PITA_00690	scaffold163663	35895	37832	1938	+	NA	MNVIRYSITRTQGIKIKVLEDDDTRISIWDLADQHEFHAFHDLMFPGPRNPHFFLIICSLFRKPDNRQPKKVETFLTHVTIVFTHIDKTSESSELYLSAVQCVYKLRVRFTGFVELYPIVYTVDARSSGSVNKVAHHVQQTTKTILERVPKIYRSCYDDPTNVEERQRSIAGSLHKLGEIIYFQELDFIIVNCGSSYIYTGRHFECDDSNHTFLTPGFFPRLQGSVPGFGPRIFENVHPSDLVSMMLKLEIFSEQDPGNHNSKLFRPAILEEGRHKPQTWQLGGLGYIYTGHHFECDDSNHTFVTPGFFSRLHV
PITA_00691	scaffold163667	4944	13467	8524	-	Zinc finger	MLEGIRADNQDNQMLVRVKGRRKREIKTKVNLQTALYMQTKTRKGGEKRGGSRGKTQTTTRRRSRVASRGMPCNHICHSNYIFPWLSQHNSYHVCRHKMSIEDPKYDLTRERVNHCERGGANDLVVGITIWRILVRGFVVGRFSGGRHGIPRQQSPMNTHGIGVISTYIGNWSGNLSRNENGHKWSSDGENNQVRHNPFSFLWPFNLFNSNSESQSS
PITA_00692	scaffold163667	33366	34095	730	+	Peroxidase	MDYLSIDNCCLLNLVDIPMLMVVVSSALMIEMNGLKVGYYCDRYPEAEAIVGAAVAKAVKENLGVAPALIRMHFHDYFVRVSCDGSILIDSTIGNQAEKESPANNLSLHGFEIIDKAKSILEDKCPNVVSYSLVTQISTDNNSVIGIKRWMGGINVLLDAQPADSLEPSFTTNQFLQVLANSRSC
PITA_00693	scaffold163687	16611	17410	800	-	NA	MASDCLFSHSFPASRTVYSNVSQCDRQVDCQVTTSRKRPSEVDLANLQEYNDLQEKVWRDVDRMMNFSSKESQIYAEQLRRKRMKSLCTQLESLLPASPAKLDRCGLFEETINYITKLEENMHQLKRKRDHLLAIQSGKIANENMEIKVAVEFYGREAIINITSQRGPRCMWRILEELENHGVDVETSQLFTGEFFVLVSFHCKFRDHISQNPSQIQTSLECKLKLTY
PITA_00694	scaffold163699	34808	35816	1009	+	Syn-copalyl diphosphate synthase	MALLSSAPLVSISRPLVFTSTFELKAMHRTIANHGMGRHRKSATPSLTMSSTTSVSNEDVVRRRADGYNYNQWGDDLIDSLATSYEAPSYRERADKLIGEVKDMFNSMAVENGELMSPLNDLYQRLWMVDNVERLGIDRHFQNEINSALDYVYSFWNGKGIGRGRECAVADLNSTALGLRTLRLHGYTVSSDVLEHLKDHNGQFTCSAIQTEGEIGSVLNLFRASLIAFPGENVMEEA
PITA_00695	scaffold163699	61996	63011	1016	-	Cytochrome P450	MVNESFLLMGTFNIGDYVPYLDWMDLQGVNRRLKSVHKAQDCFLEKVIDEHAARNDPNAPKDVVDVLLAEAANQDAGLQISRDWIKAVLYDLLLGGSDTSHTIIEWAMSEALRNPSVLKKLQDELERVVGLGRMGPILFRHLSSEPCNVLGYEIPQNTQVLVNIWAIGRNSVSWEDAASFKPERFMERVGSEVDTNGDRNSAWLPFGAGRRRCPGQQLGTLVAELGLAQLLHCFKWRLPGADTDGPNQELDMMERFNGITSPRAKELFAIPTPRLQCMPS
PITA_00696	scaffold163706	83027	83790	764	+	Retrotransposon protein	MDIAFDREIHDFLAVYLDDLTPFSKSDREHFKHLRQIFITCRKYGISLNPKKSLFSLEEGKLLGHIISKDGIRIDPERIQAILQIPYPRNTKELQAFLGKINFLRRFIPNLAELVRLLSNMLKKDAKKDDQGNEKPIAFFSRALRDAPLKFQIMEKQAYALVKAIKDFRIYILYSHVITYVPNAVVKDILTQEGLEGRRGKWIASIL
PITA_00697	scaffold163726	9330	11567	2238	-	EamA-like transporter family	MGKLIEKGKPYVAMISLQFGYAGMTIISKVALNRGMNHFVLVVYRQTVATVVLAPFAFFFERNVRPKLKFSIFCQIFVLGLLEPVMDQNFYYLGLKLTSPTYAVTLMNILPAMTFVMALLFRMESLNIKKLRSQAKIVGMIVCVGGAMLMTLYKGPILQMHWSLHQGSKDNHTSAAAAASDSKEWMIGTLLILAATLSWSAMFILQTAVLRKYCAPLSVATLICFLGALQGTVLGVALVREPSQWALRWDINLLTAVYNGVVGSAIAYYVQGLCMRLKGPVFATAFSPLEMIIVAVMGSIILSEHISVGSVVGGVMIAVGLYAVLWGKAKDSKLMSTDQNCSEVHPKSQEIVHENESKLGDIEAASEQLVTGGPQPHEFNGGDTAIFITENDNTKM
PITA_00698	scaffold163744	7362	8013	652	+	Dynamin family	MLRGTPRRSICRNVLLVLLTAFYARRLLCTPIAAVGSIRNPLQTTLYILLFVVDSTLSPSYIEEYDRLLTFKIQFIDRLSHARRNGYAMVELDGIDVDVSDILDFPPERVAVAYYMHMSLMAYWRVVTLRMGDGIPLRLQFMCKKLVMTEFTSEILSQLGGPKYGSME
PITA_00699	scaffold163752	10247	11905	1659	-	NAD dependent epimerase dehydratase family protein	MQSQEGKVGMKVCVTGERGYIGSWLVKNLLQRGYTVNATLRNPNEKAKTGPLLSLPGAVDRLKLFQADLREEGAFDSAVEGCDGVFDVASPMDFSKHSEDDFVQPALKGVFNVLKSCSRAKSVMRVVYTSSVAAACPLTEEGELITRSTLDESNWTPVEFMHRKADPNSFYCISKTLAEKAAIEYGLNSGQMEVVTIGPGYVGGPAIISTFPYSCGLLLDPITGNYEGLKLNKSFLGSVPLVHIEYLCEAHIFLMEQQKVQGPHICCVSSLTVSHLTAFIHKLHPHFTPQFKSDGEDDNVVHTLSQCILTGDML
PITA_00700	scaffold163762	21863	22836	974	-	NA	MGIAHTSLSTFGHLNIQQGSCDMKQNETILIGSPFVVAKPSYQSGMEHSESYTCVTSHGPKLSTKHIYTHSGMKSETVQGPVGEQHQRQIRDVASPPGSDSNVAVFPVGHFLSACHLCKRKLSHGKDIYMYRGDKAFCSLECRSQQILMDE
PITA_00701	scaffold163768	73940	75253	1314	-	Reverse transcriptase (RNA-dependent DNA polymerase)	MLTCRLEFDCMKNTVEYEALIQGLYKAVGLDIKYLQHYQSLVQDLTSRFIAFNISSIPRLQNASAGLLANIASNLIPPEDYSLDRLSIELIFRPSIPDNITNWRVFNNDPDIVRFLTLEGSYNNQIIDEDQHDKQLEQGNNNNAIPKFVVKLEDLYDLKDRFKRSTNSKLHISTLRYELVNLGTDIKPHNINLGLGLTLVEKSAFIRLLKQYKNVFAWNYDDLKTYDTSIIQYTILMISDKKPVQQKLRKIHPSLENQIKPELNKLLKAKIIFPIRHFRWVSNLVPVKNKNEDIRSCIDFRNLNKSFQKDNFPLPPMEQILQSVAGYELMSFLDGFSGYNQILVHPDDQFKTTFRTKWGTYVYQKKPFGLINVDATFQRAMDIVFKGLVNKSVVIYLDD…
PITA_00702	scaffold163768	141414	148998	7585	+	Serine Threonine protein kinase	MDIHEGGSAAKFVQFSSAAYAFLSSSSNASLCFGRKMHMVPSVRLVATQLCGPYFAVHSYSAMHDQLFYGFRASMTESLLGSNYRQPSWINLIEYSIVQTDRGAWFDNLTNGLNLSNNLLSGEIPLELDNLKLSFLNVSGNHLSGSVPVGYNNLAYRHRVLISVIVVAIVVCLTGIGFLHKRHKIFVQVNTSTESWTLTSFHMVDFEVSDILNGLTEYHVIGSAHAGKVYKVALENGNIAAVKRIWNNENPRSVQEKRFQTEIELLGKIRHTNVVKLLCCISGSNSKLSGKKLIVVDRKLTIESSNDSLQVLLIPLFKYQALFYIKTVCCNASE
PITA_00703	scaffold163770	3454	5865	2412	+	Retrotransposon protein	MANERMDKLEESVHNHDLQVTKLCSMVDKIAPKGKEQAHEEEYNGHEHNEAFEALAFYTWGLSNGFYTECFINGLKEAIKAQVLLYHPPTWTEACKVARNMERALAAQYSRPNFSAKGRPPQAHNTTQTLKVQKVSPAEMAERIKQGLCYYCDEKYSPRNKCKEAKFFQIDATDYISAEEEPPLEEHEPLEEDNQQDNVSDKLVISLHALAGISSPQTLKIKGFIKHRPVVVLIDSGSTHNFIHQKXXXXXXXXXXXXLAGISSPQTLKIKGFIKHRPVVVLIDSGSTHNFIHQKVAEAMHCFVRAVCNFQIQIADGGTMKCEGCYENVKLQMGDYQLKTHMFAIHMGGCDIVLGADWFHTLGPITMDFQELYMSFKQNNYKHTLRGLQAGAPSIISSH…
PITA_00704	scaffold163773	652	2026	1375	+	Transcription factor	MSIPSGFQPIYHSCNNGINMFFDVTEGVSRSSLLQSTEPLADPPSYNNLHAQSSNFINSCLFQTPVDYQDHSDMNPSLMRAFCNSDLAIHGPSRDTLSHTAPTDKRWNHRLIEKQRRKEMKTLFSRLRALLPEENLRGNRAESDQLIGAVNYIRHLKQKIEDLSRKRDRIKVSLNSNEEAPSVGIQSSSNQKFRSKQPRFQGSDGKVPSMKIDSSDSTVKVTVNVFHDQIVYSDLLRALEECGLEVLNALSSSIDKAVFHTIHNKVSDIDYFNVDDLSEKLWHLVSDNQANLGSLEARDKCLLRTDGE
PITA_00705	scaffold163786	15613	17231	1619	-	Transcription factor	MMLSAFDIWRPPSKTSSQPVVEGQYTLKRSLAILRTIHVERLGQISMFESVRPPGGTVSSGQVHHMIYERRRREKLRESFDALRRFIPRGARKDKASILEYTREYLTSLKSRGEKLEDRNKQLESELKKFPRAQSQESGDTSTAQEGAGTSRSLQQQGSTGRDQGGDSLVTVEVSKIGESSSTATSDEMANIVVVVDSLRNPTDLMIALLQNLREMRDMEQVRIRLVSIAREHGGPSPP
PITA_00706	scaffold163798	166112	167168	1057	+	Integrase core domain	MVEGLSNSSLDFDFRENFAYGKQNRVPLWSPSSALEDKTPQEVWTGKKPSLSHLRVFGCDAYVHVPKEKRTKLDSKSKKCIFIGYKDGLKGYKLWNPVTRKVMYSQDVVFREIKYATKHEVQRKEPEKIEFELKEEESDSTTEKESEDEKPQNLAVRRSIRERRHPERYSPSAFCSNFSLSITDEDPRTVKEAIDSEDGKL
PITA_00707	scaffold163802	77557	79505	1949	-	Retrotransposon protein	MPHSYNLRSQHIPSPDSQYGLGLSYPGPSSQSSRGRKSFLSKAIQKSGAEVASGKQSTMEGVLRALHTPVGVPPLNASPLTAEVIIGGDLNFSIGYGESWGSQAQVDPMSDFFKEILDQHNLTDVPMNKPMPTWRNRKVGEAALARRLDRFLVKIPLLQRLSRYRQWVGSGGISDHSLIFLEILGPDAKPKAPFKFNHVWIQDAGYTCLVKDFWTSHPITNHRSATEGFCHNLSQLKHLTMAWAKETDEQSITAIEAELNNLLDEKNLGFTSAEDKAKLIELERQKDKILKEREESWRLKSRAIWLKAGDENTKFYQKFAKGRKTTNTIWKMPLPNGEQANNFQNLSRLGTSHFQNLFRSPQEANLVDIIQVAGLFPRYVWEDVANELNSLVILEELEG…
PITA_00708	scaffold163805	5454	106631	101178	+	LRR receptor-like serine threonine-protein kinase	MIMLKIQISTPIWLLCTFLSIACCFTSIQQAQAAAVTDPNEVTVIKSLAVKWKLQSYDTFNPTGDPCTGRATNGTSFPNSSLNPAFKCNCTFNNGTTCHIVQMKVSAMDITGEIPEELANLTYLWDLDLGQNYLTGSIPAFIGNLTQMQYLSLALNNLSGPVPKELGNLHNLISLGFSSNRLSGALPPEIGSLTALKKLHIGSAGLSGEIPSTFRKLQNLETLWASDNLFTGRIPDFIGSWKNLVALMLQGNALEGPIPSSFSNLTSLRTLRIGEITAGISSLSFLKNLKNLTQLVLRNNKISGEIPSFIGEISGFQYLDLSFNNFTGRIPDSLQKLNNLTFLFLGNNNLSGKLPSQKSASLSYM
PITA_00709	scaffold163813	29597	30961	1365	+	Cyclin-dependent kinase	MDQYQVLEKLGDGTYGIVRKAIKRSTNEIVAIKKMKTKYCSWDECMNLPEAKSLRKMNHPNIVKLNEIMKENDQLYFVFEYMDCNLYELMKGRNNPFTEFEVRNWCFQLFQAIAYMHHHGYFHRDLKPENLLTKKDVIKIADFGQARQISSQPPFTDYVATRWYRAPEVLLKSPSYGSAVDMWAMGAIMAELFTLRPLFPGYSEADEIYKICSVIGSPDQKTWSQGLRLAASIQYHFPQFRDNHVSSLIPNASTEASLRFVRGIQTRGQPQPNRLRIHFFRLGCTIALSHRLRLLF
PITA_00710	scaffold163814	37665	41357	3693	+	Caleosin related protein	MENPSEDSLQTVAARALVTAQRRLNIHLQEQMASPCFRALGFSVPFSLLSAVVINVSFSYYTLPGWIPSLKFPLYIENIHRAKHGSDTESYDTEGRFDPAKFDAIFSKYAIKHKDKLTFWEIQCMLKANRNANDFLGWAAAELEWVTLYVIAQNDHGLLEKESIRRLFDGSLFEALAKQNLSRKRR
PITA_00711	scaffold163816	9406	10965	1560	-	Reverse transcriptase (RNA-dependent DNA polymerase)	MEQTTEDKGQQTEKTELTQFQHLEEDEDGLWTMDFDGAVGSDGAGIGVWILSPFSAQDKVLSKVRVRSHKLAFDCSNNEAEYEALIAGLKILRKLKAKNIAVYGDSELVIKKVKGKFKDTSIDTEHDDGSDNIQVNKIDVLQIKDNIIPKGLIPLEELFDQDDVARKPTLRPTEKGVEEVNIGTTENPKRVKLSKSLLPKVKADYVKLLSLFSDVFAWDYSDLKTYDTNIIQHTIPIKPNQKPFHQKLRRINPKLLPSIEKEVNRLYKSGIIVPVRFSDWISNLVPVGKKTGEIRLCIDFRNLNKVSLKDNYPLPKMDHILQRVVGASRMSLLDGYSGYNQILVHEDDREKTAFTTPWGTFHYAKMPFGLKNAGATFQRAMDMAFANEKDVFLVVYLDD…
PITA_00712	scaffold163823	164162	167246	3085	+	Auxin-induced protein	MASVAESRRSRLSRVFEKSKPYIAMISLQFGYAGMNIITKVSLTNGMSHYVLVVYRHAVATAVMAPFAFFVERKVRPKITFSIFCQIFALGLLGPVIDQNFYYAGLKYTSPTFACAMSNVLPAMTFVMAALFRMEKVDIKMVRSQTKIAGTVVCVGGAMLMTLYKGPIVPIFGRANHNHFAPPSSSSVNSDKDWTVGSLLLVAACLAWAAFFILQAAVLRKYSAQLSLTTLICFIGTLQSMAITLAIEHEPSVWALGWNMNLLTAVYSGVVASAIAYYVQGLCMELKGPVFATAFSPLMMIIVAVMGSVILAESIYFGSVLGGVLIVAGLYAVLWGKLKDHKILSGKEHRLEVVVSTEMKTVKDVTPDQLEAAHATNKVIKTIACDNETDRISAIGYTE…
PITA_00713	scaffold163823	241152	253800	12649	+	Ubox domain-containing protein	MLKIITGKCIKQCTLHNYSLLMEPKPSSKVNPNSKLLGKHNYLVVAGWQGLKGVDSRVVGRKTSAPENLLKNVRRDCRLCLPLTRIWCGDSRPSTCSDGNGEEVYAIPDDFCCPISLDLMQDPVIVGQIYDRLSINRWIEDGHSTCLCGLS
PITA_00714	scaffold163823	343331	345083	1753	-	Retrotransposon protein	MESLEAAMKKHNIHLEHFSTSTSSSRITLSTCGYQASWSGYALNVSSSSHPHEWLIDSGASYHMAKNKAMFSSLNDCNTKNIYVGDDKSLSVVGTGTVHPNNDQFNDVLCLPTLSYNLLSIYWITHSCEGKIVEFSPHDVLIKDLRDPRQMLSTEIVDDSTRYVKFAENILAYEPSLADVPPLSIPSTSENNSSSDDDNQDDNPLPHSQDPPLAPQLPKWVSGTQDAVGALASDPTDQQHTCSQFDRASSLLVEAFANYDPDTFAEASSHPDWDANMNE
PITA_00715	scaffold163823	370368	373008	2641	-	NA	MKVISSIQLIRPVYDETTHIDGCWADEMKNLNKTARDHLSLDFRPPGEQMSAEEKRRLQMDDLKRRLRQIPNACISRKELLQICMDSMGEEHGKEVVKSLDKFGQVFIVSDCVYLRAEQGTRIMETVLPLFNALREELEEMEKLKAEIDGEAKKIVCRELWGGLGFMSLQTAYLMWLAFWEVSWDVMEPICFFLTSTYFLAGYAFFLTTLTDPTFEGFFHARFKTTQKRLLKKRNFDMERFSTHFDYQSRSTKESLRESYIAPQTDDCWVDEMENLNKTARNHLRLDFHPPGEQMSVEEKRRLLRLVQMDDLKRTLRQIPNACISCKELLQICMDSTGEEHGKEVVKWLDKSSQAFIVGDCVYLRAEQVARIMETVLPLFNPLTEELEEMEKLKAEIYG…
PITA_00716	scaffold163839	18309	19584	1276	+	Glucan endo-1,3-beta-glucosidase	MAVSQVQDANKQPGSVAVVLKRIVSEKMQLFSQSYSICLIPKSSLFSSVSSPEVSVAKNKSEVESATPAPISTAPVTPATPAPVTGIDKSWCVAKPDADPNVLQDNIDYACGQGVDCSAIQAGGQCFTPNTVVAHATYAMKFLLVESFSEVRGVHLVIHWIGGGLMGEKLGSRGLLILPGFVLCIFFTAEAIGVNYGRMGDDLPPPSEVAKFLQTTIIDKVKLFDADPGVLQAFANTNIGVVVAVANDQIAALNKLPAAQDWVKKNVAPFNYKYNCHICGK
PITA_00717	scaffold163842	5019	6377	1359	+	Reverse transcriptase (RNA-dependent DNA polymerase)	MFASTCKLPFDPHHCFTAEVKHRPSVPNNIKDWQVEHEETPEDETEVIQLKNNFLPIGLAPLEDIFDSNDVPNKPKFEPLNTTIEEHNIGTVQQPKIIKLSAALPLDQKPKYIDLFKEFQDVFAWSYEDLKSYDTFVIQHTIPLQPNQKPFKQKLRRINPMLLPAMEQEVRKMFKAGIIAPIRFSDWVSNLVPTRKKTREIRLCVDLRNLNQVSLKDNYPLPKMDHILQRVVGASRISLLDGFSGFNQILVHPDDQDKTAFTTPWGTFKYVKMPFGLKNAGATFQRAMDIAFAKEIHDFLVIYLDDLTPFSKSDQDHLKHLRQIFITCRKYGISLNPKKSIFGLEEGKLLGHIISKMVSELTQTESRLSNTCPIPGI
PITA_00718	scaffold163842	91831	129035	37205	-	Histone chaperone	MENDYKTFHKNYIVLSSGFYKISYECVTPAKYDFEWKMKYVGSIEDEKYDNVIESVLICLVSVGNYHFIFYVGTISSPKVPDEYIIELVHLSPNASLLPFDASLLSAHNSVYSSYLMDEGSFGIFTKMREINVKPIVLKCIKYFCHFLHPYIIFEALEASHKIAVESLLEDA
PITA_00719	scaffold163844	23064	24733	1670	-	Retrotransposon protein	MESRNGDALSVQGRSQNRNKNKSSTPDKGKGSDDAPSTEVKTTSDEGGDVYLAFSSTHVDHEAWLIDSDAPFHFTPHREWLCEYEKYDGGDVFLGDDRKVRIIGRRKAKLKLQGGRVRTLPGVVHIPALARNLIFVSKLDDASVKTVFEKDTYKMVQGVMVLMWGVRTGTLYKLQGSTIVHGCNNSVVTESGAENLVISRERTMLWHQRLEHIGEKGLRILHGKGIVEGMSNSSLDFYFSQNCVYEKQNQDSKPVKVPIPVGVKLSAEQCPKTQEEEEDVSHVPSARAVGSLMYAMVCTRPDIAHEVGVLSRLMSKPGKEHWTAVKRVFKYLHGTSDYGLFYQGRPRLDRLLDIHGFVNANWAGDLDQRRSTSGYVFSLFGGAVSWMSKKQSVVALSTT…
PITA_00720	scaffold163845	172907	173883	977	-	Seed storage protein	MRARHNADKPQDADVYVRDGGGMNVVNRYKLPVLVYLSLGAQRVVLRPDADVYVRDGGGMNIVNRYKLPVLVYLRLGAQRVVLRPRAMSVPWWRMKAHAIMYVTRGEGKMEVVRDEERNVFNGRVREGQFIVIPQFYAVIREAGDEGLEWITSTTSDLSLLSCLAGRQSVLKAMPEEVVRAAYRFDQNELEEVMRNKERDTFILPPSSPRSSRRYQADIIPGAQVE
PITA_00721	scaffold163847	30827	32173	1347	+	E3 ubiquitin-protein ligase	MNNKVQVSMEDSMQHSENILDLYDAVEELHAYSSQEINKLLKDSHNMTLCLITQKGSSIKVDMERCEASLEALHSLCLQNSFGEQILQNKELSENGDAGQGIVGAGQLIRKNVENVVAHLEIQVACLEADVEQIFDGVDDADGAKNVLFDEIVGMQGPVFHLVENSITVLANNAIFLSVVIFLLFTLGRIILFILSQLVVIGTSKILKTCIYPLDSTLVLANVTVQNTLNSLENLSTGTRTNFVFSEGGEAQAKELKIKQAQLTKSKAELDIYPNLIEMSKIVPMKEEKLKDPIPDVEWWDMVLLLLGSYIDVTKGDLKVKMEKNYYLCGSSSAN
PITA_00722	scaffold163850	20568	21164	597	+	Retrotransposon protein	MQLDVHMISSLRMEGINVCLIGTLKKDAMGDKLEGTQDELGSNYLDEPRKELRHKIKQKEDGDTLKLSFVEVTMHGKRFVGLVDMGATHSFLSKKATKYFGRKAEMGNEWSGFKAVKSTMKAVTGVMENTQVRVGSWFGKLDLSIVELDNHSLVPGQEFLKVVQAIPMVD
PITA_00723	scaffold163858	6495	8118	1624	+	Retrotransposon protein	MDKVVEEYEHIFTSPVGVPLHCQVKPSIDLTPGAPVPNGPIYRRSIMENDEIKRQIQELLQKGHIHPSSSPCGSPIVLVQKEDGTWRLCIDYRVLKKITVCNRYPIPRIDDLLDQLKGAKYLSKIDLKSGYHQDVGKYIRSCTACAIAKLTIKKQGLYTPLPTPNQPWESISMDYMSGLPSTKHGNDCVFVVVDRFLKMAIMAACKNNITAEATARLFFERVWHSRTWDESLPYVQHSYNWALHSSTGHNPFQVGLGFQPLCPIDVAMPFAATHVDSAHVQSETDKAKRFIEHIQHIRQQVHDILEKSNAKYKQ
PITA_00724	scaffold163858	18876	20081	1206	+	Retrotransposon protein	MWVRGSPLQFIVDSGSQKNFISAKVVKRLGLLTTTHPQPYTIGWLHQGWDLRVSQQCRLPYNIKPFMNKDTGGSTTYLYLSGYYKTMQYPIPRIDDLLDQLKGEKYFSKIELKSRYHQVPIEPSDVWKTTFKAKEGIFEWLVMPFGLTNAPATFMRLMDDTLWPFTYSFVLVYLDDILIFSHSWEEHLHHIRQVLQTLWQHKLCANLEKCTFGMNQV
PITA_00725	scaffold163880	17262	21533	4272	-	ATP-utilising chromatin assembly and remodelling N-terminal	MPLFKRKPFPLAEPPEDIKPNEQVFQIRFTKEIFRDYQEYLERINLYRQRVWICKVSGKTNLTYEEALVSERRATEKVQHFPKELIGPVLRMVQFKTLRVKELVSKISNSIKDFYLVGEEVTGRKKDSIIPCKILKVIQEIDDEDGTFKYEVGWLDKSKKVTDTSIENAEALVRKKPLVTQDVLKSFIRESTSSNTPWVIHDELARKYRISTDPPEDLKDKIIKQEKQHNLPSDVNKTSAQNVENGDPKSKKRKTKETEELEEAPKPKKKKEKVEEQPKVEPIKYPIEDSLVQPGPDDPAFTERPCEATDFLTPMDCVGDILMVWDFCTSFGKALHLWPFSLEDFEKAIEYTEGDVMLLAETHYALLRIVAKDSSAYQDLIQKRKSKLSIQNWQDHLCY…
PITA_00726	scaffold163880	72441	74061	1621	+	ABC1 family	MDLGQGLSTRPDLCPPEYLEELSELQDALPTFLNVDAFACIERELELSLDSIFSAISASPIAAANEFARRVYQELNYVQEAKNAIRFKKLYGDMPDVLVPEIFWDYTSVKVLTMDWIDGVKLNEQEAIKGQGLKLIDLVNIGIQCSLRQLLEHGYFHADPHPGNLLATADGKLAFLDFGMMSETPQQARFDILDHVVHMVNQDYEAMARDYYALDFLSPDIDVSPIVPALKGFFDNALNSTVSELNFETIVDGLGDVLYEYPFDVPAYYALILRSLTVLEGLALYTDPNFKVLSASYPHFSKRLLTDTNPYLRDALIELLFKDGRFRWNRLENLLVQGSKDNDFAAKDALQPVLKLLLGPDGEELHSLVVKEAVSIVEVVLFSAAIDSLNSVPEPIRTL…
PITA_00727	scaffold163880	75824	76504	681	+	Protein phosphatase 6, regulatory subunit	MKALVFYIERVPRGQKGELTMHEYRLDARKIQLGKMFWRMTGFSSPSAVDSILDKETCTVEDLFAEEEIIQECKTINNRLINFLRGKEQMQQMLCYIVKEPPVGTESKRAFRFPFIACEIFSCEIDIILKTLVEEEELMNFLFSFLESDRLHGTLLVGYFSKVVICLLLRK
PITA_00728	scaffold163893	5577	8527	2951	+	DNA topoisomerase 2	MEKTLNLLVISYSEKVSNGKIHGKYLPLDAEKSVCKLHILQSTLAHKGILIGNCYAFMRPSLSNQWYYKLDDANDTGSRNSKKCTLILTKRESAKALAMAGLDVVGQNHYGVFPSRDLVKVVDSRFSTSNLWAHHLSQEIQTNGNIYSLEGMLHGDEVFKGTYSSGVREARGARAVLEAQGAREVLEIDEYWRSRGAMIYREAGA
PITA_00729	scaffold163894	69377	71527	2151	+	Retrotransposon protein	MLVPKKDGTWRLCIDYQALNKIIVRNRYPILRIDDLLDQLKGAKYFSKIDLKSGYHQVPIEPSDVWKTAFKSKEGLFEWLVMPFGLTNAPATFMRLKDDILRPFTNSFVVVYLDDILIFSQSWEEHLHHIRQVLQTLRQHKLCSNLEKCTFGVTQVQYLGYIIDEQGVHVDPAKIQVIRDWPSPTTLTELRSFLGQSQGGTAQDNQPKLQAKNSAARPRKDTGKWCEFHKSSTHNTSECRAKQSLVAELKVSESDPCSDSESEPDKGYEKGKKIIDADPSATVATAKIQKNESEDPEEEERLFHSQMWVKGSPIQFIVDSGSQKNLISAEVVKRLGLPTTAHPQPYTIGWLHQGRDLRVSQQCPLPYNIKPFTDEVLCDIAPLRIQEVAPPAAISLITA…
PITA_00730	scaffold163897	336	23825	23490	-	Gamma-tocopherol methyltransferase	MKHPRGAEVVPATILNNFSPMNSFPLPPLFSSSIQIITTVLLFARDPLLHFLESTMNVVLKGIFPTGRGIEMAKACAGCWVWIRREFEVSFQLANALDQPFPDGQFDLVWAMESGEHMLDKEKVSEDWFVSLFIDLARVVAQGGLIIMTTFCHRDLLKGETSLQPSEQELLDNISRACCLPAWCSTVDYVRMVQALSLQQNIKTADWSENVVPFFSTIIDKLTPVFEKAAFKAMKGATPVHLWLDGFKQELVKYVAITA
PITA_00731	scaffold163902	11439	14266	2828	-	NA	MNGGDTVQLQAGVKSPDCSALVGSNLDVCYKPKARFTQLAGSQEQVAEDGSRLPMESAAVGDCVSKLIDNAGGWNSVRSCIFNVNGGGDYINGVSGGSNINSNYLINYSNNDNMEGYNNKDNGINNDKMKGYNNKYKGKGKGIIEDRLVNNINEDCLRNYYDKGNKNDYGLVTNNNSCKFDNFKNNIEGRNNEAEYGNSNHIGSIRIKGSSERVSGQGNKVLNLSSFSFPPAVFSLLGKGLNFALAPRKIPVDDIICDVEFGIKNLPDRIKDTIRQDCAVALRRAKPPRSNISKTEFEALKALNRKREIVVLKADKGGAAIIMDRSDYRNKMLDHLCNSGSYKKLSKNPLKKVSRAVTLAIKSCNSTIPLSQKLIEGNPIAPRIYGLPKVHKEGVPLRP…
PITA_00732	scaffold163902	218354	221422	3069	+	Retrotransposon protein	MNKQPTQKGVQIEGLDRSKPKEETSKSRNENRDKAEQSANKLKGKENTCRVNGNRKAKEAQANTAQKNSKEEEQEHPEYTATEEENEVEENTQENLTDKPTRGPCKPRVAEVLRVVLTDPEIQAYRDHMTEHADIENLIKENKNYEANKVATEAATKGAEEENPYSTKINQEGTEEADEDSEMVTSDIGSEDMELQEIPGLEGVNLLDMVEDWRKKGVENISEEEIRKINAIIIAKQKAKMEMHHRKLGVVKGKGARTKSVLQTTSGSTQKKKRGRRTNSEVLQEMGYMLINSGLNGQTKQKLLKRKVQKEKPGLIFVQETKCANNTIQIVNRKLGRRLELMSIDSQGWEGGLVTWWNPHVLKILSSEASRHFLALECQVIGNSYIYLCINVYGPQKLE…
PITA_00733	scaffold163902	221435	222325	891	+	Retrotransposon protein	MEVWEVVEDSRRSTLILKSLNSTFLALIPKEKEATTPAKFRPIALCNVLYKIISKVIANRLKPILPCLISEEQSGYEEGRQILDNILLAQEMVHTLQSRKVAGMMMQLDLSKAYDKVSWNYLEAILTAFGFASHWIKWILALIKSTKFSILVNGAPTNQFTPSRGLRKGDPLSPFLFVILMEGLSRLIRQAKEEGKIKGLQPLPSIPATTHQQFVEDTMLHGSPTVKEAQGYKNILNLFSEASGAPLSDKLWQKSH
PITA_00734	scaffold163905	46967	51137	4171	+	Resistance protein	MAELNLTPDPDPTALASSSTCTSHGYMNTYVYDVFISHRGPDVKKGLASHIYRRLTLHGLRVFLDRQELQEGERMTPQIEGAIRTASVHVLIFTPGYANSHWCLNELLLVLESGSTILPVFFNVEPSELRWTQGGERLSAQTLSLLLCTLLCILLCIPLSILLRLLPCALLSIILCIILCSRRRNGVYAQSLRTLQRKTTFDSRNNKKKPRHDSATIEKWRKALFDVSQISGFELNACNGDEGQLLDMLVQQVLQKVRRPPLNVAKYPSGLDDKVKDVEITVSLQRQSGRPNIVGIVGLGGVGKTTLAKEIFNRERSNYYCSCFLFDVRSRSLPSLQSIIIKDLTQTNIEINSVDEGIEELKRHLSFSPKVFLILDDVDHIDQLDALFLPVKETIHPGS…
PITA_00735	scaffold163919	110445	111879	1435	+	Nucleotide-diphospho-sugar transferase	MVNECLGNKFQAIQATTICKYAIILCVCIFAIVITISHFNSPIGLSDGRRGFYTSIDLKAELNSSATVTDLESAVKNASMPNKTVIITTINAAWAEEKSILDLYLQSFRNGEGTQELLNHLLLVAVDQKAFKRCQQIHPHCYLFVKEGSDLSRENIFMSQEYLDMMWARILFLKHVLALGYSFVFSDADILWFRNPFHLFDEKADFQIACDHYTGDPHELSNAVNGGFNFVRSSERSIRFYEWWYDSRRLYPNSHDQDVLNKIKSGSYLSEIGLKMFFLDTKYISGFCEPRAGLKDVFTMHANCCKGMKAKIADLRLILQDWSSFRSLNGSTEVQWRAPDACLHSWFAGPIGSPKA
PITA_00736	scaffold163919	127252	128100	849	+	Nucleotide-diphospho-sugar transferase	MSQEYLDMMWARILFLKHVLALGYSFVFSDADILWFRNPFQLFDEKADFQIACDHYTGDPHELSNAVNGGFNFVRSSERSIRFYEWWYDSRRLYPNSHDQDVLNEIKSGSYLSEIGLKMFFLDTKYISGFCEPRAGLKDVFTMHANCCKGMKAKIADLRLILQDWSSFRSLNGSTAVHWRAPDACLHSWFAGPIGSPKGYKQLAEEPTLNIGHK
PITA_00737	scaffold163929	79895	81375	1481	+	WUSCHEL-related homeobox 1-like	MESPHCGISMERNEEIVSSSSRWKPTEIQKKILEQLYEAGERNPSRHRVNDITKLLKVHGDVEAKNVFYWFQNSHSRKKRSQQKSLMQELSLNPKVNAGSSQPSRGSAPTSDPSASPVVLEPSVGLTQFSFQELLYSEESPFSLGGENIPHMNLLYSEESPSSFGGENIPHMNLFVRKHLQSTENGTVCHVDRASKKQKQENNSNQEYSINQKDITGSSKNPSCSYATNASSIGWAPALAMTPFSSQVQQI
PITA_00738	scaffold163935	22945	24513	1569	-	Stress-related	MPRPRQKIIINENTTQPLFRHDRVCSCVTTTTDLRFYEYARHPNHLNPSCFYEYAQHPDRLKPCCFYVRHPHYLNPYFAFIQHIHHSYQFQNITLKRHRFSHRISNYRKYYDLFRDPAMSSQPNCQNDGEEGFRYLGFFQLWLVFLASNAQKAMGRLSSFYWYARENSGHLIQRVYAMEEAVRFFVKKFEEKPFEILHLADTQAGNVINKIDSCVPQALKSWTCEIYGATKRTPEVARSVVTQVRQAVAVEIIKELGKSLYEKSESSAKNLYSKCEAVAEGWCLLAWYKLRQVPFVPQLVEALIPFCAYFVKKYNYVVQYLCDGNYPVVACPHIVPVEKIESTIYRELARKEDQLTQESEDKVAISHSD
PITA_00739	scaffold163943	144783	146339	1557	-	Reverse transcriptase (RNA-dependent DNA polymerase)	MRRARGGIGGHENEPRALKETHFRGGRQQPWGRLRSAKAKSIFALATDDNASAALARTRNPRWIRTLHPQRQWPHDLKAAAVASCLSVTTLESSKREQENSTFAWSLYGSEANSCSTKRSLSFRSDKDLPDLATQKAEKPTLWPDPEICIGISRNSLVVATLRLRGGAAGQSSSTRPFSYKDDVHSENPKPPEALKSKAFLVDKIEEVPSVELINEDLASHLQDFAERAIICRFNGLWPRSQDLYAWTHANWTHHCKIFFCSKGYFIVLFDNNKHYEKALVEGPWFMGIAGLFLTPWFPDFDPATAVITKAPVWIRLPNLPAHLWSTRVFRAIGDTLGSFIHGDLWRESKGLYSYARICVELDLSKGLPEQINLKINDFVWTQTLDYENTAFRCRHCHQ…
PITA_00740	scaffold163954	25268	34508	9241	-	UNC93-like protein	MNTVPVSICELSRAQRHPRATLPRPTSGRSIPGINPPSVGQGGAAWARAAPPSGQPQPRPTSAVDFPESTAAVRAGRGDPGVGAVLTQRNPGRPSAKSAAGDSGITRARRAGRGGPGWPCVGEREAEGAGENSRAGRFGIRPATVGGGRAARGWRCARAGAGFLWAGQGSIMTSYPTEDKKGRYISLFWSIFNLGGVIGGFIPFILNYHSTTGSVSEGTYIAFMCLMSIGAFLSLALLPPNKVVRSDGNRDTLIWYSNVSTEAMEILKLFFNWKMLLLIPTSWASNSIYTYQFNNDNGKLFMVRARGFNNVFYWVSQTFRSVPIGYVLDSNFQSRKKRGFLGLAIVAVLRIAVWGGGLANQLRYNRDKPLQEIDFKDSGSAFSRLFVLYFSYGLMDSMF…
PITA_00741	scaffold163957	62389	63881	1493	-	NA	MCRALTQGAPSRYVTPGFEKLRTTLLTKAKKEVEKMLEPIKASWPTSAVSIISNGWTDLARHPLINFMMSSLNGLVFLKAMDALGQYKDTQYMGELIIKVIEDVAADSCVQIITNNAPVCKATSMIVEAKYPQVFWTPCIVHSLNLALKSIVSDVLWIGVQQSIIVEVADTQFASSFIMLKRLREVKTALRAMVISEFWSFWRKTDQVASKRVKDTVLDDAWWESVDLLIQIMDPIISLLQFANTDQPILGEVYEGWDSMIESMRRIILQSEFPKYETSPKAFFTIIQDILVSKSDKNCTPLHCLAHSLNPKYYSHESLNAGPSHRFPPHMDGEISQGRKDAFRRVFQDRASLDEVEDAFAEFSIGTSQFAGHDLIRNRGAKKPYSLWENHGATSPPLQ…
PITA_00742	scaffold163957	97436	99290	1855	+	Aldehyde dehydrogenase	MLYSEKPTAFRVLSLVMLCIVPKTHHYVFNLLACLRASEICYWHCLSKSSRETEHMETGMDLPTFWSRRAFFFFNLITVHAFIHICGNLEACLQERSCIMYRFADLAEKHSDEIAYLDAWDGGKPIEQARNIDVPVLARIMRYYAGWADKIHGLTVPADGPYNVHTLHEPIGVAGQIVPWNFPIPMFAWKIGPALACGNTVVLKTAEQTPLSTLYAAKLFYEVNINSNTASRNNF
PITA_00743	scaffold163970	49652	51979	2328	-	Retrotransposon	MLDGFSGYNQILVHPDDQEKMAFTTPWGTFMYAKMPFCLMNAGATFQRVMDIAFAEEKYKSVVVYLDDITVFSKREEDHLKHLERVLLKCRRFGISLNPTKSIFALTSGKLLGHIISEEGIRIDPNRVSAIQKLDLTRSRKEIQSFLGKVNFVRRFIPNFAEVVKSIKKMLKKGVDFKWTAEAKKSFEEIKKALTQAPVLISPDFTKEFLIFTFSYEDTIAGVLLQKGRQGTEQPISFFSKTLANAELKYNILEKQAYALVKAVKDFKIYVLHSHIVAYIPNAVIKDILTQADPDGKRGKWIAKLLEYDIEIKPTKLLELKRKVSMVNSKICGKGHIKLLLFMEITLTFCRRLMESHILEDLSTAGS
PITA_00744	scaffold163970	52015	54546	2532	-	Retrotransposon protein	MQNDAIKVEVNMIAAKKSKMAKAKLKEEEKPSTSALKDKFETMMKTMEKLMDRLALGNASAPPAQQEPQFRNPQFRRPQNQQRPRENRNQQSYPPVRPPFQQNLVDEEDEPEIPEESIHCFDEEVSGIFLTKEEHDESSMIKSGEEPSYFLKGYQHTIFEMQKQYNLRNRNVPITANKAQPKKDTSKAVEDKKENSKVAEGKNDSPPVKKDIQIPSPPKEIENEIAKIKISVPFNEILKVDKYRSKIVEMLNSQPGVADILNVQEDNPVICLGPRLEDEQNEEFPPFYISISIHDMTLHNAMLDSGASHNLMPKVIMKRLGLEVTRPYKDLFSFDSKRVQCIGLIKDVVVGLTQIPVKTIVMDIVVADIPPKFGMLLSRSWAAKIKGTMQMDLTYATIP…
PITA_00745	scaffold163972	20560	21469	910	+	Resistance protein	MAKELFNRKRSDYDRSYFLFDVRENANRMSLNNLQRKLIKDLKDRDIKIERWEEGVEILKKNLSACEALIILNYVGHVDQLDPFLLIKHVLHPKSLILVASRDKHILRSAGIVESSIYQLPGLNIAHSQDLFCLHAFFQPYPLPRFENLLWNKDQDCQPEIPKETYDAGASVQDTMELKSKQGAGNDEAGAQDKNYGSHGTAPEDSRIGDDENDVPEDLTVEDAYNDPTGVQPHAEVEFLSKDMGVNELEHITRLMDIIRAEADKP
PITA_00746	scaffold163973	113432	115738	2307	-	Protein ethylene insensitive	MGIYDEIGYPGNLDLLSVPLEGDSMCENEGEVMHDDGLSEDDIDVDELEKQMWKDRIRLRRIKEQRKGKYHSDTAKQRQSQEQARRKKMSRAQDGILKYMLKMMEVCKAQGFVYGIIPEKGKPVSGASDNLRAWWKEKVRFDRNGPAAITKYQAEHATPGANESNMVVAPTPHTLQELQDTTLGSLLSALMQHCDPPQRRYPLEKGISPPWWPTTHEDWWPQLGLPKGQGPPPYKKPHDLKKAWKVGVLTAVIKHMSPDIAKIRKLVRQSKCLQDKMTAKESATWLAVVNQEEALARQKNPNACPPTNASVTTHAGSLTFSSGSEYDVEGFEDDPNSIYTNNDVQDCKPQDLDLLNSEVQECKPQDFDHFNVGISNEGVSALQVGDNVDFIRKRKLPQE…
PITA_00747	scaffold163975	70978	74137	3160	+	ABC transporter	MLSKILTFEIGWFDNEENSSGAVCSRLATDYSNGSNMQFVIQVRSSVGDRISLLVETSAAVVIAFSVALIIAWRLAVVIIVVQPIIVLCFYTKRVLLKAMSQKAIKAQDQGSQLAAEAVANHRTISAFCLQEKIISLFEKKKAAALVGQEPTLFGGSIRDNILYGKENASEVEMIKAANVHDFISSLEKGYETNCGDRGMQLSGGQKQRIAIARAIIKNPGILLLDEATSALDSQSEKMVQEAVHRIMVGRTNSLHKFLEYMPILCAPQISPEHANSLRSTNFSRACQFYALHKFLEAIPIIYAMQLQV
PITA_00748	scaffold163976	9157	10337	1181	+	Retrotransposon protein	MEKGDTISTYLNKLTTYRDELGSVGIITIDDDMEIKRSTRDGSSSKNDDEENLALASKARKGKGKASHFKSNSSHGGKKGDMSKVRCFNCHNWDIMRLIAHRRSPRRDPWKDRKREHGAPLTLKDVIYVPGLKKNLVSVVMLEDKGYNVVFSKGKAFLRHIAMGQNKRIGIRVKNLYKLEVDDCAALSTKIELVESQDIGELWHRRFGHLHHGDLKIMQHISTGLSKGKLEQVDTWKGCTLGKYTKSSFHDRDSRVEAILERVHTDFCGQFSTESTVKQR
PITA_00749	scaffold164006	35878	37444	1567	-	Oxidoreductase, 2OG-Fe(II) oxygenase family protein	MAMEKWAFNRVQTLADSGIQTVPPQYVRPVEKAHHDPNSFQVPIIDLQLPFSPEKHDHIYKDQYDSIPAQISSAAESWGFFQIINHGIPDSLIARVQATGKAFFQLPTEEKEAYANEAQNIIGYGSKIGYSADSDAKLEWGDYYYNAIWPPHRRDMSKWLTQPSDFTETIDEYSRELSKLLELVMEVLSRDLGLETETSLNESVGGERKELNMRMNYYPPCPQPDLVLGLAPHSDPGAITILLQDQTPGLQIRKDGAWIDVQCVPGALVVNIGDQIEIMSNGKYKSIEHRGMVHKDRSRMSWAVFCSPPRDMVVSPKRELIDEQHPPLYQGAPYGEYISKFFKKGLAGKGFIRDAKQQHSVVSNS
PITA_00750	scaffold164006	40324	41731	1408	-	NA	MDKESNVGMKNVAAKSRETKNDDPLPFFRKGTTKFPFESSTFVGGQSTKRRAIALGPMDKIFQKERQEELDLTIAFFFYQNFISFNVLILVCVQIITNNAPVCKTGDMIVEAKYPQVFWTPYIVHSLNLALKSIAFHVLWIGNIIEDARHIHNFVQNHTNALTIYKEYTNLSLLKISDTRFASSFMMLNKLREVKPALGSMAISMFWSFWRKTDQVASKRVKHTMLYDAWWERVDLIIWIMDPIISLLRFADIDKPILGEVYEGWDSLIESVRSIILQSECPDRWDKNCTPLHCLAHSLNPKYYSHEWLNGGPSRRFPPHMDGEISHGGKEAFR
PITA_00751	scaffold164015	31726	32315	590	+	KDa class I heat shock	MSVIPSFFGNRSSVFDPFSLDLWDPFEAGKSPLLRDVGHFSRDDATAIANTQFDWKETSDAHIFKADLPGLKKEEVKIEVEDGRVLQISGERKKEEEQKNDKWHRIERSHGKFLRRFRLPENAKVEEVKATMDSGVLTVTVPKQPQPKPEVRAIEISG
PITA_00752	scaffold164018	187777	188514	738	+	Pentatricopeptide repeat-containing protein	MVSEVEAVVREMDGFGVHVDEYSESAIIRMYIDLGMLEKAWAWFERFHLAGGVSCECYATNIDAYGEQGYWLEAEKVFKCSEERGEGQTVLEFNVMIKAYGIAKVHDKVLKLFERMEVQGVLPDRCTCDFLIQTFASSGLLDESKHFITKMQEAGFVPNCSSFCAVIAAYGRLGRAAEGEKMFEKMVNAGNSVVYSSLIKVYSNVVF
PITA_00753	scaffold164020	18786	19647	862	-	3-ketoacyl-coenzyme A thiolase	MEMYMEKLRIRQQVLLDHLRLALFPKVSTDLVASVCATGDNVTDVTSAEFGDDVFIALINKTGVDPNGVGDIVVGTVLAPDSQRLSTDNALLAPVLKALIDKTAIDPNGVGDIVVGTILASDSQRASECMTASFYARFLETVSVRTVNREGSSGLQAVADVAAAIKGCFYDIGIGVGLTTFVTPEKFPRGGKLVPMVHVFLGALELYGNCMEMFQWFLCFQEFWNCMGTLLFQ
PITA_00754	scaffold164023	6089	6929	841	+	Glutathione s-transferase	MQEKRITFEKTDFITMEGCGEDGQVKLLGVAYSPFVARVRIALALKGIHYEFIEEDIQNKSELLLQSNTVHKKIPVLIHNGKPVCESMIIVQYIEEKWKKKAPNVMPKDPYDRSIARFWAAFIDDKFIPSIRGVFKGEGEEKQKAVEESVANLLLLEEVLSGKEYFGGDEIGLVDIALGGLLVTVQTIERVTDSVLIDTQKLPLLSTWAHKFCKAEGVKEVLPDSAKLFEIVSEMKAKLTSPPAGN
PITA_00755	scaffold164023	108238	109767	1530	-	Retrotransposon protein	MAKTTSDEGGDVYLASSSTHVDHEAWLIDLGASFHFTPHREWFCEYEKYDGGDVFLGDDRKARTVGCGKVELRLQGGRVRTLLGVLHIPALVRNLISVSKFDDVGAKIVLMKDTCKMVCSADLESGVENLVVFGEKTMLWHQRLGHIREKGPQILHGKGMVEDMSNSSLDFDFCENCVYGKQNRVSFPLGGKRANQILELVHSDVFGHVKVPSLQAVETACYLVNRSPSSALEDKTLQEVWTGKKPSLSYLRVFGCDAYVHVPKEKRTKLDTKSEKCIFIGYKHGLKGYKFWNPVTRKVVYSRDVVSREVKDVIKNEVQPKEPEKIEFELKEEELDCILEEESEDEETQTLEEPQTSRVRRPVQERR
PITA_00756	scaffold164023	308289	310509	2221	+	Glutathione S-transferase	MGRLYYATKDSCALICRSLWRGVFGCSPWSNIIRHRYMKGKPIEFWLRRGTIGPRNGSPIWLSMRKIEYLFLSRLRWRIHTGNNVLIGIDPIICRHTDLILPRALISLFQRQCFFTWDKLIKEWHGTTSIWKNGRDLNLQDIWEGIWKSITDMLSGSGIHRHRHKDQLQWTVSGFRRPPFYGGADRMGTGVSSFSFFYGQFGNGGTTTYSMTLPRRLHALWTISSLALKGIDYEFIQESTLPKSELLVKSNPVHKKIPVLIHNGKPVCESMIIVQYIEEAWGNKAPNLMPEDPYDRANARFWAAFVDDKLFPCLRGVFTGQGQQLQKAVEDSVINFLLIEEALRTNHCLAGKAYFGGDQIGLIDIALGGLSAFIKGLERATDSVLIDPEKMPLLSAWMD…
PITA_00757	scaffold164023	411006	412103	1098	+	Chromatin remodeling	MWHKKESVLIMSYSLFYTFSNEDNDKIVNTRLRILLFETKFQNNFEEYFNTLCLARPTFVDRILQLKNHQSEVSEEVVKEKIARRYFVEQILKRINTGRSRERSACRQLLKSMTEDFIDVYKGDILNELPGLRTYTVMLRPTPLQETLFRRIHERVHMKNSTCSNAELEMMISIASIHPCLLKDLLFIEREKALVFCQYISPLQLLEEILEFHLHWCKGQEILLLKGKHRLHQLVAHGTLEEEICRKADWKELLSSLIYVGENSGGEAILASMCNSKLSKLKTICLSS
PITA_00758	scaffold127727	127815	141230	13416	+	Protein of unknown function (DUF 659)	MPRKLDPFWDYGEPATPLDRQKLNCKLCGKEIQGGVYRLKFHLARIPGHDVTPCPNTTAELILQATRALEELEQTREAKEEVKRQLKRSAEGSGVGSTAASMNLIAASSFFVPRTTPGSQPSIGSMLKRNEKEKVDNLLAKFLLWSDIPFSIVRNNPFFQPAVDAIASVGPGYEIPSYHDFRDLKFCSQFEVLLLEIQFIGIFGHREAQNSSFMFKFLQLQHCFLKLRNRIHRDFLPKDSLQVLGLRICTESTSIAFRYRDSQCCAIFRFFKKFIHL
PITA_00759	scaffold127727	146940	147589	650	-	Transposon protein	MGYMYEAMNQAKEQIRTAYKDSLAKYGRIWEIIDNIWNNQLHRPIHAAGYFLNPKYHYKNRPGDLHDGKVRVGLIDCLERMVPSHADQLEIHRQLTVFNMAGGTFGKNLAKMARDVDQPANCWESFGGQCPQLQRFAIRVLSQTCSALGCERNWSVFERIHTKKRNHLEQKWLNDLVFV
PITA_00760	scaffold127728	25759	29248	3490	-	Amino acid transporter	MALPATMKVLGLILGSLLIIFVCFLTDASIDILLRFSRAGVASSYGGIMGDAFGKIGKMLLQICVIINNLGILIVYMIIIGDVLSGTSSNGVHHAGILEEWFGFHWWNGRVPILVLTIVLIVAPLLSFKRVDSLKFTFALSVALVVVFVVITAGIAIVKLFSGTIKEPTLLPDIVDFTSFLKLFTMVPTMDDVLANFDTNLGVPYSAILNDIVRVTYVVHLMLVFPLIFFALILNLDGLVFPAKNHLVLDNKRFILIC
PITA_00761	scaffold127730	12182	13001	820	-	Ribonuclease H	MAAVDIVTVFEEKNIQMQKGNIGRLKPVTRSVDFASSPCRLYFGGACRGNPGNAGIGFLLIDSKGEVIERFSSLLGYQFTNNAAEFKALICGLQHAKDHGITAIKAYGDSELVCRQVNGECKIKKEWLWRYCVEAWQLLDRFESHEVVHVRREENEAADALANQGIDRPSIDTSPASRNKVIQNYMTPEEAQIYVVINVVKASFN
PITA_00762	scaffold127744	759	2349	1591	-	Abietadienol abietadienal	MPSSTTIHHVPAYSTCPTLGPHACMLLVVPPQRRAFTTGGIAIALFRETTEDIKFNGYVIPKGWSVVPFLCAVHLNEEFYKDALSFNPWRWLETDAENKSWRNSELFAPFGGGGRFCPGAELARLQTSLFLYYFVTRYSWDQLKEDRPSYFPSARMVNRFPIHVKERRE
PITA_00763	scaffold127752	31969	33495	1527	+	Retrotransposon protein	MPSKSSRSLNKRSETLDLRIQSKGKVPLKPQNKGQIQGRVAQENPPKLQAKSSTAKPKKDMGKWCEFHKSSTHNTSECRAKQSLVVELKVSKSDACSDSESEPDKGNDKGKQIIDANPNSTVATAKIQKNEPEDPEEEERLFHSQMWVKGSPLQFIVDSGSQKNIISTEVVKWLGLPATAHPQPYTIGWLHQGRDLRMTDEVLCDIAPLEVCDVLLGQPYLWKQHAVYESRPRAVIITLENKLYRIPEVAPPTAISLVTAKQCSKLISKTGKFVFLMICLQGKKKTVATALRQGPSARQLQMDKVVEEYEDIFNSPTGVPLHCQVKHSIDLTPGAPLPNGPIYRCSILENDEIKRQIQEYPISRIDDLLDQLKGAKYFIKIDLKSGYHQVPIEPSDVWN…
PITA_00764	scaffold127752	95584	103798	8215	+	NA	MDPILSLSAGQDEWDADGFEIPTLKLKKSSLEKKESLANSFSLSTQKVIAVNDQIYLGPHGAPPSQVKQQDLNATGKNQRARQKLKEDDKKKLPQVMRIRALLAPYTKDEENREPIQATNSNQPEDGMWIHMEDGKVYVWESWNSTIIRVSYLCS
PITA_00765	scaffold127760	45038	65467	20430	-	Rhamnose biosynthetic enzyme	MGSYYSKTKAMVEDLLKNFENVCTLRVRMPISSDLLNPHNFITKISRYEKVVNIHNSMTILDELLPISIEMAKRNLTGIWNFTNPGIVSHNEILEMYRDYIDPSYTWKNFTLEEQAKVIVAARSNSEMDANKLKNEFLELLPRSFDGWGSDQLNMCCVLVSNGAVLMRSNGHKYSVWMIPSAVSIGAGRPELLEG
PITA_00766	scaffold127763	41667	43288	1622	-	Retrotransposon protein	MKAISFKCRGIASPDKKPALRRLLRKEPIDLVLLQETLGTAAIITPLLESMLPSWHLYALDVNGRLGGIALGYNPHSIKMLGAWGGIGFIRANIYSAELGSKIRVLNIYGPCHHRDIFWEKLLGTSIIQADNLIIGGDLNFSLGFSKSWSLQAQTDPLAGFFEQLLDTHHLIDIPVEKLTPHGATSELGRLVLLGDFTVSSSRNIYWSKGTLITDGWDPGGSSQTTCLFIQKFTHPPNRNGHITEGFVENLKELKKISEIWTHNKRCEEEHWVVKIENEIAILEENSKGTFLSPELRDKLVERTALRRKILKDKEETWRLRSQAIWLREGGDNTKFYHKFANRRRAYNTIWNLSNEHGAVVDTFPQLASLATSHFKQVYQNPPNATLAEVIRVAQLFPR…
PITA_00767	scaffold127764	52623	64832	12210	-	Integrase core domain	MERERSKLSGVGLGQEFWVEAVETACYLVNRLPSSTYEDKAPQEVWTGKKPSLSHLREKRTKLDSKSEKCTFIGYKDGLEGYKLWNPVTRKVLYSRDVMFREVKYVIENEVQPKEPEKIEFELKEEESDSTTEEESEDEEPQTPGVRRSMRERRQPERKKLWERLEELMVHLNLRVSMMKLYENVIAWLKSIEGWLEEIDCNIGFKQGCPLSPTIFSIYINKIEEYLEDVGCVGPTLTGIIITILLHANDIILFVRSHVRLGKKLRILPYLCSKIGMTLTMIRVNS
PITA_00768	scaffold127766	59238	60252	1015	-	Retrotransposon protein	MAQTLQQQQSGGPIPENGLKESGENSTDQEVTGVLFDCLFILQTQEWIIDSGASHHMASSKESFSSLHAYSGPPILMGDNSAIAATRQGRVQFEDGSFENVLHIPRLSVNLLSVYQMTHTGSGRKVEFTPDSVSIYDTQTNLKIASDKMVFVMDVLLKASKEKSEKGHAWRASSLWNCKTVISWAISGASMSKARYVLSFIDDYTRFTWVYFLKLKSEVFQYLKIFKAHAENQSGKRIKILRTDNGTEYVNKYIKNLCDEAGIQLQHTVPSTPQ
PITA_00769	scaffold127766	131370	132650	1281	+	Retrotransposon protein	MIYILTRQLLGGKYSKWIIILQEFDLEFEKSKSKKSLVFAELMCDFPRADTETVAEESIIDESLFLISTLDPWYGDIIVYLQTQSFRLELSKSERQKIRFQSQQFKIIGDTLYRRGADLVFQRCLTHEEAERVLNDCHSGVCGGYMSGYATAQKILHAGYFWPSLLKDCIITVRKCHNCQVFDRKMRAPPAPLHPIITVGPFAKWGIDFITCNPHSAGGNAYIILAVDYFTKWAEAMPTFEADGKTATIFIFNHIIARFGVPQAIITNHGNHFRNVMMTELTDQLVLWAYRTSMKTSTGFTPFQLVYGLEAMLPIECEIPSLQMAIELLPATSEEEKRLLHLAKLDETRRDAALAIETHAKRMKAQYDRNVTPRNFSEGD
PITA_00770	scaffold127766	198750	201285	2536	-	DUF231	MAAKRLVCNLQCPQKKFHSTSLPVLLIHFMALLPNICHSLGSSHSLFNSSTPLSKFNGDLHLTSSVETGISSNMSQMHLSGLKKRPQNLPMPEISVGKKCDIFTGSWVHDSSYPLYDWTKCHYIPGQFNCQKNGRPDSDYQKWRWKPLDCNLTRFNALDFLQKLRGKKILFAGDSLTDNQWRSMLCLLGSVLPPGRTALSTGQGISTFKALDYGVSVSFQWAPYLVDLVNKVIEGQQKVVLELNSVELNAKWWVGQDILVFESGHWWSHNGSEARDWDYMQDGPHLYKDMDRMVAYRKGLTAWANWIDSNIDIAKTRVFYRGFSGTHPSASDWNNRSGFNCYNETEPILGSSYPGPYPPELQVAEDVLNRMSSHVSFLNITTLTLLRKDGHPSVYLTAK…
PITA_00771	scaffold127766	290619	291431	813	+	Retrotransposon protein	MPKYLTKFTQCRDELESVGVTVDDEDLVSLALLGLLKRWYSYQDSVNGQEKLPGCERLWSDLVQEEIKRNTRDGSSSKAYDEGNCTLATKAKKGKNKKASHSGAKAGEALSSQFELDFSLIACLVSSVMESIWFLDSGASFHMTGDRDLFSNLDEKDLGVHIEMGDDGRYSVTGISTISFERESSKPFVLKEVMHVPGLKKNHISVAMLEDKGYDVVFSEGKVFLRSKTTRET
PITA_00772	scaffold127766	401406	405231	3826	+	Retrotransposon protein	MNPSKNLNPSKRWLKTNQDHKIKCLRSDRGGEFTSNEFFDFCEELGIRREFSTARTPQQNGLLERMNRMVQQMARAMLDESGTPTTFCGEAAFAVVVILNKTNVGVNNTQTPHELWYGETPSVKYFKIFGSKCYIKNPDEHLGKFEPRADEGILLVVDEEETTPRQVRSEDFENDEDYPSISNHIHDEEEETYEAAEEHIRIEEKTPSRCTGAAKVQCEGAQERQRCSAKVCSTREEVGAKVHRTREEAGAKMRRTKEQASAKVCKTREEAGAKVRRTREEVGAKVCRTREEVGAEVRS
PITA_00773	scaffold127771	3952	4931	980	-	Pentatricopeptide repeat-containing protein At2g32230	MYAHSSLGSKPSSGCHESTLEVLGICTQSKNDNPCKKNKKNKLRNTKANSNLLLNTDASCKQDGLINFPSRFTTKSIPVSIKISRRRWHPPGSVQSTGSFTKSRSQSHGNSDAYESNSSQKLPSQRKQQVIPVVKKNKNLGTSVLEKKSSKPSKTGYPALSSNLVPVRESFTSAIAIVDDEKGTHNAAVFLNLNSQTIVFERAESTQSKKKRRHSPEGKLRLGLDMCSKRGDLLEAISLYDKALSEGVELNQHHYNVLMYICSSAAMGNLRNDGIGSEERL
PITA_00774	scaffold127774	70144	70869	726	+	Type I inositol-1,4,5-trisphosphate 5-phosphatase	MLLKTIGVTFCSRVIWFGDLNYRFNLSNSKTQELVAMEDWEALMDSDQLIKQLRKGCVFDGWSEGFIDFGPTYKYIINSNKYFGENAKAGEKRRTPAWCDRILFIGKGIKQLSYTRVEQMLSDHRPVNAVFLAEVEIFSRRKLQRALTFTDAELEVPEFSSETEFGI
PITA_00775	scaffold127780	6389	7736	1348	-	Retrotransposon protein	MEDLLVDKDQWITVDSGTKPTGVTDEEWKKLDRKAKSTIRLCVLDSVLLNEGHFRRECKSKAPDKGKGSDDAPSAEAKTTSDEGGNVYLASSSTHVDHEAWLIDSGASFHFTPHREWFYEYEKYDGGDFFLGYDRKARIIGRGKVKLKLQGGRVRTLPGVLHIPALARNLISVSKLDDAGVKRVFEKDTCKMVRGALVLMRGVRIGTLYKLQGSTGVDGCNSSMVPENGAENLVVSGEKTMLWHQRLGHIGEKALRILHGKGMVEGMSNSSLDFDFCENCVYGSRIG
PITA_00776	scaffold127784	66376	84715	18340	-	Miraculin-like	MQGHAAISVLFLNSDSRFELWSMHTQKVLLDHTGTCSNKLPRSTQQRDEGAVETPDHPNVVDAEGHPVLFGEEYYVLPAITGSGGGLALKLRVNNSCAMYVDQESSKKSRGLSVVFTPFKDQSTNFSSVIVEENVALNVKTTAVTSCVQSTEWSKEEDANTTKRFIKASDTSSLFQIAKASDGDGYNVYYFPCICRLVCTKLGIYVDGDENRWVVIDNSAETLRVQFHKND
PITA_00777	scaffold127788	23629	27284	3656	-	Retrotransposon protein	MPTSIVSDRDPIFTSNFWQELFRLQGTHLKLSTSYHPQTDGQTEGIKKCLETYLRCFTSEKQHLWVQWLPLAEWWYNTNYHATTKMTPYEAIYGQLPPSPTSYIKGCSKVQAVDRLLESRSTMLAHLRENLHQAQNRMKQQVDQHRSSANFRKGISHPSTNPSNPSKTSEVNVVQSITADKSSKGKKKGKGKEKYDTPKQDPPKSSVDDASKRKLKYSCLICEEDHYTKDCPRRSEVIHLLKGTLAVLKEPFPSQQTQLVDHPQSSSSSGSQVYMMMGSFPSSVATRSKDYQTPQKKTVEKEAIDIPSTSTHQVLVLSILRDLIMNPLSNFLLKMCFGSHPIIQMLELLNITVLPKI
PITA_00778	scaffold127800	25815	60246	34432	+	FAD binding domain containing protein, expressed	MFTLFSMNCVESQCVERSVLLEILARALRDGNIRFNSKIVSIHKKGRSPITTVELAYGTSITTNIVKGCDGVHSVVERWIGLEVAKPTGCVVVTGWKRLHHTIEKIFVQIVGKVMKAGFVPCTDKQVYWFITRESQPQAEDTNVHVAKRQNSHKALKLEHVNAGAGPSAAFKYYVELEL
PITA_00779	scaffold127801	25820	59700	33881	-	Frigida-like	MICGYAQNGCSEEAVRIFYDMKGVGLTMNPFTLSSVLRACSECKVSLLVRTSLTKTEKIMADSKPKLSSTTLHHMESFKTRGDPGTVIGGLTGVEDTGFTDLVDYSEDPLEGHNIFRNPKFSGFDTTDVEGETTQHIIPEVSLLDPLPPAHDLHAPLLPPGTAALLLSSLSPDSLALDSLPSPQFDPSLAQVEIQGTAEKPQQEAGIRSSGSFYTPALNVQPPKPSPPVRVSNPLIDHPKAPRTKKRKTKCIRATTKDITLAFGDPTDFEDSMELARSVLEGSPIISPATSRGVSSTIPCPPQSSAAPQGAPEKAEVHKTASPSPPLTRARAAAATAQAPSTSLIPPSYSLDLSSVYVNSIACTMAQCTIPPPPPIPSTALPSLPPISSPSSNSSSIST…
PITA_00780	scaffold127802	4710	5459	750	+	Retrotransposon protein	MWVKGSPLQFIVDSGSQKNLISAEVVKWLGLPTTPHPQPYSIGWLHEGQDLKVFQITEVAPPTATTLITAKKGSKLIPQTRKFIFCLVHSQSKGKIVATSMTPCKGFLHAAATAKGYSHDRTQEQLLLTHRGTTQVSGGRQSLVASAERTPYQNPSETQTTPTWSLHQYQGYGQQCLEANHSSIPSPASSV
PITA_00781	scaffold127807	78151	89508	11358	+	(S)-2-hydroxy-acid oxidase	MFNRGIPGRYIKFDLSSITVEPTSLTLHNIFSDCPSLYQKARGPSTNQPGSIRSRPRILVDVTKVDLSTTVLGFKISMPIMIAPTVMQKMAHPEGEYAPARAAGTVMTLSSWATSSVEEVASTGPGIRFFQLYVYRNRNVVAQLVRRAERVGFKAIALTMDTPRLGQGESDIRNRFALPPYLTLKNFKGLDLGKMEKTADSGLASYVAGQIDRSLSWNVFLPIVLDITNTPDDSQVILKVSRWETPNVIGKQLSIPAKIPASSYIETTIHSPMHRPTPVPMQSLVWYATLF
PITA_00782	scaffold127810	41864	64770	22907	+	Solute carrier family 35 member	MEVRRGDGWSYKEAYVSLWRDKGPSSSFTVSKCFLAADLALKATRQAFAEVFGSEATEIPKRKSEKKTGVVKDWVVVLIFMLLYADTKLTTINLFGYGVAIAGVAAYNKYKIKPLASSENKTEVVIDELSARHDESLNDRQDSSSVDSRYSDGHIESELSRQES
PITA_00783	scaffold127821	31512	33056	1545	+	Retrotransposon protein	MSNGKEEAHEEGYNGHEGIYGESSHSPHIWRTHPPPSQRPPKLDTHKFDGSHASAWLAKMDQYFKLNHILDDATKLMLGSMYFDNEWWKWWEWHQHSYLGRLTKLRQTGTVEEYINAFESLAFRTKGLTDEFYMECFISGPKEAIKAQVLLHHPPTWREACQVSRKVERALAAQYSRPNFPAKGRPSQAQNTTQTLKVQKVSPAEMAERRKQGLCYYCDEKYSPGYKCKEPKFFQIDATDYNSTKEDPPLGEHEPLEDDNQQDDVSDEPVISLHALAGISSPQTLKIKGFIKHRPVVVLIDSGSTHNFIHQKVAEMVHCFVRAVSNFQVQIVDGGTMKCEGRCENVRLQMGDYQLKTHMFAIHMGGCDIFLGVDWLRSLGPITMDFQELYMSFKQNNHT…
PITA_00784	scaffold127822	44722	45645	924	+	Clavaminate synthase-like protein	MAPVNMREGKIPEQKKIDNGSLFPKVITPEKSYEGSALRNYIGGRVWTANEAPLDQDTFFHHEMALMTEFPSKLFFFCEIAPPEGGQTAIVRSDKVAREMESKFASLVSKLNKEGIVTCTLMPKADEGFFLGKSWPSQFQTYDPQEVERRYLVINYRNILKFDKQERYFI
PITA_00785	scaffold127832	17140	18093	954	+	Retrotransposon protein	MARSGKIEIEKFKGQSFELWKLKMEDLLVDREQWIVVDSDEDKCISLLCSLLDSWDSLVIAIEVKTTSDEGGDVYLAYSSTHVDHEAWLIDLGASFHFSPHREWFCEYEKYDGGDVFLGDDRKARIVGRKKVKLNLQGGRVRTLMGVLQIPALARNLISLSKIDDACVKTMFEKDTCKMVQGALVLM
PITA_00786	scaffold127840	28384	29116	733	+	Respiratory burst oxidase	MDCIAEYHLPLPSYRSKSQEVQKVNVVVGCPPLSYADEVSLSVVSSNHRNLETMEPPIAGKRRLLRAKCGPYGDDESESKSPKLEMDGPYGALTQNYKKYGILLLIGIKTGATPFISILKDILNHMKITGSASKRKRKDQVSTNACFYGVRKEQGSFD
PITA_00787	scaffold127840	53202	55576	2375	+	Reverse transcriptase (RNA-dependent DNA polymerase)	MAIMKVDLKKAFDCLDWGYLHLVLHKVGIQYSAAEWIMACIPNVLYAVIINGYPTTFFKAGRGLRQGCSLSPLLFILALDGLSLHISKAPHDGHSLPLHIGRNIQISHSFFVDDVLIMGMLNKFVWFHLFNIFIKFKNFTGLMLNQSKLAIIHANGNRDITDYIANLFGIASENMYGGIKYLGFHINPCNYKILNWKWLIDRFYRNISGWEFRCLSIGSRFILTQVVITQMGVYWAHLFHLLISIIKKLNQIIAHFIWSGKGTNMKVDAMALWGLLWFIHYLDIPTIHIYGDSKVIIYHVCGKSNINKSSLQGWLHQISTLWHPLLNSSILHISRDFNVEADCLSKRGIMEHLDGFHIEIEMDETRLETEIILIVG
PITA_00788	scaffold127847	26304	28083	1780	+	Retrotransposon protein	MRRKNMESQNGDSLSIRGWSRNRNKNKSSSGRSKSPGKLVKVVCWKCEKEGHYKRDCKSKAPDKGKGSNDAPSAEVHPFTSLPIESGSASMRKYDGGDVFLGDDRKARIIGRGKVKLKLQGGRVRTLPGVLHIPALARNLIFVSKLDDAGVKTVFEKDTCKMVRGALVLMRGVRIGTLYNLQGSTVVDGCNSSMVPENGAENLVVSGEKTMLWHQRLGHIGEKGLRILHGKGMVEGMSNSSLDFDFCENCVYGKQNRVSFPSGGKRTKQILELVHSDVFGPVKFPSLGKSVYYVSFIDDFSRNTWIYFLKKKSEVFDRFKEFKALVENQTEKKIKVLRTDNGGEFCSREFEEICKKCGIARQKTTPYTPQQNGVAERMNKTLMERARSMLSGAGLGQEF…
PITA_00789	scaffold127847	180960	182431	1472	+	Retrotransposon	MIPVRKKNGDIRICIDFRNLNKACQKDNFPLPSMEQILQAVAASELMTFLDGFLGYNQVLVRPDDQLKTTFRTKWGTYAYRKMPFGLINAGATFQRAMDIAFKSLVNKSVVIYRDDITVYSKKQSDHLKDLKQIFQRCLRIKEISKISLPHNKKAMQSFLGQINFVKIFVPDFSRIVSPLKNMIKKNSNFKRDQDEHEAFNLIKQAIINAPSLATPNFSEYFILYTFASEKSYAAILTQENQEKAEAPIAFFSSNLQGAELNYPDVEKQAYAVFKEIKYFRPFLLKARTKIIVPFPTVRNLLVQKDVGEKRANWIIALQEYDLEIKPANIIRGQGFCKMLAEASQISEILSEEVQMCEVSLNDAELLYVDIIYYLKNGYAPSHLDHTKKRALRLKAKQY…
PITA_00790	scaffold127854	93711	94868	1158	+	Retrotransposon protein	MTGVREYFSELSESGTDMEVVLGDDRIVRAVGVATLTFQMESKPPLRVSDVLYVSGMRKNLISVSALEDRGYEPLLALSSSTDSRASSFELCEIWHRRMGNMYHGALRTLREITIGVPYFSSDHLDTYRGCAMGKSSKSPFPSSDSRATGILDLIHSDVSGRMSHVSLSGYGYYILLIDDHSRRAWIYFLKTKSEVFKRFQEFRALVETQTGRKIKSLRSDNGGEYTLGEFVDYCVEEGIRREFTVPYNPQQNEVAERKNRSIRGAAKVMLHDQGMPLFLWAEACNAAVYLQNRGLHRALGHMTPEEAFSGKKPNIGHLRIFRCITYSYIPKEKRTKLNPTAKKGILVG
PITA_00791	scaffold127860	2325	3772	1448	+	Retrotransposon protein	MECKALNSSRLLSKLWKRYVDDTNVIWPHGQEELDLFFDHLNSQSSAIKFTKEQEVDGCLPFLDIRISKNEDGSLSHRVFRKKTHTEQYLHASSHHFPAQKLGVLNTLATRALRISDKNSFDEEKSHLLNVFVENGYSRHLGHKAFLKAAKNSFTRKEPKERIPGAHLPYVQGTTDKIARVLKKHNIPATFRPLNTIRKSLRSVKDPIDPKDMKGKTHTEQYLHASSHHFPAQKLGVLNTLATRALRISDKNSFDEEKSHLLNVFVENGYSRHLGHKVFLKPAKNSSTRKEPKERIPGVHLPYVQGTTDKIARVLKKHNIPATFRPLNTIRKSLRSVKDPIDPKDMKGVYIIPCSYGTPYIGEIGRSINQRISEHAADLKHMRTKSSALAEHVEKTNHH…
PITA_00792	scaffold127866	14282	15545	1264	-	DUF231	MASSFSFILIFSSIAGLLLAVKNGYAYSTLDENMDMPNTNVNDEDIRGNVMETVSSVEDTPHGEIAAEMIDSVPLNLETSATTCDLFTRTWVRDDSYPLFHVGQCPYGDDRYNCKGNGRPDSDYEKWTWQPSGCSIPSFNAKNLLERLRGK
PITA_00793	scaffold127881	118866	225158	106293	+	NA	MKTKRLVAVEDSDEAATSSSEKEENSEELKGRGDKGKGKLASSSATITEYERQRQQRIEENRAKLQALRLPVLASSLSKNSNKKLKKTTSQKGKVKLDNDYQPSTEDEQSESSSDEDAEHKVPTPKKATPAKRRPPGRPKNELDDDAALQQALALSMGASMEDATAIAEASKQDSDVGRPKAKVDNSELGGKAQETTKVDKLPRGRRQRKQTKSINTIQLSEDEVLAYFFLFDEAGKGKISMRDLERVALTHDFAWSKQELNEMINTFDKDCDGQLILEDFQTIVARCNMIGGS
PITA_00794	scaffold127884	51530	53430	1901	-	Fatty acyl-CoA reductase	MHFFHWPLSTLQSPQAEMFGAIKLLWSGFIFTRLQSAVHLEQHFAMSAVGSAEALWVQARQSIVNGKGNFIYSTLSVPDLKCPEISAQIAAKLRKFHQLDVPGVRQPKLWSRLRTMDTLVVRYGKGRIPSFMADPELILDVIPADMVVNQMMAAMGVHAYENGLYIYHAASSVGNPLHFYVVADESYKYFIEHPCIGNGRRRRACLADGRRGGVEGQEGHNICPQHNLGDIAIALM
PITA_00795	scaffold127888	462987	463771	785	-	Retrotransposon protein	MQDSKPVKVPIPVGVRLSAEQCPKTQEEEEDMFHVPYASAVGSLMYAMVCTRPDIAHAVGVLSRLGLDRVLDIRGFVDADWAGDLDQRRSTSGYVFNLFGCAVSWMSKKQSVVALSTTEAEYMAATHASKEVVWLQRLCSSMELVQGAIRIDCDSQSAIFLAKNPAYHSKTKHIDVQYHCVRDMIEDKKVLLVKVDTLKNTVDALTKSVSSEKFSWCRETMGVSGLEK
PITA_00796	scaffold127888	464545	465134	590	-	Retrotransposon protein	MNKTLMERARNMLNGAGLGQEFWAEVVDTACYLVNRSPSAALEDKTPQEVWTGKKPSLSHLRGYKLWNPVTRKVVYSRDVVFREVKDVIKHEVQPKEPVKIEFELKEEESDSVAEEESEDEEPQTPTMRRSARERSSQKGIVHLLSVQTLLCLLLMMIPEL
PITA_00797	scaffold127889	62766	63547	782	+	NA	MASNGNYQKRGPKLFGVDLIQLYTNLGHDGRSVKAYLGEETRANKEGRNDVPELKGSAFNSESSAQSSKGLVFPCRYCSKKFYTSKALAGHQNACKLTAFRQQPTHALLKTDPFQNSLRTKTFQYHVVGQQPTHPLFASNRGLPHNFEFQRVDFHVKLPPGSLSSVKRVRNDIELASSSLPSVKRARTKDPPEKRAGNEDRQQHNTTPGRVVTPSTEDGELDLSLHL
PITA_00798	scaffold127890	161781	163000	1220	+	Retrotransposon protein	MTGITKRTYKKFSALENEVECSICNNFGHEDSECRRRFQQTKEQPLNTKTWRIKEPQIERCGIAFYAKGQENLWYIDSGCSKHMTGDKEKLESYSALEKGKKVSFGNDTPAAIKGKGTAQLKEKVKAGNVLYVDGLKHNLLSVSQMCDQGTEVCLVRSYEAQRLSIRKFKSFKALIENESGYKIKSLRSDRGGEFTSNEFFDFCEEHGIRREFSTARTPQQNGVVERMNKTVQQMARATLDESGTLATFWGEAAYAVVVILNKTNV
PITA_00799	scaffold127891	8291	8999	709	+	NA	MPSAKENLWQKHIRYKPFMAEVKDYACHRAGEPNTKRSSGVLKRERYSSKRCGCGFRIRAIVPITNYNEKEKTFSYEEEGKAIFKLYAVHSGHKPRPHEGSARIIHRFVGPATNSLIDQDQLVYGDDFDAFALIGKEEPDCRMFVLQQVHELRMEIGFLQSKMANLSHDSLGSLSQELCAITQRLRSVDEAMNIG
PITA_00800	scaffold127895	71575	74017	2443	+	Pectinesterase	MVANPCYFYSVGLSEDLQAIDEAKKEYDEWISWHLQRSNEQLSFLDKKDERNQSGDNVLSRQLERKVRQAEEKKRMITVCQNGNGDFLTIKDAVHSIDVNSTRRTVIYIRAGIYREKVLVPRSKPFVTFIGDDARQPIITGNDTAAAIGMDGLPMKTFRSATVAVNSDYFIAYNIRFENTAPYPETGSNGGQAVALRISGTKAAFYNCSFYGSQDTLYDHKGLHYFKSCFIQGSMDFIFGYGRSLYANCHINSIAKGVAALTAQKRNNASLSSGFSFLNCLISGSGLVYLGRAWGDHSRVVFIYTYMDKIVLPEGWDSWGCPDRERTVYYGQYQCRGPGANTTGRVHWGRTLSDEEATPFLSTSFISGQKWLMGNPNSNLGLP
PITA_00801	scaffold127902	61433	62681	1249	+	Xyloglucan endotransglucosylase hydrolase protein	MAKYCITVPYAVVGVIFLFSCVSANFYNDFDIPWGSDHAKILDNGRQMQLSLDKTSGSSFQSKKEYLFGKFELQIKLVPGNSAGTVTTFYLSSQGPNHDEIDFEFLGNLSGDPYILHTNIYSQGQGKREQQFYLWFDPTAAFHTYSLLWDAQQITFSVDGTPIRVFPNSEDLGVPYPNSQPTKVYSSLWNADDWATRGGLVKTDWTKAPFIATYRNFKVESCKTRKNASSCSLVSSTQTRRGNVGTQSLVSTEQQQQSQQQKERLRWVQRNYMTYNYCTDSKRFPDGFPPECTRQNLG
PITA_00802	scaffold127902	82882	84132	1251	+	Xyloglucan endotransglucosylase hydrolase protein	MAKYCITVPYAVVGVIFLFSCVSANFYNDFDIPWGSDHAKILDNGRQMQLSLDKTSGSSFQSKKEYLLGKFELQIKLVPGNSAGTVTTFYLSSQGPNHDEIDFEFLGNLSGDPYILHTNIYSQGQGKREQQFYLWFDPTAAFHTYSLLWDAQQITFSVDGTPVRVVPNCEDLGVPYPNSQPMKVYSSLWNADDWATRGGLVKTDWTKAPFVATYRNFKVDSCKTRKNASSCSLVSSTQTRRGNVGTQSLVSTEQQQQSQQQKERLRWVQRNYMTYNYCTDSKRFPNGFPPECSRQNFS
PITA_00803	scaffold127915	51374	53932	2559	+	U-box domain-containing protein 4-like	MSITFLLLTNQNNLDAFCEKIFTRSFFVHQVLRRQQYISKFKNISSEICRVLNELPYYSSHIPAETWIQVERCTGELQRVNYTCQPLDEQTLEEFEGALSDHRENLKISCEKLKWIADRFNLISNQEVLREASALEKEKEYVRIEKDKQEEEYINQVIGVVTQMCDLLVEVKQSQTEGGPPIPADFRCPLSLELMSDPVIVASGQTYERTYIQQWLDQGMTTCPKTRQTLSHTNLIPNYTVKALIANWCESNSVPLPEPAKLPPCTPYQSQTFQTGPRKNESDNDMRSCLSEQVNADDSLGNLPASQCISSHLSIPREDHASMNERIGFSSEASEEQGNSSTRSEPLIEIGHELHSIKEAFNRNHGHGQLKGHNRSASLSSATSSIDDGQVPTTGGANA…
PITA_00804	scaffold127918	34840	236942	202103	-	Phosphatidylinositol-4-phosphate 5-kinase	MVSVCRAEKWQRNANNESGGRVGEWRLWTGRGFRRSDRWADGSTKEDKIDGQGLLEMVLLRMLPNYHHHVQMYENTLITKFFGLHRIKPAGGRKVRFVVMGNMFCTELRIHRRFDLKGSSQGRSTDKIEIDENTTLKDLDLEYVFYLEPSWREALLKQIEDDCRFLESQRIMDYSLLLGLHFRAPQYLRSYISGSQNTSTEGIGTAGDEVASAIDDEISSYPQSLVLVAREPHQDGRVLGSHIRGSALRASAVGDEEVDLLLPGTARLQIQLGVNMPARADRFAQRDTDQNAGQLLDEVYDVVLYLGIIDILQEYNFAKKIEHAYKAFQFDSVSISAVEPKLYSQRFLDFIQKVFPPNSNEIEP
PITA_00805	scaffold127940	103968	104615	648	+	RnaseH	MNQEERGIVSKLNMDFGNPGSAGLGGIFRDNKENTRWVFAEWGGEMMNNEAELWAVHQGLRIAVRNRYMNLEIEGDSQVTIEMLHKLRDGKSWEQVAKSWRTEGIIQDIAGLLSRIEYKIINHVRRKGNRAADLFANWGSKESVRRLDSSWPSIEGDPSWGELKNLITHDHNESVTG
PITA_00806	scaffold127940	136067	136681	615	-	Reverse transcriptase (RNA-dependent DNA polymerase)	MTECNPLTTRIEQNLKLTSIEGKEFEDATKYRQLVGSLNYLTTTRLDISFVVGILSSLIEYSDSDFDGDKETGVSTSGYATSLGSGAVSWRSRKQSVPTDSTTEAEYVAAAEATKEIVWLKKILEDLQVKQVQSTQLMIDNTSATKLAKNPKFHDRTKHINTKYHLI
PITA_00807	scaffold127950	86029	87610	1582	+	STYKc	MFFIMTEDGVALDIKKEAKSLPLESIVMRDDNSIISPKQKVPNQSAASLLLAPDCLSVDSCLKARGILVEKKNDLNNIGMSEAGTVDTDMGINAVKTEISFNSTNSMQLPVNEEVNCNVKDDSFLAYKRRKGDLSNKQLGLMEKGCILHPNSCRMDLKTCSHTGRYVQTSGKLDGTQIIKSEENGLKDDHVTLAGDTLTLQACISSSDINLVTRGKSPIQVKMSDSCIGVDSRQNSAFQDIKKCDDARCKHGSPTSKVESTDKKVDTCQVDDQPNIGNDCAIVEKINTSKQRIKRFGKAHADIKDEIDSAGLASKMNGSKPKRIPVFESFAVEEEEGSGGYGTVYKARRKHDGKSFAIKCPLENTPTNYVTNELKMLERFGSKHCIIKYEGVVKDHDCD…
PITA_00808	scaffold127953	85227	86274	1048	+	Retrotransposon protein	MVEGMNNTSLNFDFCESFVYGKQNQVSFLFGDKRAKQILELVHSDVFGPVKVPSLGNSVYYVPFIDDFSRNTWIYFLKNKSKVFDRFKEFKALVENQIEKKIKVLSIDNDGEFCSKEFEELCKKGGIARQKTIPYTPQQNGVAERMNKALMERARIMLIGAGLGQELWAEAVETACYLVNKSPSSTLEDTDFIRGIDYRDVVFREVKDVIKHEVQPKEPKKIEFELKEEESDSTTKEESKDEELQTPGVKRSVRERRQPERYSPSAFCSNFSLSITNDDPRTVKEVVDS
PITA_00809	scaffold127963	179523	181106	1584	-	Retrotransposon protein	MEKQAYVLVKAIKDFRIYILYSHVIAYVPNAIVKDILTQEGLEGKRGKWIASILEYDIEIKPTKFIKGQGLAKLMSETNFQALDINQLDNEPELATPHISETFMQSPWYADICFVLLNLCAPPGLSRTKKIFLRMKSSKFCVIDGASFWKNHKGHSTAYYPQGNSLAESSNKSLINIIKKLLEENKKNWHRKLTNALWVDRLSTKKSIGMSPYELVYGKEAKFPSSLGIPTIKLLQEIHVEPNDMQRRVNQTIHLQQTREQVFNRAQILQEKLNKMFDKKAKAEDFWVGSKVLRWDSRREDKGKHAKFDFLWKGSYIISVVQGNNTYFLKSPDGSTTEEGPVNGRMLKHYNDPFD
PITA_00810	scaffold127976	148022	199303	51282	-	Retrotransposon protein	MIILDLLKVAEELRTQGYILREINATFILLIPKKERFESFVYYRLISPFNSAYGVISKFITCRIKLKLSKYIMEEQFGFLEGRQIKDANGISQEMIHSIKDRNQKACLLKVDLIKAYDCIDWEFLMLVLVNIASLTAPPVTTPAAPPVAPPAVPSYGASCGNSCGASYGDSCGALLRRLLRRLLRRLLWRLLRRLLR
PITA_00811	scaffold127976	225204	231339	6136	-	NA	MSEKLELPEKSELSKKPELPEKSEPPEKLELPELPENRVLNFRDNLVVSLLDSKDNSISGTDIGTPIIIEKGFWDDLFPLKGGGHVHLRLNFLLTAEERKKIEAMRDAALNRKEHGILKKLVAIQVLGPVAKNRSSASISSIGVPQANPEEEKSKDGSHNKENQISTLVVPHVSQLNEAQKKTKIIIINCFYILTN
PITA_00812	scaffold127979	132754	133637	884	-	Heat shock	MVAKGDDPAIDIDLCTTYSSIGVWQHDIVDIIANDKGNKITSSYVGFVDTERVIRDATENQATKDDEVIVGLNVMRIINEPSAIAIAYVLNKKVRGMGEKNVLIFELGGRTFYVSLLTIEEGIFEVKSTTGDTHLSGEDFDNSMVNHFVKEFKRKLKKDISGSARGLRILRTTCERAKGTLSSTPSTTIEIDSL
PITA_00813	scaffold127981	98634	101650	3017	+	Alg9-like mannosyltransferase family	MSYFGLHIRDCGAEYELYLAYVLHHRASGNTIGGPTYLLAKFLAFKLKPLVGCTESFVKDSALFINELKGIKLDPKDILVSFDVVSLYTCIPINEALEVINRLTDPDTARLVEICLTSTFFSFEGEFFEQTCGVAMGSPLSSVVANLFIEDFEGRALSSARLLPKLWKRFVDDTNEVNGCLSFLDILISKNCDGSLSHQVFRKKTHTKQYLHANSHHFPAQKLGILNTLATRALRISDEKSFEKEKSHLLNVFVENGYSRYLGQKAFLKAAKNSLAKKEPKERIPGVHLPFVQGTIDKIARILKRHNVPSTFRPLNTIRKSLRPVKDPINPKDMKGVYIIPCSCGTPYIGETGRSINQRISEHAIDLKHRRTKSSALVEHAESTKHHVCIEEASVIARV…
PITA_00814	scaffold127998	170992	305583	134592	-	XH XS domain-containing protein	MEYFSGDSEDDMSDSEIKDCEEKCYSELLKGVHLIRNKDGTLRCPFCKGKKKQDYKYKDLLQHASGVGAGKRGVEATGGHRALEKFLKSHLTDAAEPPIQRTVHLEQEAPQRPNAEELIVWPWMGIIVNINRTMVDGKYVGAGNSELKERFAGFHPIQVHALWSYEGHLGKAILEFSKDWKGYNDAISFERSFVENHHSRKEYYGRDPGSELYGWVARSEDYNATSPIGKHLRLKGDLKTVAQINNEDLRKKNKLVEDLHNTIQEKNKYLETSKEKLSKLEYYIVLTDSARQKAEENYRRLEETHREELNKFQQEIHALINHRNEENRQLNRDLERQMLELEQRRKELDQREAQNDFEKKKLEEEKKKVYNKKEGLQRANEIQKQNEQKQLKLIELHEK…
PITA_00815	scaffold128019	64723	67302	2580	-	PfkB family carbohydrate kinase	MDEDKYSTWNNLQWSAPEFVRASGGPPSNVAIALVRLGGRVASMGKVDDDPTGYQMVLTMKKEHVQTRGVKFDPYASIEVSYMKVTRQEGKLGMECFKPCVEDGFHISDINIDILKEAKMFHFNSMVLIEQSMHATLLAAIKMSKEFGELIFFDVNLPLPLWRSQDETRKLIQSAWNEANVIEVTMQELEFLIDEDYFERKRNYRPQYYAHSYE
PITA_00816	scaffold128020	73124	75286	2163	-	F-Box protein	MKKPAKSKQIVCSPRPRMITKRMSRACPLQSQFAWYNDDIWTAIAQFLDAKSIVRLALVNHHFYNMVMDDSIWKFICLRDLEVPPPRKPVQFSWKDIYTSAFDGSHSYSIRLVEKHIDWMRIGAFSFDSGEVLVTEKISEVKATISNKEKGKFKIPTKACLLSDVKTGIWIAGTMQTLDVRHFELFLHKEYKDGSWEYAEVGSHIVQCNCLAATAGIFDGMHIKSDSTLGENLQNNALKASDFSMISINSKVLTWIRSISI
PITA_00817	scaffold128033	71348	73040	1693	-	Retrotransposon protein	MRWKNMESQNGDSLSVRARSQNINKNKSSSGISKSRGRSKYPGKFIKVVCWKCGKEGHYKRDCKYKAPDKGKGSDNSPYTEAKTTLDEGRDVYLDSSSTHVYHEPWLIYSGASFHFIPHREWFYEYEKYDGGDVFLGDDRKARIVGRGKVKLKLQGMKTVFEKDTCKMVRGSLELMRGVCIGTLYKLQGSNVVDGCNSSVVSEKGAENLVVSGEKPMLWHQRLGHIGEKGLRILHSKEAVETTCYLVNGSPSSALEDKTPQEVWIGKKPSLSHMRVFGCDAYVHVPKEKITKLDIKSEKCIFIGYMDGLKGYRIWNPVTRKVVYSRDVVFREVKNIIKHEVQPKEHEKIEFELKEEESDSTAEEES
PITA_00818	scaffold128033	94290	97545	3256	+	Retrotransposon protein	MENKIAYSTITSENQPISAQSGTIVADFLVFNHELTTDVDALPTLSRHIPSISVSVGADAIRDYTSPLLLTDSQTEATPWSASVAQTLGLDQGSIPVEIVAEKPLEEGPSCQEQGGLYRSEEQKHNITTLYSARGNILKDREEKGRLRSRAIWVREGDANTKFYHKFANGRKAINTIWQMQDGRGGTTNTFPQLSSLANSHFKSAYRDPRDTNLVEIIRVAQIFPRYVELGDEEELVEEFTLEELEAKLKWFNKDKSLGPDG
PITA_00819	scaffold128039	49406	52017	2612	+	Retrotransposon protein	MRQGRDQDVPDFTNIFHTLRTQLGIKDSELHLVLKYRGCLHKYIQEEMEFLNISSLDTAYRYAVKIEQKFKQKKRDFGAANPKPKGQSQGGVTQDNPSKPQEKNNTTKPKKDTRKWCEFHKSPTHNTSECRTKQSLVAELKASKSDTCSDPEPEPDKGNDKGKKIIDADPSATVATAKIQKNEPEEPEEGECLFHSQIGSQKNLISAEVVKRLGLPTTPHPQPYSIGWLHEGRDLKVRQQCHLPYSIKPFTDEVLCDVTPLDVCEVLLGQPYLWMRHAVYESRPHAVIISLNNSLYRIPEVAPPTATSLITAKKGSKLISQARKFIGMVHSQSKGKIVATSMTPVKGSSMQQQQQQRDTVMKKHRNNFSSPTGVPHKFQVGDKVWLHLQKERLTRAHQK…
PITA_00820	scaffold128039	144383	198124	53742	+	SEC14 cytosolic factor	MLLMKYLVLIGGDLNLANGLKNLCKASRDLIIEIQKVDGENYPETLNYLFIVNAGSGFKILWNTVKRFLDPRTTAKIHVLDRNYQSKLLQIIDASQLPDFLGGTCTCDGIGGCLFSDRGPWKDVGIMKSVMEGVAKSAAKIIFASSKGNNSCSFSTDKEIEYEDLHSAVDEDKEIEYEDLRSAVDEDFPKISSESGAAVQVSTCENNKEIEYCDDSSSTMDEVSPKVSXKFFKIFLVEKIRLRDCFLTSTQRFPLAAFLPSLRIHIQSLSLLHTQTACVYTATPSLPTFIPKLNHIACYLLFHVLASHLSMQLILNPSLHIHSNSQHYHSCQYLRLTSSTHLQNTLKPSHSPRKMHAFLHRSLVVVAICFLSLICIHVCASLRFARSPPNLSSPTSSYR…
PITA_00821	scaffold128053	190048	191345	1298	+	Retrotransposon protein	MEFQRRGHGRGVRRGVDEGLREELRVLTARLEAVEAGRRRDPELGDDSEDESATATKGSEEEAPEIKLLRLVLLANIKPKPEISNYDGSLSADVLLDWVSELDKYFENEDISEDKRVRFDATKLKGHAALWWDNVQADRKRMNKLPIKKWSRMVAKLKGSDDTAEKTTRYVNGLRMEILDEINILSPRNIEEAFQCVVKAEEKINRKQNNRRGRGNGKGRGQSYGRGRTATNTEEDSSSKASGTTEKGDSTRGGRPYQRGRGNGHGRGKNVQCYRCHKWGHRSFECSEVEHAGQRGEFVAQPEEAEAQPREVENVAEKGEALVMNKVLLKPAKEMAEQNQRKALFRTVCKSHGKCCKLIIDNGNKDNLVATKMVEKLGLRRLKHPTPYKVS
PITA_00822	scaffold128053	194037	194639	603	+	NA	MRKLHEQVKLKLQDSVQKYKQQANSKRREVQFNVGDEVLAHLRKERFPKGISPIFNVADLFPYTAQAEEDSVVRPERDTQVGDSSWMRHMPSAQSHEIEGILSTQVDKKTRRKEYLRYLVRWRDRPVEDSSWLDAAKIRKAGYSVEELMEQSHEFLLPRDPDAGTSS
PITA_00823	scaffold128058	32892	34943	2052	+	Ribosomal L40e family	MERAGGCEIRFSAVSFSFVVDFTVLFDDTGPFFAAVVPTVWFDVAGSIVALVHNAWVIARNVWCGSAGASSLVLWSRAGTLIGKEPQVSIKQDRSHVPRTFLGILKLHDSNPGHLVHKDSRSGPDLKAYGPQTALGSEEKKSKLSHKEPEQDQTQIFIRMLSGKTICKKIWTGILIKNVKEEIQVDTGIPSNLLSLVHVGKILQENFTLQHYGIGRDSTIILSTRLRGGSSGAGPKGFQGSTSKPTGSYRDAAKGKAPSKGKEPAAFNTPPGQYIVDQTPESPSISLDLPEVKCIFSDLENKAVICHLLKACPSKSKPQQRKSRGWQNLDEVLKRRTARKKAPSVTEEVETEAEEDDTTIEEVEIENQKENTAVNKDPQPHTNQVETQQDKAETTNVDQ…
PITA_00824	scaffold128061	96295	97291	997	-	Early light-induced protein	MSRRTAGKSQYRTRGAIILWKPTERSTAFGKIRNSLMPVSRGLRVKCMAEANPQPEEPVTPSTQSTTPISPPPPPPRRVSIKFGDVFAFGGPAPETINGRVAMLGFVSALGVEIASGRDLFSQLANGGVPLFVGSAFLLTFASVIPMFKGVSTESKSQTIMSSGAEMWNGRLAMIGLIALALTEYLKGGPLIS
PITA_00825	scaffold128061	107542	108988	1447	+	Early light-induced protein	MLFNLQGDTQPKDSSAPSTQPTTLISLPPPAPKRGDTQPKDSSAPSTQPTTPISPPPPAPKKVSTKFGDVVACSGSAPETINGRLAMFGFISALGVEIARVKDHFSQLASGGVPLFLGSAILVSVASLIPMFKGVSTESKSQAIMSAGTEMWNGRFAMIGLFLAITIICRMSLSYTIFTQYTIAVQYRLHHWLAGPEAI
PITA_00826	scaffold164031	85996	87306	1311	+	Retrotransposon protein	MVSSGKIEIEKFNGQSFELWKLKMEDLLVDKDQWIVVDPSTKPMRVANEEWKKLDWKVKSTIRLRNRNKNKSSSGRSKSLGKHVKVVCWKCGKEGHYKRDYKSKSPNKGKGSDDAPSAEAKTTSSEGGDVYLASSSTHVDHEAWLIDSGSSFHFTPHREWFYEYEKYDGGDVFLGDDRKARIIGRRKVKLKVQGGRVRTLLGVLHIPALARNPISIRKLDDAGVKTMLKKDTYKMVWGALVLMRGVRIGTLYKLHGSTVFDGCNSSMVPESAGENLVVFGEKTMLWHKRLGHIGEKGL
PITA_00827	scaffold164031	87325	87990	666	+	Retrotransposon protein	MVEGMSNSSLDFDFCENFVYGKNTWMYFLKNKSEVFDKFKEFKALVKNQTEKKIKVLRSDNGGEFCSKEFEQFYKKCGIARQKTTPYTPQQNGVVERMNKALMERTRSMLNGARLGQEFWAEAMETTCYLVNRSPSSALEDKTPQEVWTGKKPSLSHLRVFKCDAYIHVPKEK
PITA_00828	scaffold164032	46018	47691	1674	+	Reverse transcriptase (RNA-dependent DNA polymerase)	MKKKCSHWTNRALILASRLILTKVVLQAIPQYLLSMLPAPKGILQQMRNIQRSFLWSGNGDKKKWALVAWNKLCQLKSMGGLNLVDPRVVNRTCGAKIWWKWIKNPTLPWARHWKERYTPDCDTQDLIRLQEILEGSSIWNHAKNNRDLVQEHSFWEIRNGRLAMFWEDACGDANWREWINLNPGNTEENREISQQFSERILKIKIQKTEEDDKLRWGLKGNGDFSLKEARNIIEKEEQVEVVPWCSNVWDSLLWPKIRTFLWLLMRNKTLTWDNLCKKGFKGPSICPMCFVEEESMNHLFNTCEWANQLWRWMEGILSSTDRNRDSIHSTIMSWKKYFSNIQRVNSIWKSVPGFLLWSIWKERNCRIFQDEHRNIGFSKDNIITNIQQLIQTKCREEG…
PITA_00829	scaffold164058	26151	30075	3925	-	Serine Threonine protein kinase	MAASTDFILITSTLMLIFVSANAHLLHHYHEKSRERLQVDIEALQAFKASLTYDPSHALANWDVAANHVCNWTGVTCNPHKLRVSAINLYNMSLQGTIPPHLGNISFLGVLNLTYNSFSGTIPNELGKLHRLRRLLLNKNGLVSSIPEALKDCISLRMLNLSFNNLTGTIPSGLGQLQNLQNLSLYGNGLTGKVPKSLGNCSALEFLVLGNNFLSGTIPSQLGMLARIKILSLGGNQLSGGIPPSLLNCTELRGLYLYENRLTGEIPWEIGTRLSKIEFLSLARNQLSGGIPPSLLNCTELGELYLYNNSLTGEIPWEIGTRLSTIKILDLSTNQLSGGIPPSLLNCTELGELYLYNNRLTGEIPWVIGTRLSKIEFLSLERNQLSGGIPPSLLNCTEL…
PITA_00830	scaffold164059	72348	73259	912	+	DNA-directed RNA polymerase	MIEELGLKYLEYLSDMVPVLIAFLKDDTPAVARQAVSQVLNRLTFASTLSHLRRLNSLIGHEGKIAKPRRLHNSHWGMRCPTKTPEGQACGLVKNLALMVYITVGSSPSPILEFLDEWSTENFEEITPAVIPTATKVFMNGAWVGIHRDLELSVSALRHRLLFIVENQRLIIKKSDIKRLQERTIPQAGWHDLVARDLIEYVDTEEEETTVISMTINDLVAARANPLEAYTTTYTYCEIHPPLVLSYIHLRCIHPPNCIHCSAWTPAQHSD
PITA_00831	scaffold164069	48069	48898	830	+	Copper-transporting ATPase	MWLAMASDVGDGNGFDNPAARCESGRGNGMPSFGALQGGVPAVVEAHTVEAGAVASGINVEVEAHNGGERESDVVLVPTPHYPSMPRYPIESPWDSSMQLLGIRKALFKVSGMQCSTCAASIEKVVKCLEGIEDATVDVLHNEGQVVYHPSFVKVVKRVPRMTRSKFSVTSDNEIYRAELKEEASNRNPGPRDKVLVLIHHDDLDGGCSRAVIYMLKIEGFGGEERVPCCSNFLKLGSKP
PITA_00832	scaffold164074	11345	16011	4667	-	Resistance protein	MADLTSTPAGDITCIASSSSSSTNTTHVYDIFLNHRGPDEKKRLASHIYRGLIVRGLRVFLDQPEMRKGEDMPSQIKEAIRTGSVHVAIFSPTYAQSRWCLDELAEMVESGSTIIPVFHNVDPSELRWTRSEDGVFAGVQSILRCLCPCLLGEKGKYARDLHMLEKKTTLDPHTNKKKPRYESTTIEKWRNALSVVSKISGFDMNAYNGDEGQLVDEVVKEVWRKVSKTPLHVAEYATGLDEKIEYVERIVQSQKTRVVGIVVLGGTALLKDLAHLQDEQISNTDEGKEKLRKHISSCFPSLIVLDDVDHIDQLHALFSPVKDTVQSSSLILVTSRNRDVLTSSGIVEESIYQQTGLNRQQSRALFCSHAFDQSCPETGFEQLVEDFLDFCDGLPLSLK…
PITA_00833	scaffold164083	1207	2186	980	-	Retrotransposon protein	MWVKGSPLQFIVNSGSQKNLISAEVVKQLGLLTTPHPQPYSIGWLHEGQDLKVHQQCHLPYNIKPFTDKDSRGSPTYHHLFDHCQERKQAHLQTRKFIFCLVCSQSKGKIIATSMTPAKGSSTQQHQQRDMVMTEHRNNFSSPTGVPHKFQVGDKVWLHLQRERLTRAHQKLIPLRHGPYTSTKAMGNNALKHNIPPFLHLLRVFNVDHRQPCFPPFLDTSEIAEQLTRDLAQQELPHLREELNAMGTIASLGGGMIQVDVGGHPPIQFGPPQLSLSVFQFP
PITA_00834	scaffold164083	61290	63122	1833	-	Ribosomal protein	MARFSELLSVAATLQIRDGVVFTGCPLRKSDAGLLESSTPTRNWLRSESDGKTPATEQSPVADQASHRPRVRSPYPSQGLTYRVPSEPIINGHGVDDASRHRSDLQTHHDSHLIIGHEDKGEMTWPGTAVWMRAEQNISPLLPCRPNPTKQGLYKTNLLRMDPDPIQIFIKLIEGTHFCMQLSKEMSINALKKEIQGHLGTPTQYQNLIYSGYSMQDNQTLQHYGITKDSTINLNLRLRGGSTGTNSKNTGFFRDAVKGKEKMKNKAAPPTELPGPYIVEQKPESPTLLVSMPEVTSLHSDLSKNAVICRFNGFWPKSDALHQWIFTTWTSNCEIYLCPKGYFIVRFNTEQERDSIINQGPWFWGSAGLFLTPWFSDFDANTMKVSTMPVWGLPDHITL…
PITA_00835	scaffold164093	139284	140684	1401	+	Auxin-responsive protein	MGAYHYSSFLLSQTNRIINQVFLVTEPSNFAQSQSLFFSPLLAVFHQDSDIFHLSHYLSKRIKCWDIFHNRFCRFIMSCSVVGSMGMALEKSGGNAQHEKRDSLDFAETELKLGLPGVAADESRAHQKSCGKRSFSEAMESRSYTITDVDITRTGTPEDADKFHGPIVKEKQMALPANDPATTGSRPPPKAQIVGWPPVKDFRKVRTISTCDSLYVKVSMDGAPYLRKVNLKIYSTYHDLSSALENMFSCLLTMGKSRSHGLNESSLMDMPNGSGYVPTYEDKDGDWMLVGDVPWQMFVDSCQRMRIMKASEAIGLAPRTMEKCKKRN
PITA_00836	scaffold164098	52385	53130	746	+	Retrotransposon protein	MFLAFKDFVEKQFGHQILKLRSDNGEEYVNNKFINFCTENGIQMQHTVPYTPQQNGVAERRNRTLKEMANYVKGYRLIPLKSKNVIIRRDAKFVENISAYEPISTDVPPLSISSTFENISSLDDESEDDNPPPPSQVPPLAPQRPKWVCATRDAADALAGDPID
PITA_00837	scaffold164098	69009	80250	11242	+	Transcription	MPMKLVVADMDDVLSGPRMPSDELVAEYANLDSTLVSPDRQQYDEKNIRRRVYDALNVLMAMEIISKEKKEIHWKGLPKTSINDVEQLKAEKLLLKSRIEKKASYFHELEEQIIGLQNLVKRNEHRYSSGNTPSGGVSLPFILVQAEEGVPVSLEETIEMDLPTKDEEEMEDHNVLIAKNLAILKENVMQECDI
PITA_00838	scaffold164105	13156	14720	1565	-	Transposon protein	MLEDIGKIPNVRDIVESSKSITKFIYNHSSVLSLMRKFTNNKELVRPAITRFATTFIYLQSLLNSMWEVKSKFLSADWRSLSISCKPEGEGIYRLVSYDQSFWAGVEEVCAISEPLVKVLRLVDGEKPAMGYLYEAMDRAKGAIRAYYADKGDQGFDADVMDGFFTCVERMVSSEQEHEEISKEMEVYRMGGGTFGFNMAIKNRTTKMPYAWWTSYGARVPHLQKLAIRVLSQTCSSSGCECNWSVFDKIHSKKRNRLESQRLNDMVYVYYNLRLWVRQLQKPTDVEAISLDNIDTTAAWRVETKRPILDTISDWLGVDLEDVAVAEEGEPEIEEEEVEQHQGQEAVAELDEDAEEEVTPSRVGSSSSSVAQRPPLPSTSRGRLSPFHFVSPGARPSSS…
PITA_00839	scaffold164107	54173	55005	833	+	Snurportin 1	MINRKRHSGYGAYKKGYIFFLNSHENVLVVEGIGFIFVCNFVNSYVLPRPAGKRCLVVSSNGRTVSRLHNGRILHCFPSTLPNGARTKNVAGPGHTFCILDCIFHEADQSYYVIDMICWRGYSLYDCSAEFRFFWLNSKLAEAGACDPPSTYHRYQFHVVPIYDCDQAGLQDAFNGPLPYIRDGLLFYNRYFKYFINQK
PITA_00840	scaffold164107	58991	60473	1483	-	SPX domain	MKFGERFSEYLHGEDEHFLDKCTNVEYKRLKKVLKKFRVGYLHDGTTSESEGRLSSSQTTENEDLICEETAKSISKSPDPSNRTCSPKTFPVCDKIFFYELTKEVSAIVGCFSSRARCLLHLHLASDFQRYLWRIKHLFADDHEAMIREGRHLVSYVAMNAIVIQKILKKYDKVHSSVKGRNFRTKLQVKHIELLKSPWLIELIAFQINTRDLEKGYNGEIFPEFSCDFTGSDPVIKCSLHNSVKLEFNLTCPICLVSFKLCWLC
PITA_00841	scaffold164108	1405	2257	853	+	NA	MASNGDYQKRGPRLFGVDLIQLYTNLGHDDRSVKAYLGEETGANKEGRNDVPELKGSAFNSKSSAQSSNGLVFPCRYCSKTFYTSKALAGHQNVHRQPTHALLKTDPFQNSLPTEKFQYPVVGQQPTHPLFASNRRLPHNFEFQRVDLSNNQLLFEQIAQNFHVKLPPGSLSSVKRVRNDIELASSSFPSVKRARTEDPPEKRARNEDREQHNTTSGCMVTPSTEDGELDLSLHL
PITA_00842	scaffold164116	3408	60135	56728	+	NA	MESAVLAWSGLSWLPNRFSSTYCFLPSISHQQKPNVILTSCTDSHLLGTISTPVQLIHHLRSSKSAIHTFPNNSSEGLADVQLQWKQVNSRCHSKPRLVCLFGGKSRGSDKDAARRALEDALSGKKDAFDRWDGEIKKREAAGGGGGNGGRRWFGGFGNEDSWKEIKQSSLAVAGLLLLYLLLAQGKSLMSAAMNSILFFLRGFRDGLRLISSARSRIGTESVSSLKDSSVVQDDTPVSAKANVIRKWGPE
PITA_00843	scaffold164116	241325	242425	1101	-	MTERF	MLSVQLKVWKPLLTNNLSSHRQLILPLPLPLPFTSTPHITFLNFCSRSAPSSTTPPHRGLVTDFLLNKCGLSEEEITKTFRHRTEFLSIKSSRSSEEILELLNGEERIKSSILLIQKLGVEGETLSKLLARQPRLLSYSPERVIESFKLAEHLGLNKGSKMFVAAMRSILGVSKENAESKLQCLSSVGFSQKQASEIFKRCPFLFALSEEKVKNRLDFLVKSMGIPLDNIGKNPALICYSLEKRLIPRLRVMEALKSMQLLNTELNCRIFFLTEKCFLEKYINKNAHSSILLDIYHSGKVDLQQGATQ
PITA_00844	scaffold164117	2231	3219	989	-	Retrotransposon protein	MATNGKIEIEKFNGQIFELWKLKMEDLLVDKDQWIAVDSDEDKCISLLCSLRDSWDSLVIAIGKEGHFRRECKSKAPDKGKGSDDAPSAEAKTTSDEGGDVYLASSSTHVDHEAWLFDSGASFHFTPHREWFCEYEKYDGGEVFLGDDRKARIIGR
PITA_00845	scaffold164150	44624	45697	1074	-	Retrotransposon protein	MASSGKVEIEKFNGQSFELWKLKMEDLLLDKGQWIAVELGAKPMGVFDEEWKKLDWKGKNTIRLCVSDSVLLNFDGIVSSLLIEEMRRKNMESQNGDALKEGHYKRDCKSKALDKGKGSDDASFAKEKTTSDEGGDVYLASSSTHVDHEAWLIESGASFRFTPHREWFCEYEKYDGGDVLLRDDRKDRNQLGRGNVKLNCKRWGVRTLHGCFYPIFFALA
PITA_00846	scaffold164151	162315	163762	1448	-	Retrotransposon protein	MTSSGKIEIKKFNGQSFYLWKLKMEDLLVDKDQWIMVDLGTKPTGVSNEEWKKLDRKAKRTTRLCVSHSVLLNVSGESMARIVGRRKLKLQLQHGRVKTLPRVLHIPELARNLIPVSKLDDAGVKTMFKKDTCKMVQGALVLMWGVQIGALHKLQGSTVIDGCNSSMVPKSGAKNLVVSIEKTMIWHQRLTRIGDEGLRILHGKSMVEGTINSFLDFDLYENCVYGKQNRVSFPSGGKRVK
PITA_00847	scaffold164168	7044	7753	710	-	F-box LRR-repeat protein	MRRRSKWSSMLNCLDEDMINDIMERLLAKSVACAACVCCNAANILSTLKLTSALSQNLQLEVAMDEIMEKILEKPIRPDFAIAFAGQKFNLSRISILLKRNLASIIPTIACYAPGKVDSFVASLVNYASTLSNDRHPLAMILLADPRADIRDMLESLDKGLCGNTVMVGGLAA
PITA_00848	scaffold164168	63818	64714	897	+	NA	MFIKAEDCSGEIKDSKFIADILISTIEQVGPENVILEEIEAKTEWIKEVTGQAREIIKFITNHHQSQAIYQKYSKLELLKVVETRYASNFMLHRLVEVKNALMSMVVGPTCAEWRQADSEKGSMVRRVLVDEDWWSKIDFLLKFISPAFDLLRDANTEKPFLGEVYDGMDSMVEKTLEIITQKAPTLLFVDFDFSEQVRSIVVTRWNSFNTPLHTLAHALNPKFYDEEFIAENNGKRKAPHKDKEVANGVKKALLRIFPAS
PITA_00849	scaffold164194	54098	97934	43837	+	NA	MEMWMVLAAAGSGYLAKYLHNNNNNNAQENKESIVADGKSAGDYTSVDFGHNLKTSGAGKRADCRGNTQTRREALNKASPYNAMKEEGESSAQLGSFSDRLVVDPGITSSSDTKENSYHRLQNPNAHLIVSQAEKLDVDANAGGIGCAKMDDGDRFGFPEFRGKRLHQQIYPREIGENIADIVGHDYDYDDMQVDSGWGDMLQPDSIQRQKVEISRFGRERKPIGRSLQVSIKSKPMSSLESCLVAQLTGQNVNYYFDESGVSSSFLLSSVANQRPLIVTDGSRIISRGEVSPLLGLQFPSVNYGLPCENRSIFSEEEPAYGLPSLPLLRGLRKSQGRRTGQLAKLQSRKQDNVSSQISRTDDLVITPGDSAMQKRRRVSKYGPCTSSQVASDKPDTSA…
PITA_00850	scaffold164202	28417	41262	12846	-	NA	MVEREKVFNFIIGLKPWARNEVKRQRIRTLEEDFAAVDRLVEHYDETFDDRKTKSNKPKGKKKDDASKLDDSSKTKKVVKCWICTGPHTVKNFPSKPKVAAIAQSNVKDGGTSVGMMQILGAAAATEVISQKDPERNKLEYVRMKVGDADVTSLDSFHTQIQIHVHAQVHAQIHAQIQVYVQRDFPHVED
PITA_00851	scaffold164205	41814	59167	17354	-	Reverse transcriptase (RNA-dependent DNA polymerase)	MNILAPHIMEIFDNVIQQGLLRDWTTSLAIPLFKSGGINNPTNHRTIMINTLFAKLFSNMVKNRISKWIEVKEKSEKGKIGFRPKNSIVDHGITLRHIMKRLLFQKLDLYESELESESVKGDLSSAAAAEVWSAAGGAGGGAAGGAVGDAAGGAAGDAAGGAAGGAAGDATGGAAGDAAGGAAGGATGGAAGGTARDATGGAAGDAA
PITA_00852	scaffold164223	35308	36567	1260	-	Retrotransposon protein	MAETNFQALDINQLDDEAELATPQIRDTFTQSPWYSDICFVLLNLCAPPGFSRTKKIFLRMKSSNFCVIDGDCGGHLYWKSTADKILRAGYYWPSLFADVKKFTASCHKCQIFEGKRKLLPLPLKPISTEKPFQQWGVDFIGEIHPSSSGQHKWILTATDYFTKWIEAVPCKQANESTIIQFLESNILSRFGCPEKIITDNAAAFKSKKIIKFCHKYDITLGHSIAYYPQGNGLAESSNKSLINIIKKMLEENKKNWHKKLTNALWADRLSTKKSIGMSPYELVYGMEAKFPSSLGIRTIKMLQEIQAEPNDMQRRVNQTVHLQQTREQVFNRAQGLQEKLKKMFDKRTKAEDFWVGNKVLRWDARREDKRKHAKFDFLWKGPYIITAV
PITA_00853	scaffold164224	109197	109827	631	+	Senescence-associated protein	MGKLLTWMLAVNKLDKQVPQLGSGEFSIVLLIQGNTGIALFVCWGRYEEGLDLLDSFLQQHVCLSLPTESTAGAASKSSRSAKGGSKENPEATYWTALAPRVEDYNSVMAKAIAAGSGQIIKGLFLCTNAYSSQVQNGGKPVRSRAMKVESKTTTYLFVHPG
PITA_00854	scaffold164225	8673	9707	1035	-	Retrotransposon protein	MNKYQELPWVPRSHLLSPTYTWSTLERKPLTDTWWKRFVDDTKLKWTHGRAELEKFFNHLNSISSEIKFTMELEENAKIPFLDVLIIRKEDGTLGHQVYRKKTHTESYLHADSYHHPSQKFGVLNTLAIRAFKISDSDHLNEEIEHLTSVFRNLGYKEFSIKKAIKRAQDKVLSKSPQKNKEENCGRSLKIRLKEYGVDIKNERSYTSSLVENSSKTKHRVCLEDARIIAREEHYQKRKIREAIEIMKLPQNLNRDNGSEISETGSPRLDRKSLKP
PITA_00855	scaffold164225	22641	24071	1431	+	S-adenosyl-L-methionine carboxyl methyltransferase family protein	MERVFHMNAGLGDSSYAQNSTFLQRRGSDNVKPILEETLLSMKMMMECCNTFRIADLGCSSSPNALFTAQNITNTLKAKYTAAGIPLLQFQVFFNDLPASDFNSLFGILSPFSVNTDYQNEEGAVDRSYFAAGVPGSFYGRLFPDKALHFVHSSFGLHWFSQVPAEILEKNSATWNKGNIFCQGGCRAVGEAYFLQFQKDFNTFLSSRAEEMVGGGRMFLLLLGRTHHDPTDQGPLGLAFELLETSLNELVNQGFIEQEKVDSFNIPMYCPCREEVSNEIAKEGSFEVQRLELLRRSENVPKEELEAITGSASAKESYGKSLSKQMRAVLESLIKHHFGEEIMDALFEKYGKIMARRLSDFIEYAEKGGDLVIVLQRK
PITA_00856	scaffold164227	46086	46711	626	-	Retrotransposon protein	MNKTLMERARTMLSGAKLGQEFWAEVVETSCYLVNRSPSSASEDKTPQEIWNPITRKVVYNQDVVLREVKDVIKHEVKSKELEKIEFELNEEESNSTAEKESEYEEPQNLCLRISIRERRYLERYSPSTFCSNFALSVTNDDPRTLKEAVDSEHGKL
PITA_00857	scaffold164236	72982	75221	2240	-	Retrotransposon protein	MDPEKVIAIINWLSPKSLFEVRSFHRLTSFYRKFIKDFSRICAPMLETIKKASQPFRWIEAAEKSFQLLKRKITERPILRLPDFQKLFQVRCDASGTAIGAVLSQEDRPVAFFSEKLNESRQKYSSYDKEFYVVVQALRHWRHYLLGNEFVLFSDNSALQYVMQQHKLNHKHAKWVEYLQSFNFVLKHISGQANKVADALSRKALLLQESTVQVLGFEHLRDLYKTDTDFREAYEACQNPLIRGNSPWLDYNIQEKLLFNGGQLCIPSCSMRENIIREKRSGGLARHFGIDKTLEQLSHFYFWPRMRRDVQRFVAKCKVCQLAKGHSQNTGLYMPLPIPGRPWDSVSLDFVLGLPKMQKGYDLVMVVVDRFSKMTHFVPCRKTSDATYVAHLFFNEIVR…
PITA_00858	scaffold164267	87107	87980	874	-	Leucine rich repeat	MWTLTWGDDLIIITIYRRGQEEVRSIYTDTVVLKNIVGAPRFFFVSILFRDEMDSMVYKLAFFVILACILAVPTMANPEGDALMAVKSALQDPDKVLTSWEKDIEDPCTWLYVTCDASSHVIRLDLPRKKLSGTLSPKISQLSHLQYLYMPKNSLSGSIPGSLGDMKSLISIDLYENNLSGQIPASLSRLPSLSFL
PITA_00859	scaffold164274	30701	33905	3205	-	Cysteine	MPLNVGYLYGRRMVVWPELSMSNSTDGSVLKWTGGSPSPSSSMTHKRSNHEDLNSEESLRGLYGKWALQHRSTRSLNSNEHAKRFEIFKENVKYIDSVNKQDGAYKLGLNKFADLSNEEFKAMHMTTRMEKHKSLRRDRGTPSGSFMYQNSTSLPESIDWRKKGAVTPVKNRKLLGIFNCSCCREH
PITA_00860	scaffold164274	45524	48560	3037	-	O-methyltransferase	MTCELVSRFLSYLTFSFDKGTSVTDHSPDCRERALINYVLQNAEKGNAESVLRAIESFTQHTWLAILGKEKGSLLDAAMQKFGNRVALELGTYCGYSAIRIASKMAWTDNNLILEPSNDHVSMNSNRILCRFVLSGLSSKVIVLKGTLSEVLNELDDFLTKMTASSFDFIFMDHFKHCFLPYFLLRKDSFDFIFMDHFKHCFLPYFLLLKERFKLGKGTCIVADNIGFAEAQNYLNYLKEHPEELEAEAYKYDVACWSWFPHTMTVSAYRADVARRVTQLIHTCLYESSWSNA
PITA_00861	scaffold164276	7942	8451	510	-	LRR receptor-like serine threonine-protein kinase	MVDWTLANPLCNWTGLTYSRRHPRVVALNLTAMDLRGPISPSLGNLSFLHSLDLSDKALRGHIPPQLGCLFRLRILWLDINQLEGSIPSELSVCRNLIFLGLSDNNLTRSTIPSSLGNLSALIHLDIAVNSLTGVVPPWPTVGLAQ
PITA_00862	scaffold164276	53810	58401	4592	-	Plasma membrane intrinsic protein	MDSSHNKKDDSISLKEQLVVYYIQRALEAYPRLTPFEGLSSGVQALVRYLPAGSPTIVFCINSLVQKSNSLYNANSTSNIGHDVEVEGETELAKNLQGLLLHLIFLVDIQVLPDLLKLLAQLIIGLPEYVRNMLLGQAYDLVAGSDDAVRKPILVPWLQSLSLICSQLNSDCSTSYDDSTIQMFQENGPWNFLMSCLEEQSISYCYWGCVSTLPTSFFVLSSTYIQKNREPVMGFHGYNFSLRNEATLTEDLKSYQVRDAGHKAFPCDKGRVNTLPTTSFVLSGIMVQLLLEKQGYLAKRRLVATFIGHKRNQAACGSVGLLGIAWAFGGMIFVLVYYTTGISGGHINPAVTFGLFLARKVSLPRAVLYMVAQCLGAICGCGLVKAFQKSYYDEYGGGA…
PITA_00863	scaffold164279	56175	100788	44614	-	Probably inactive leucine-rich repeat receptor-like protein kinase	MVSLSQFGLEVNDDVLGLIVFKAELHDPKSSLASWNEDDDNPCGGRSDVTVHTANFPLPHHPAPHSTQFRFRSNLNRPLIIATITIVFTEENELQAAPAGSTEVQQEAAHRHRNGRDTGKHPLDEEMDALHGKAMGGGQHAAGGSSGATRSPGDSVTNALAPPATTRNSGGDQSTCGPHSGVSKEEDV
PITA_00864	scaffold164281	27062	28184	1123	+	Metacaspase	MAKNNNMKHAVLVGCNYPKTENELHGCVNDVMRMQNILIHRFGFAKENINLLIDTDESYAKPTGENIIRALVKMIKQAKPGDVLFFHYSGHGTLVPLQNSTGSDECIVPCDFNLLTDEDFRLMVNMCPPGTSFTMVSDSCHSGGLIDKEKEQIGPHVRANRSLKRPGTLSRRKFLPLESLLRVLREKTGEADMEAHKIKSALLHLFGKKASTKVQTPGTDNCSLLEEMAVNTKVLGLERHELQRSIDPDMGILLSGCQSDETSEDACPTEDLSKAYGAFSNALQSILEQHGKPISNRELVLGARKLLAKEEYLQHPCLYCSDKNADAAFLCEESSAKE
PITA_00865	scaffold164281	31000	32366	1367	-	Cysteine-rich receptor-like protein kinase	MPPRLTNSPPPLTLLLGNSTHPSGKKTSKKMGILLGSVVGLTTIFLMLCLVFGRCGRQPKTYVRTDKNIDARGNFGEVYFGYKILRNATGNFDRNNMLGKGGFEEVYKGRLPDGRDVAVKKLKGKHTTQAAEEFLTEVKLISSVCHRNLVCLLGRCKRGHKRLLVYEFMSNNSLDKHLFGTLFLLVPTREKKSFELGKPFKHYSGHSTRSFIPARGMHVRIIHRDIKCANILLDDSLHPKIADFGLARFFPESQTHVSTRVRGTIGYTAPEYAVHGQLTEKADIYSYGIVVLEIVSGRMCVDARLPAHRQLLLEWVSLMKISPV
PITA_00866	scaffold164292	4346	6394	2049	-	Disease resistance protein	MTTHLRGFHTGLKKLSIFVDSIKESKSLRTGRIGKSCSAEILPARTDSDLGSFAPLQLRELNIHFDLLNLPKSIGKLKYLEEIELHNFKGTLPEEFFLLCSLKHLRLTTCMKSLPDSLGNFTNLQHIDLSGCKDLKTLPPAFGNLSRLRQVKLAEIELLPPQVTHQLSLEELILEGTKLNELPSVIGDMSNLEILSIDDPSLEALPHSFVEVGALPTTLIHLNLWDFHALKKITGLRGLAKFKQLFMIGCKAIEELPGLAELNSLENLYLCECPLSVVVPFFSVEKVQEGRRLLDSSIDRCMPRLQYLDLSKARITEISFCKGVCPVLKALNLSDCNDLVEVGALLTALTSLALRDCYALKKITGLHGVAKLQYLDMDGCEVIEELPDLAELNNLEVLN…
PITA_00867	scaffold164292	7562	8400	839	-	TMV resistance protein N-like	MLKSGATVISVFYKVKPSHLRWTDKPKDTDGVYAQGLAILRQMGRVRVYAQALRFLRSTGRVRVYAQALRFLRWIGRDRVYAEALLNLEKKGRYTQEKLVAWRKELYEFSHISGFALTPCYSFATDEGELVDDVSRQVQKKVRKAPLHVAKHPTGLDEKLLDFETTLLLEQQHNREGPNLVGIVGPGGMGKTTLAKLFFNTKRSDYERSCFLPDVRDAAAKAPLTFLAV
PITA_00868	scaffold164299	4012	48387	44376	+	Wall-associated receptor kinase-like 14-like	MARFKAIGSHLLSRLSPTKEEELLQPGSQDCSGSPFTTFLCSGIVEIRFTNSDALREMKRSGVLVILIMVTFHFSVSEGSESCNRTCHSRTVPYPFGFGHGCQNMLQCSSDGNITLYGYKVANVTTDGVLLHDEGQCNQSLLAVDVFGDKYALTSRNIVLVKNCSKADFSCALNVTKIGDTYASHGCNFSNSTCLSPSGDFIPWNIKKTGCNMVLTGDCSNKCSTNGNCTQFVSPNTGNPVHKCSCNDGFVGDGYLQGDGCRKEKCNPLTEHCGGATGVAVLVGGLIAGATLVVVIVLLYCFFKKKALANQRRRTRKKLLSANGGSFRIPIFTYKELEKATKGFSEEERLGNGAFGTVYAGKLKGDCPVAVKKIRHIDTHGIEQMMNEIKLLSSVEHPN…
PITA_00869	scaffold164301	86461	88879	2419	+	Structural constituent of ribosome	MANALALSDQPTPARGRSRRQPVSNTGHSSASSSPLCEQSPGATVDIIILILVLGSCGVLLTPYLTYICHEAAEILPATFVMIGEVVYEAPLAYASGAVLVIVTVIGAVEIYHCRSRKCENPRCKGLNKDMEFDIQLLTEDCLKSSTSSSAKNPNSVDDEDDGMDDEEVPWNGGIELRPEHKELQHELRRMAPPNGRAVLLFRAPCGCPIVKLEAWGPKRSRRSKRDIVGRYSPG
PITA_00870	scaffold164309	137727	138537	811	+	Zinc knuckle (CCHC-type) family protein	MDIPNVVPVWVRLPHLPLHCWGDESVKSIGNVVGKYNDRCEPKGNMHACARICIEVDLGKGLPEVIKIKVDQWTHIQQLDYEQIPFKSNEDTWEQVKKKENKPQANRPKTKASPRNPSYNLFPPSHLDPTNISNPFESLEEEDPSSPHSPSQDNAPVVIHSPSQILPSPPPTTIDHILTRNKVKEASHNLEPPKKAGKKSNKEIRDETKAKEMATSTQQPMDSFLAKQRGIDEKIKEKSGAH
PITA_00871	scaffold164316	30664	32281	1618	-	GDSL esterase lipase	MDRCYSHRLLFLHGLILMVSLLPIPCHCRCNFPAIFNFGDSTSDTGAIHFAFPYHEAAENPPYGQTFFGRPVYRYSDGRLSIDFFATALGLPYLSPYMQSVGSNYWQGANFAASGATANDINSFIAPISLVVQINQFKVFKQQVTSGTSGAKISLPRADAFDKGIYMIEIGGNDFSYGYKNLNLSPSQLKESLLPNVTRSVTAAVQELYNEGARTILVKNVGPQGCQPFWLSLAPNDFDKNGCSISFNDAVQYYNNLLRQSLSNLRAQLSGANIIYVDNYNMVLDLIANPSTYGFNQTTRACCGVRGNYNYDATIWCGSTGTINGNVVKAEACADPASYIIWDGVHWTDHANRLLTQAILGGKYFEPALSIGSQCDLQPF
PITA_00872	scaffold164316	78354	79661	1308	-	GDSL esterase lipase	MDRCYLHRLLFLHGLILMVSLLLIPCQYRCNFPAIFNFGDSTSDTGAIHFSFPYQEAAENPPYEQTFFGRPVYRYSDGRLSIDFFATALGLPYLSPYMQSVGSNYWQGANFAASGATANDINSFIAPISVVVQINQLKVFKQQVTSGTSGAKISLPRAHAFEKGIYMIEIGGNDFSYGYKNLNLSPSQLKESLLPNVTRSLTAVVQELYNEGARTILVKNVGPQGCQPFWLSLAPNDFDKNGCSISFKDAVQYYNNLLRQSLSNLRTQLSGANIIYVDNYNMVLDLIANPPTYGAHCKFYP
PITA_00873	scaffold164322	12675	17604	4930	-	Protein tyrosine kinase	MVLRHVLLISSGVALAVSQDRVEVKVGCSELPTVYEDFIAVLYLQIAGAGDFRRLLEFRIIGIRISSSRKDESMCKKLKPHMVHEPVRSHRPSNRRLPRSLDEINKTPSRSTDISGTSSLFSKVSTTSSANSLASLRDSLPENPNIYRYKELADATAQFASGRLGKSSVWKCVLRGKTVVASVRSQQRKIRDFSAGLREICNAHHASIVKLLGGCCEGDHLYLVYEYVHGSSLEDCLRGSKVPGFTVLSTWISRMQIAVDVAQGLEYMHHDSKLDYIHNYIKSSSILITEPGYRARICHLGACYLAGEYDSGDVLERDSKSEIQPVGLHKRTRSMKITGTHGYMAPEYVAGGGLSHKTDVFALGVVLLELLSGHEPVRYVMEGGRQKRIGLIESLNSIL…
PITA_00874	scaffold164332	46610	49483	2874	+	Pentatricopeptide repeat-containing protein	MALHFAKRPFNHFISTVSRFTSFIPPAFKSHIISSDYLNPQFSLHTNLTHSIPSITNAHYNHRWVSSDTGFTLHGEAEERDLSGGYSSDEHIYKSDEDPEVMNEGSGFNKVLFITKDLHSLPIEEARAALDDCGFTPSPNLVQKLLHRLQYDGKAAFRVFQWAGSQPEYSHTVSAYHTMISILGVHGKFDKGWGLIRKMHENAMVTRQTLMIMVKSYAAAHDAQKAIRTFHAMDKFKLAADYDDFLCLLRALCRNMFVEEAEELIHFNKKCYPLETKSFNVILYGWCNIFVDVYQVKRLWEEMSNLCITPDASSYTTVICCYSKAGKFYDVVRLYDEMKKKGFTPNLKVYNAVIYVLSKERCIKEALNLFNRIREMGFHPNAYVHLPFISFIGRGTQKR…
PITA_00875	scaffold164332	260028	262211	2184	+	Zinc knuckle (CCHC-type) family protein	MAKINPSSYSAASLSSAAPWSSRAPGMYDATEKDAERVFERPWQRRLVSVLHRQGPNLIGSSHLLSNEDLNPPITLKNKLIAQASGEAGSQPSDVAFGHNFPHGTEDALVKCEPAEHIFSSLQVIALGNIFFTLEGCSLRLTSSLPPPIYVWTLLWADRTVISGVPRTPASSYLLPLRKMKEKKTLQCSSRLLSQICRGKQNSDLSASFQILIKLLSGKTLLQWVRASDQVQDLKHALELKLGIPSAAQRLLHEGKQLEDLYPLSFYSIKRNTSIAFTLCLRGGAAGQASSAEAFSYKDVVHAKLPKKTAPLAQAPKPFLVDKLEETPSIEIRHPSLDEKTHHFMESSIICRFNGLWPRTANLYQWLHNNWTNNYKGAIGLFLTPWFPDFDPSTVVITK…
PITA_00876	scaffold164332	253890	259202	5313	+	Reverse transcriptase (RNA-dependent DNA polymerase)	MLKSKQPKSNLNKEGREALRSLRNNDKIVVLKTNKGGGTVVLNKEYYIHNMNDYLNCGSYRRINSNPIPKVIKQIKKATMETKLEDKIKKKLIPSCEVIPRIYGLPKIHKEGVPLKPIVNTIVSPTYQLAKYVAKILKPLVGNTNSFIKDSNDFVKLIRNERVDNDDILVSFDVVSFFTKIPLDEVVHAIKIATNPETTKLAEICLQSTFFSFQDHYYEKISRVATGSLLSPIVTKLYMEYFEGKALDSYPLKPAWWKRFVDDTNLKWAHGNAKLEKFFNHLNSISFEIKFTMELEENNKIPLLDVLISRKQDGILGHQGYRKKTHTDSYLHADSYHHPSKKSSVLNTLAIRALRIFDPHHLDEEIEHLTSVFKNLGYKELSIKKAIRRAQDKVLSKHP…
PITA_00877	scaffold164332	273331	275400	2070	-	Retrotransposon protein	MLMDYHKGILTEPQLDRSEAIRQICRAIPSMVTEDQNKALMRAASLDEVEEVVMSMKKGTAPGPDGFTVDFYQAGWHFLGKEILELVEESRMNQKVWNALNSTFVSLIPKTHNLEDAKGFRPIALCNVIYKIISSLMAKRLKPLLENLISPEQTGFVEGRQILDGLVVTQEVIHSMKTKKQKGMMIKLDLSKAYDRVSWQYLKQERIAGNIKGLRFWGNDLPITHQQFIDDIMLFGEPTVREVRNLKKALDLFTKASGMEINKDKSCTFIFNTVETVKRHLTRLLGFKQGDLPTKYLGRIVLVKSILQAIPIYPLSIMAIPQGVCIKIREVLRKFIWGGSSNQKKWALFSWKHLIKHKEEGGLGLRDPCKLNKILGAKLWWRWMRGGNDLWKQLWRYKY…
PITA_00878	scaffold164338	139744	141759	2016	+	Pyruvate, phosphate dikinase regulatory protein	MMMSFPCVPSSGLSTTHAFPINSKLCDYHYQKLSRCIVGNASTGVLMLQPRIRSESSSVPVANSSSMAPDFEQVPMENDSTKANDWKSKGTPQLQRWSRVRNICSGRRLDRPVQEKVETSSSMSTTTTTNNNFTSNGVLSIPNRIDDYEGSDDEDERYSPSGRAIYMVSDGTGWTAEHSVHAALGQFETCLVDKGCGVNTHLFSGIDEVDRLMEIIRQATKEGALLLYTLADPNMAGAAKNACQLWGVPYTDILGPTTEAIAAHLGVAPSGVPRGSPARSTSLSKRYFKRIEAIEFTIKQDDGALPHNLHKSDLVLVGVSRTSKTPLSIYLSQKGYKVANVPLVLGVGPPKELFEIDQDKIYGLIISPAILQSIRLVRAKTLGLHYSKSNYSEMDHIRR…
PITA_00879	scaffold164338	155385	156050	666	-	Unc51-like kinase	MDCKSSLTSPRDVYMISELCDGGDLQHFIDAHVIVLERLEAIIIQSLIQSLQYCHSWKIIHRDVKPSSIFISNAGNNAHPCGQNTVIEFDSMGTLLYFAPEMLRGTGYSYEVDIWSVGAVLYRMLFGRTPFFAVSDVVVMYEKIQNADPKLSYPFLPSISDSAKELVLGMQQKNYRQ
PITA_00880	scaffold164351	33656	35091	1436	-	Retrotransposon protein	MWCARNAERKGTTKGTVNIKLLIMERDLMMLLLQRRKQPKMKVGMCTWLLQARIIGCGKVKLKLQGGRVRTLPGVLHIPALARNLISVSKLDDASVKTVFEKDTFKMVWGALVFMRGVQIGTLYKLQGSTVIDGCNSSVVPKSGAKNIVVSREKTMLWQQRLGHIGEKGLRILHGKGMVEGMSNSSLGFDFYENCVYGKHNRVHFPSGSKRAKQILELVHSDVFGLVKVPSLGKSMYYVSFIDDFSRNTWIYFLKKKSEAFDRFKEFKDLVENQTEKKIKVLRIDNVGEFCSKEFEEFCKKCGIARQKTTPYTLQQNGVAERMNKTLMEMARSMLSGAGLGQEFWAEAVDTACYLVNKTPSSALEDKNPKEVWTGKKPSLSHMRVFGCDAYVHVPKEKR…
PITA_00881	scaffold164361	57947	58861	915	-	Fiber expressed protein	MKNLKPSVGPVCKMVRVVKPCFIALTVVSVPVFLKPAYVASSYDEHNQLAPHQKQQQEPIYEEESAEKFGTMELEEEEPEVSSEARSEGIRTLDVRKVERPLATSRFHYKKSGSARSGAEAKSLGISRASKKKADTLEATWKAITEGRGPPLARHLRKSETWESVHRGDATEAASHDSAVFRKSETLSTARNRTDDPPQGPELALGLRKDPSPSEDELNRRVEAFIAKMNNDMKLQREQSLARYMEMVNRGTGE
PITA_00882	scaffold164362	198026	201948	3923	+	Retrotransposon protein	MFSLSTAYFIYTSSVNQRKCFHHLIHVKPETERPQDEQEMKSQVTELLKLNLIEESNSQYSCSTFIVRNHAEVVRGKARMVINYKPCNAITKDFKYPLPRQEVMMQKIQNSKIFSKFDMKSGYYQIHIRPEDWQKTTFSCPDGFFQWNVVPFGLRNALAFFQRRMDIIFNRVWFQPESVTLVHNDNWRKPKSNMEGNLIDYSKDPLKGISIFGRPSNSDVHFPFSRELYEVIVPLPSLSGQPSFAIDLPELPVT
PITA_00883	scaffold164363	7775	9129	1355	+	Retrotransposon protein	MLRQGRDQDVPQFTNIFHTLRTQLGIKDSELHLVLKYRGCLPRYIQEEMEFLDISSLGTAYRYAVKIEQKFKQKKRDFGSANPKPKGQSQGGVTQDNPSKPQEKNNTTKPKKDTGKWCDFHKSPTHNTSECRTKQSLVAELKASESDTCSDPEPEPDKGNGKGKQIIDADPSATVATAKIQENEPEEPEEGERIFHSQMWVKGSPLQFIVDSGSQKNLISAEVVKRLGLPTTPHPQPYSIGWLHEGRDLKVRQQCRFPTASSISQMRIPEVAPPTATSLITAKKGSKLISQTRKFICMVHSKSKGKIIATSMTLAKGSSTQQQQQRDTVVTEHMNNFSSPTGVPYKFQVGDKVWLHRQKERLTRTHQKLKPLRHGPYTSTKATGNTALKHNIPPFLRLH…
PITA_00884	scaffold164367	140119	153903	13785	-	Retrotransposon protein	MKYIRSCIAYAIAKQSIKKQGLYTQLPTPSRPWESISMDYMSGLPSTKHGNDCVFVVVDKFSEMAIMEACKKNITAEATAKPFFEQVDKKVLEGLEDLIDNFLGNIKIPIEQCTVIKLGRHKKWTRRKMRLTAQLREYEMDQAILDLGSNVNVPPNKTWERMGRPALQWPPIQLRMANQHMIVRMGRMYGIIVDIEGVSYFTEFEVIEIMDDNNPYLLILGIYWAFNMDAVNDLKK
PITA_00885	scaffold164379	16557	17422	866	-	Retrotransposon protein	MVRRNCQDGKDIGRILCKRRSSRIPGMDRHQRNLMKKGDKSKVRCFHFHEVGHYAANCPRRKSKKGSGEGSKGEALASLFELDFTLFACMVSSMVGSGWFLDSGASFHMTDDKRLSSTLEEKDLQIPIAMGNDEKHNVSGVGKVIFQREHGSCFTLTNVKYVPGLKRNMVSIAMLEDKGYDVVFKPEEVSDNGGGAMIGAAASGGCGAATIGEVEWRSSRDIYSCRDLH
PITA_00886	scaffold164384	179161	181182	2022	+	Retrotransposon protein	MISSGTIVNDDPWIIPSKTEIESFGTLMPLSPYEFAYQTMQSFSDPTSTQIDLMNEVHEESFSTSNSDLRMFSQLVQSDEKICEILCVDELPWEDLHHRSLFLPENDRFENDFSSIFTTEYVKDAQNPMKHPYSELNLGNISKTIPLDISIKPGIVENVHIGASCTDDEIKTYKALFQEFCDVFAWSYEEMPRIDPAIIVHEIKTYPDAKPARQCLRQIHPRKAAAIKAEVEKLLKAGFIYPISLTDWVSNIVPVNKNQGTIRICIDYRDINRACPKDNYPTPYIDQIIDDCSDSEIFSFMDGFSGYNQINILPADQPKTAFIFSKAGIRVDPSKVKAIIKLPPPSSLCQLQSLQGKENFLRRFIPNYAEITKGFTRLLKKNTSFFWDEIAEKSFDALK…
PITA_00887	scaffold164388	5572	7905	2334	+	Reverse transcriptase (RNA-dependent DNA polymerase)	MSALEVLQSCLAQRKLLFSAIGAVDPQDSNLIIFDIENSTPRLPHQMVVQIPVIVKNRPVHRTVIDEGASTCIMSIQCWRSLGSSSLNQSPTILKAFDGRGFHPFRILQDLPIGVEGKTINLDVEVVDAPLDYNLLLGRSWSYAMTAVVSSVFPLIKFPHNGKIVTIDQLSYFSSDPASAESIQHVGKAMIPYRDVGVGLVKDSGLLGTFPFPPINASSSTTTIHMISSGTIVNDDPWIIPSKTELDSFGTLMPLSPYEFSYQAVQSFSDPISTQFDLMNEVHEDSFSTSTSELETFPELVQSDKQIREILCVDQLPWEDLHHRSHPTIVIHEIKTYPDVKPVRQSLRQIHPRKATAIKAEVEKLLKAGFIYPIPLTDWVSNIVPVNTKQGTIRICIDY…
PITA_00888	scaffold164396	10332	12642	2311	+	Secretory pathway protein Sec39	MQKGLVHISFLFAFTSLKKPSLTLVRMVSPVIHFSLVSLLHSLVPLHSYSCAWPLHSTLSLVNSTVNRTSPSSCTLPSSLHSLVTSLNPHSLVICQQQNFPESRVLLHGIWVDYWNILVVSDNLNTIYFLKSNEELPKKISKCDLQAAGTIVGLFVWEDGEAKISDRYSIMVITSDCSFQWIVVNDENSAVNHLNRKETQHLKLRKQHPLGISCACFHKELSMLVVAGPVKEGLYCLSVWRLTNTSDIELICSNSELKGVLNFPKRHSGSFSAPKVVVSSCASHIGMLDLTGCLHILTLEGNPYSVCEISLGDNNCMEISDEGWDAVSLDGIMDVAWWSNGKLMVAKSNGILNLIGIPCANNVLEEIPRFSSPVLASNPCSQGQVFVLESIFPHQSEDS…
PITA_00889	scaffold164397	146600	147847	1248	-	Protein BPS1, chloroplastic-like	MYGVKATTIFLCSVVASALTGHSGPLIEMHIPDQFLWSTTFMSLQRGINDEIKRCFANGRDRVLKELELMVASNRLPDQSSKFNEILNTFGVSLTRRLKQLEPKILKNTINLSWMQQAMAVLLATHADPKSLITDLQFPTVEWDQKWMDEYLDDTVKLLDICLALNFEISKLEYFQLLVHYALHLLDFSDGIWSNGKLFRVKGSLQELKEKIDSKGKMVQTPKEIVGLKIAL
PITA_00890	scaffold164397	155153	155992	840	-	Pentatricopeptide repeat-containing protein	MPEINVALWNAMIKACFQNGYTNDALKNFHKMHFSSVKTNSTTILSVLPRFSYLAALQKGYGMHGYGEDALQLFNRMKEEGMKLDHVTFVAVLFACSHAGLVDEGLQYFEYMKQVYHITPQMEHYECMLGEYVAVQLLEVEPRDVGNYVLLSNVYATSGRWDDAVKMRMMMKGIGLKMMP
PITA_00891	scaffold164402	27	830	804	+	NA	MAQSRAAGRGQRKGKNVTIGEAPPPPISSKSAASCGVGTCKVVPLQKMKEMEKEFTVGMANVAAKSRKTKNDDPLPFLRKGTTKFPFESSIGGQATKRKVISLGPVDKIFQKEKREELDLTIPFFFYQNFISFNVAHSPLFIEMCRALTHGSPSWYVPPGSKKLRTTLLTKAKKEVQKMLEPIKAAWPTSGVSIVSDGWTDPT
PITA_00892	scaffold164405	51718	52612	895	-	Phospholipase A1-Igamma1, chloroplastic-like	MSTNEKVRRLGRRDIVVVWRGTVMQLEWMEDFQDILHPLGEAMKELGCLVDVYTQKGEDVSITMTGHSLSGALAFLSAYEVATKGLNSLKTDPDRNVPVTVFSFGAPRVGNSAFKDRLEAMGVKVLRVLDHVRSPSVKPNLDPVDYHSLEEYLHLLDGYESWCTPFRSGDAKRDMALVNKASDMLRPELMVAGNWYELENKGFVRNSYGIWVQPE
PITA_00893	scaffold164412	67871	69775	1905	-	Reverse transcriptase (RNA-dependent DNA polymerase)	MRDLLQSWGASWLNLGGRTILIKVVLSGLPIYQYAVIMAPASIHKHMELIMRSFLWQGGKQDTKKFSLVNWGQVTLPYEKGGLSIKIPSLSNQALGLKLIWKILSGKGSWWVETIKRKYLSGPNSNILNDPIVDRPYTPVWRLIKKVLPHFRENVSKLPGNGKNIKIWADRIMNSNPRNLLQELRPLQDWMEDRKITSLYDISSWNQNRWSEWKELHLPQDLKDLWLNLKSSISGLAPINKEKEDRYIWDTCGGSFSVKEGYKSLQNINPTTNWNLHTATWKSECIPKVKHFNWTLLKGKILTAENLRKKGIQGPSICCFCRAEEESIQHSFLLCTFAQSCWNQLSSPLEVRGNYDQVHNLQKNWKKDFPYPRKGKKNLIIVWKCIPATLCWNLWLARN…
PITA_00894	scaffold164412	70290	71896	1607	-	Reverse transcriptase (RNA-dependent DNA polymerase)	MEQNKWEIINSQLCNWWIRTDLKNKSTQEVYFIYNIYAPNHYRDKISCWNTLEADLSSIHSRLIILGGDMNLIRQVEEKYGGNFHPDPSRDKLETIIQLFNMIDTPLSNGKYTWTNKRAGSHNIKERLDRPLPFKYNKSWDSHEDFRSLVRNQWAIEVSGSPHFVWEAKLKQLRTAIKQWARDKAISERKKKNDLLKEMERWHKEKEQTQHSAEDLEKEKIMYKELYRQNRVEEEEQRMKSRCLWLKAGDKNTSFFHNNVKTRRARNQIDKIEVEGRELKEQEEIKNAAFEHFKALLTADPQQNDSAIFLSVIESKIKEEHNNKLEQDPTEEEVREATFSMQQDKAPGPDGFTVAFYRQHWEIIRKDFVRMVKNTFRKHKLGDNTKSSHIALIPKEANP…
PITA_00895	scaffold164412	72108	72965	858	-	Zinc knuckle (CCHC-type) family protein	MDTRGLYLNKWTPDFNPEMDIPSVVPVWVRLPHLPLHCWGDESVKAIGNAVGKYIDRSEPRENMHACARICVEVDLGKGLPEAIKLKVDQWMHIQQLDYEQLPFKCKHSPNPGTSSIAPLASSLPPPPPPPPSAFPSSPNPFESLIAEIPASPTQSPRPASPCSNPPPSPTPTIERILTRNKAKEVNQPSDPPRKVGRKSNKELRDETAAKEMATGTQQPMDSFLGKLKGNGEKAKEKSGPHPTTGK
PITA_00896	scaffold164422	328	3089	2762	-	Retrotransposon protein	MDVLQLKDNYIPKGLIPLEELFDQDDVARKPTLMPTDEGVEDVNLGTAENPKMVKLSKALPPKVKNQYIRLLSSFSNVFAWDYSDLRTYDTSIIQHTIPIKPNQKHFRKYGISLNSKRAFCHELEGKLLGHIISKDGIRIDPARVEAIQQLEQPRNKKEIQSFNGKLNFMRRFIPNLAEHLREITNMLRKDSEIKWTEGAVKSFNLIKVILSSAPTLINPDYTQDFILFSFASEHTLAIVLMQKREGVERPIAFFSRIIRDGVLNYNIIEKQALALIKDLKDFRIYILNSHVLAYVPSAAVKDVLVQTEPEGRRGKWIAALLEYDVEIKPTKLIKGQGLAKLMVETNLHALDINLIAALSDGEEENSAVQVSDIFITSPWYADIVYVLQNVSAPPGMSR…
PITA_00897	scaffold164428	57011	58816	1806	+	Retrotransposon gag protein	MSPTRLRYKELGLELVEPLQDQPRKPRWPLMADEKKDEGVGDPIKILLEEALEQQRNTMMDSFAQILQWLPRGDASASRSYSGNTTPFKVQVNFEIPILEGKIDIDVVDKWLNLLEGYFSVHEFSSREKNVFALLKAAPHVKDWWETYCEQKDESTRSLFSATPTWDSFRDAVKEQYYPFKCYEDKYIKWTTLRQGQDQDVPECTNIFHTLRTQLGIKYSELHLVLKYRGCLHRYIQEEMEFLNISSLGTAYRYAVKIEQKFKQKKRDFGSANPKPKGQSQGWSLVAELKVTESDACSNTEPEPDKGNGKGKQIFDAEPSATVATAKIQKNEPKDPEEGERLFLSQMWVKGSPLQFIVDSGSQKNLVSAEVVKRLGPLTTPHLQPYSIRILEVAPPTAT…
PITA_00898	scaffold164438	57237	92221	34985	-	Cytochrome P450	MVAKHILKDNSKSYSKGILAEILDFVMGKGLIPADGEVWRTRRRAIVPALHRKVRDPMVAKHILKDNSKSYSKGILAEILDFVMGKGLIPADGEVWRTRRRAIVPALHRKYVEAMLELFGRAAENLCKKLDAAATNGEDVEMESLFSRFTLDVIGKAVFNYEFDSLSNDTGIIEAVYDVLREAEARSTALIPYWNIPILKDLSPRQRKVSASLKLINDVLDDLISICKRMVEEEDVQFHEEYVNERDPSILHFLLASGDDVSSKQLRDDLMTMLIAGHETSAAVLTWTFYLLAQNPEVQLKLQREVDSVLGDRLPTIQDMKNLKYTTRVINEGLRLYPQPPVLIRRSLEDDVLGGYPIKKDEDIFISLWNLHRSPHHWVDADKFKPERWPIDGPNPNES…
PITA_00899	scaffold164442	21053	22775	1723	-	Retrotransposon protein	MTCRKYGISLNPKKSLFALEEGKLLGHIISKDGIRIDPERIQVILQIPYPRNIKELQAFLGKINFLRRFIPNLAELIRLLSNMLKKDAKHTIAAVLLQKDDQGNEKPIAFFSQALRDAPLKYQIMEKQAYALVKAIKDFRIYILYSHVIAYVPNSVVKDILTQEGLEGKRGKWIASILEYDIEIKPTKLKKGQGLAKLMSKTNFQALDINQLENELELATPQISETFLQSPWYVDICFVLLNLCAPLGLSRTKKRFLRMKSSKFCVIDGALFWKNHEGILLNCLTMNETNSNMKEFHAGDCGGHLSWKSTADKILRAGKRNLLPLPLKPISTEKPFQQWDLDFIGEIHPSSSGQHKWILIATDYFTKWIEAIPCRKANDSTIIQFLEGNILSRFGCLEK…
PITA_00900	scaffold164449	118583	120265	1683	+	Myb-like DNA-binding domain containing protein	MGRSPCPPKEALNRGAWTGMEDTILTEYIRVHGSGGWKDISKRAGLKRCAKSCRLRWLNYLRPDIKRGNISPEEEELIIRLHRLLGNRWSLIAGRLPGRTDNEIKNYWNTHMSKKPCLSMNESQSNTSQNLKTRSKSPVPVQNRVFKTTALKINPAARFSGTVRADGYSGDGCSNYISNEAFNFCNVKETRKFSWRDLLMNDSISDEESGNTAFAMTNNPVEAEATDSLSFMSHLADQESPNRDHFQGDAITLSDSLLYLNEKSSANCNLLPSPSDCSTDFALEEFYRGMEEFYDNVQDGDWIREFDY
PITA_00901	scaffold164453	157390	161439	4050	-	Retrotransposon protein	MEKLGLDITRNYHDLYSFDSSQVKCIGLIKDLVVSLDQIPAKNVLMDVVVADIPPRFGMLLSRSWGAKLKGTLQFDFSYATIPVFGHMRKLYREQKMKYMITSKEKPVNHPVNYVQTDLESFVLFADNFNEIYSQIVQVEDIPAITKNFREVLRKESEEKSAVIKPIAETNGQQTENASTSHFQHLENDEDGLWTMDFDGVVGNDGAGIGVWIRSPFSVQNQVPSKVWVCSYKLAFDCSNNEAEYEALIAGLKILRKLKAKKIAVYGDSELVIKQVKGEFQAKHPRMWAYWNVVLDILKLFSELTLTCVPRIQNGVADALAKAASNLKIPMNSSNKFEIYVKHRPTVPDNQRCWQVFQDDEEIKDFLQIEGKFEDISIDTEAEGVNHMDVLQLKDNYIP…
PITA_00902	scaffold164454	13487	14929	1443	-	No apical meristem (NAM) protein	MLGLLTATRRCQGRLWGIITQPKSNHNNFFCKPPLCSPFYAATTLYTETTPWKTPNLTPNPQETFSAATTLYTKPTPWTTPNLTPNLQETNPPAEIVFFNLGTTFPKKGEKTQLWEFGAMVLCADTLSEKEKGHVIRIRPSLALEDMPKKMKDEGFSTSQSFADVAKDIFNILDGRIWAGHNLKRFHARLIREAFQSIGQIPPVDIGIIDTLILFRNYFPAKNNKVHCIIFTSFQFINRLCIFQWVITRFYAPNELQLCTIAKYLGSGTQKHRSLPDALLTVDVFTRAATVDFLRSQIPELAPPEGKLVSSRPSKTRGDASSTSKKSSRSKKVEI
PITA_00903	scaffold164459	94746	95469	724	-	Inositol transporter	MQYPGNTTCPAYSSATTTWDCSKCLDVAPDCGFCSRKAKRLSPGACLISNPSSKDLCRGGSGEWFLQGCPSNYGWLAIIGLGLYIISYAPGMGTIPWIFNSEVYPPNYVSVCGGIAGTANWMANLIVAQTFLTMTKSIGTSMTFFTFGIFAVVGLVFMVIMMPETKGIPMEQMDDILKRRAHENTCFGFNLAKRRDSPTKEKKGEP
PITA_00904	scaffold164460	8220	10417	2198	-	Cytokinin dehydrogenase	MGSAMRMLILMILILKMEKANSNSCEENHHNIPCTSALSKEDCQSLVDLRINDLISVDETARAARDFGGMYHHSPAAIVYPESVNDIVRVVRTVVMSDHLTVAARGNGHSINGQAQALNGIVVDMMSAPMKRIHVFQGMGDDEESQAYVDVYAGELWVDVLKATLREGLTPRSWTDYLFLSVGGTLSNGGVSGQTFRFGPQISNILQLEVVTGNGEVITCSAGQQEELFYGVLGGLGQFGIITKARILLQQAPNMVRWIRLLYSDFEYFSSDQEILISLPDDKSFDYIEGFVVANSDDHSNGLFSLSLSTDTSLDPSLIPPNSGPVLYCLEVALYYHNTTDFTTLKKKIDTMLAPLSFIKGSNCDIDISYFDFLNRVHREEISARATGMWDAPHPWLNF…
PITA_00905	scaffold164463	48422	163356	114935	+	WD domain, G-beta repeat	MPLAWRQVRTLSHTSRVQAVVWTESGDGLLTTGSEAIMWSQCDNVWNPLWKSKPEQPHSLVSTTWSAKGLAATAAEGSTCTRDLMSMTSSSFIGYSKGKVTVYHWEDKYSLQEIELSHPQPISMIQWRPSNLSCFQRPVLLTCSLDGTVRLWIEIDRGSVKLDKALGRGIVDKHVRPTFSVGATIEVNQCLNGILGTNIAVIWAHEKGSETKRDRGRTESNSFHGLSKENNVGNCEWLLGVGPNSSLAWWSLHCLDDVSPFRCPCVYLWKQGTDLPLHKQKFPSFGSYSDSQVSSVLVKAFVQRIGSKLSAPPLSADLFELLPENIFRWSRVWPPVSAVGGGNSFEETIGSEKNCKKSPWSITCQIINQGGHSGRIIQVAVHPVIEVELAASLDSNGLV…
PITA_00906	scaffold164478	23063	25831	2769	-	Reverse transcriptase (RNA-dependent DNA polymerase)	MDSSHGTLASTGLAAGRRTVDKKSRVQATDGDEEEFHSPMGEACSGKRKPKWLQDTLRDATSITEPKRLVRESRPPERFCSYMAMATSILDFEPSSYEEETIQQVWREAMQEEYSSIMKNDVWEVVPRPEGKSVVTSRWLYKVKHATNGSIEKFKARLREGEQESKGDFWTVRRRRQQLGIHSKAEFQQG
PITA_00907	scaffold164480	5259	6284	1026	-	Retrotransposon protein	MSGYATAQKILCAGYFWSSLFKDCIIAVRKCHNCQVFDRRMYAPPAPLHPIIVVGPFAKWGIDFITCNPHSAGGHAYIILVVDYFTKWGEAMPTFEADGKTTSIFVLNHIIARFGVPQVIITDHGRHFRNVMMTKLIGQLGLRHDSSTPYYPQANALWAYRTSVKTSIGFTPFQLVYGLEAVLPLECEIPSLQMAIELLPATSEEEKRILYLAQLDETRRDVALAIETHAKRMKAQYDRNVTPRSFSEGDLVLLYVQANDKLGAGKFVPMWHGPYIIKRKLAKGSYELVDFDGDSLGKPRNGLYLKRYYA
PITA_00908	scaffold164481	75617	77611	1995	-	Retrotransposon protein	MEKYGDQNVMPCPEGHFKRDCKSKAPDKGKGSDDASSAEVKTTSDEGGDVYLASSSTHVDHEAWLIDSGASFHFSPHREWFCEYEKHDGGDVFLGDDRKARIIGRGKVKLKLQGGRVRTLPSVLHIPALAKNLISVSKLDDAGVKTVFEKDICKMVRGALVLILGVQIGTLYKLQGSIVVDGCNSSMVPKNGAENLVVSGEKTMLCIKGLDILERRAFEYFMVKVPSLGKSVYYVSFIDDFSRNTWIYFLKKKSKVFDMFKEYKTLLESQTEKKIKVLRTDNGGEFCSKEFEEFCKKCGIARYKTTPYTPQQNGVAERMNKTLMGRARSMLNGVGLGQEFWAEAVDTTYYLVNRSPSSILEDKTPQEVWTGKKPSLSHLRLFGCDAYVHVPKEKRTNRD…
PITA_00909	scaffold164483	44809	45852	1044	+	Desaturase	MKGKQQAGQIPRFGSTERLGGKILGGKYVQNVVLCSDSNRVTSVSAVNEHGDTELYEADVVVFAVGVKALQKIVASSGSLAARHEFSSTTSIGTVDTFLRALKLWTVLCFDTKKLLLFLGPGPHQYMASTKTSFSNLFIAGDWLKQGPGSHGARGLSQEKSYVSGLIAANASTRSLGMDFCANIIGVEEDRDRDIASVEPHVYLTVTISKGEGPFLEFICTGYAKEVSIDAMVFKHPQKKASDEGDRIPYDGPDFNDLDESLQKALRPRV
PITA_00910	scaffold164497	22070	27457	5388	-	Non-LTR retroelement reverse transcriptase	MARRPRRRQDSTQQLGNNEFGLLELQGNGFLPKDKSTQGSSDPRTTRYFPNPRDQINQAGLHSSNSKIQKLLRHLQRLRWGLRGNRHTMEISNHQLCNWWVRTDLRSKSTQEVLIIYNIYAPNHYRDKASCWNSLEADLSSIQSSQIIIGGDMNLIRQVEEGGNFHPDPFRDKLESIIQLFNLIDTPLSNGKFTWSNKRTGPQNIKERLDRFLIHERLANNFQAIKSYTVHGTASDHKAVTLSLSKGSNFGPLPFKYNKQWDNHEEFCALVRNQWAKEILRSPHYVWENKLKNLKSAIKQWARELANSERKRRSDLLAEIDSWHSEKEQMQPTTDDIEKEKSMFMELYRQNRIEEEEQRLKSRCLWLKAGDKNTSFFHNNVKIRRARNQIDKIEVDGRV…
PITA_00911	scaffold164508	70961	71573	613	-	Plant protein of unknown function (DUF868)	MWKTTILLISIIDICHGSRVEVFWNLGSAKFTVAPEPERTYYIAVVCKKDTVLLLGDIEAEAYRKTKSGPSPQAVLVVDWERAMEVKHFLWKFRGNGTIYVGGVPVQILWDVQYCLFNPELGHHALFISKCMMQPLDYLSSNNMNDSGIHADLRYGSRTIRKDYLQIDSKH
PITA_00912	scaffold164517	17148	18572	1425	-	2-oxoacid-dependent dioxygenase	MSSKVVEIQSELNGIIEKLLSNGINKSQVQDKYILPPNERPQMSEVCCYSENIPVVDLKDLDGPKRSRVVEEIRRACEEDGFFQIVNHGVPEAVMKSMMGIAKEFFEMPVEDRACLYSEDPNQRVRLSTSFNIGKEKVLNWRDYLRHPCHPLEEVIGSWPEKPAAYREIAGKYAIEVRALVLRLLASISEALGLSSGYLNRILGKHSQGMTVNYYPPCPNPDLTLGLTGHSDASAITVLMQGDVNGLQVLKNGKWVSVEPIANAFVINLGDHLQVVSNGKFRSVEHRAVTNASTARISISTFYNPSQEVFIAPAASLVDEQHPALYRGYQLEEFMRVFWAQELKGKNALHNFKIEYS
PITA_00913	scaffold164518	73295	74206	912	+	Retrotransposon protein	MGDDGRYSATGIGTISFERESGEPFILKEVMHVPGLKKNLISVAMLEEKGYDVVFSEGNAFLRKGVVCRDDGELWHRRFGHLHHGALKILQHISTGLSKGTLAQSDQCKGCTLGKFVKATFHEKDSHATTILERIHIDVCGPFSVASTAKHKYYVIFVDDFSRKCWIFFMQKKSETYSKFCEFKALVEKESRKKVKALRSDNGGEFISGDFKDFCSAEGIRTELIAPHNPQQNEVAEWKNRTIVGAARAMFHDQGLPLHLWVEACNTAVYV
PITA_00914	scaffold164519	27478	43934	16457	+	Caspase domain	METNGRKRRDGDKPSWETNGHGEFALERSHDLKFTALEDGGDSSLFSDCQPGDSLVFHYSRHGSQQKDYTGHEVDGYDETLLPLDFETAAMIVDNEIKDTLVKPLPPGARLHAIIDACHSGTVLDLPYFCVFKPSGGKCAWEDRTPQNELNEEADGRTVIRMETNGRKRTDGDKLSWETNGHGEFALERSHDLKKMDCQPRDCLVFHYSRHGSQQKDYTGHEVDGYDETPLPLDFETAAMIVDNEIKDTLVKPLPPGARLHAIIDACHSGTILDLPYFCVFNPSGGKCAWEDRTPQNGMRKGTTGGEAISFSGCDDDQTSADTKALSKITSTGAMTYSFIRAIEKGEGNTYGSLLSSMSVTVCEARQKQAKAKDKVMEGAGYKQGKVQARQPADLTNML…
PITA_00915	scaffold164519	105363	106362	1000	-	Zinc finger, C3HC4 type (RING finger)	MGQNMGRGVNRNEQEAAWSFSYDSGRRPNTETPTRPFDPWELFDQRIRTGPFSLERLPVHPFSPIQWANLEDDSIYRRQGDPRMSPALRTFVMASPIHRFQNSGRRLTPAEVDTAMRKLKKEIYWPSRKTKEKGSCDDKDCDHTSCPICLDEFVVKQQLLRLPCNHRFHSDCLMPWIKSHALCPICRFDLSGRPPENSDVSAAAAATAVTPTDDMLIRAMEEAFDWISSHRR
PITA_00916	scaffold164542	59980	63658	3679	-	Resistance protein	MAASSSSASTSDSNNIYYYDVFLNHRGPDVKKTLASHLYYRLLSHGFRPFLDRPELQEGDSFIRQIEGAIRTSFVHVAIFSPRYVESKWCLDELLLMLESGAPIIPVFYQVEPAELRWGKKFYAEALQNLEKKKSYDAETKTEKPRYTSTTIENWRKALSRVADISGFDLEAFNGDEGKMVDKIVERVLKIFKTKKKMNVAKYPTGLDEKVKDIETTVLLQQHSGQVQVIGITGLGGVGKTTLAIELFNRKSPNYNKSYFLSDVRDTVAKSSLHAVQSKLLKGLTQSDLPVDNIYEGIEMLRRHLASSQALLILDDIDHVDQLDALLPLQVKQVLRSDSLILITSRDKDVLTRSGVLEESIYRLTGLNSKHSKELFCSYAFCQPYPLQGFEDLVDEFLE…
PITA_00917	scaffold164565	1542	4996	3455	+	Serine threonine-protein kinase	MRCFKCYGSEKDVKPPKRAEVNIKKSADDQRRPADTANQLPKALSDRSRSKSSSQENKQNDASNMAEPAAQTFLFRELVVATNNFRPECLLGERGFGRVYKGCLESTGQLVAVKQLDRNGLQGNREFLVEVLMLSLLHHPNLVSLIGYCADGDQRLLVYEYLPLGSLEDHLHDLPPDKEALDWNTRMKIAAGAAKGLEYLHEIANPPVIYHDFKSSNILLDEEFHPKLSDFGLAKLEPTGRLHARTHKEECRLQKLQHCPAVEQNWTTQFRILAPATYIFFASTIPVISFGEQLHRSTGGIVTGAQTLASTTICGIIHSIFGGQSLLILGVAEPAVIMYTFMYSFAKGRTDLGPKLFLAWATWLSDLF
PITA_00918	scaffold164568	4542	5847	1306	-	Retrotransposon protein	MPRNKARTLKLKAAKFCIIKSALYWKDLGGILLNCLVEEEAKTIVEDFHKDDCGGHLFWKTTANNILRAGFYWPSLFSDVYKAVKSCHECQIFQGKQKLQSLPLKPVEINTPFQQWGLDFIGEIHRASSGQHRWILTATDYFTKWIEAIPTQQATDSVIISFLESNILSCFGCPHNLITDNAAAFKSKKMVDFCYKYNVSLGHSTAYHPQGNGLDESSNKSLANIIKKLLEINKKSWHKKLINALWADRVSQKKSIGMSPFELVYGVDAVFPTSLSVPVAKLFQEADGEEDPMQWRISQMIHLQQTREEVHHNSLKLQECIKKIYDKRAKSDEFQIDDVVLRWDARNEDKGKHGKFDNLWKGAYKIAAYRGPNAFLLNEMNGDECLASVKLISHLQFGG…
PITA_00919	scaffold164575	38242	42377	4136	-	MAC/Perforin domain	MGQTMEDSERTAEQAVEALGRGFDFTNDFRLRFCKGNSRSRLVVLEEERKQAIVIPGGPLIRNVSTDIKCDKGERTRFKSDILEFNQMSELFNQRSSLQGKIPSGNFNSLFNFSGSWLQDATETKHLAFDGYFISLYHLHLTKTPLILKEVVKSAVPSNWDPAALARFIETFGTHIIVSVAIGGQDLVFVRQNHSSSISPAELKNHLENLGDQIFSDGRSLSPFRNNKRESRQKVPEVFSNILRSTNPVHVGSFSSTSSKDGLTIFCSKRGGNIELRNHSDWLHTVCEHPDAILFSLVPITSLLTGVVGSGFLSHAINLYLRYKPSIEELQYFLEFQVPRQWAPVYNELPLGPSTKRISCPSLQFSFMGPKLYVRTIQVCVSRRPVIGLRLYLEGKKCN…
PITA_00920	scaffold164581	14433	16440	2008	-	Retrotransposon protein	MALTPLPCFVDLVSKKSLDPLQRSLPQTKVLADSLQLVAATPRVVALAMATPPLQLVATSPLVQIFQSDGGGEFTNTCFQAHLHTSGIHHQLSCPYAPAQNGHAERKHRHVIETGLALLFHSHLPPCFWVDTFNTAAYIINRLPTPLLGGNSPFELLYGSSPNYENFHPFGYRVYPCLRNYMPNKPSPRSIPYIFLVYSPSYKGFHCFDPITSCLYITRHAQFDENHFPFLNSSQARPLSSLTFSNFLELGLLHIDPPSPSPAPSSPHITQSDPCAICTDPVDESLQATDSFVGPSSLPLSSPLIEARTSPPVPAPAISLGSHPMVMRAKVGIFKTCHLANLGVLCSSGLLSALLVSTKLKGFN
PITA_00921	scaffold164589	28652	29853	1202	+	Ribonuclease H	MGCFTWDKLIDSWSGPIPLWKEGRDLNLPASLLPIWNSVKEDLCSLGIFRSGTCDHLIWTVPKAKSHVRVKEIYTIMISPISPGFGPLFPPCLWKSGCPLKMILFHGWSLTTGIYHGKTYEGEVGMDRADALCVKPRRNQTSICSSIATHLFRYDSKEPLKSTLFRILAFQDMIPEKVKTNKAYKNMPDVFSFQVPCAFFDGAEQNNICGCGVHIVMDDNLQYFLSWNGGHGSNSMAEARALIGLLAFCVFLDIQCISIYGDSKSLIDHVNGAGLINCPHLFGWLSRIMHFWRSMKQLSIHHIPRSRNAQADLLSKEGLAMEPGLWSLRVLHDESSYYIQDFCISGM
PITA_00922	scaffold164596	144488	145611	1124	+	Non-LTR retroelement reverse transcriptase	MKETTLTSDPPRKAGRKSNKENRDETTTKEMATGTQQPMDTYLDKQKGSGEKAKEKSGTHSKAGGNFFADPSRDSLETLIQVHNLIDIPPQNGKFTWSNKRIGIHNIKERLDRILVHERIVAGFSSIKSKIIQASASDHKPVVLTLDKGRNLGPLPFKYNKSWDSKEDFRKLVQDQWAKEVVGSPHYIWETKLKSLRIAIKQWARDNAAMENKKRIDLHK
PITA_00923	scaffold164606	114173	115325	1153	-	RNase H domain-containing protein	MANISEAVSANFIATPDQSSWAQEEREWYNNFNISHSQNPPPQSKAHQKQSNWKLRGTKEEISQWILAQNHPLLFFDGASKNNPGAAGAGGIIKNQNGTPICSYEWGLGTSNNAAEAYSLLLGTAILSRCGLRNVIILGDSAIIISAMITEQQINPPRNCHNINHLIGLSFLDPPFSFTPSSFLSSFDPRAMHPHSSRDPSDYSGKCPLNPSGECTSNLKQDPPSVPAVKNIPPPHHEWSPSSLYIPSPFPDLFRNPLLFQYQIGRAVCPERGSAVHCSENNQCDRTSQLFRPIDLLFSNKNSSQQSFND
PITA_00924	scaffold164608	6050	7601	1552	+	Transferase activity, transferring hexosyl groups	MAPHVLVIPYPIQGHITPLIRLSEMLSSKGILVTFINTESNHSKMMKARSYHDTNSVDQNSNIRFAEVSDGLPLDFDREANSSEFHRCVKEKMRDSAEDLIKSQLDAETGKPLFSCIIGSSFLTWAFHVAKKFEVPFVAFWSQSVTVYTIYRHLSMIKSNGHFPPKREDPKDIIDYIPGLPPLQPEDLPQDIQTGDLSHAFHTLVVEQIALLEDTEWIIGNTVYELEREANDAVQETAAPIYSLGPFIPSVYLEAECKHKEMSMNTTSLSLWEEMDCSLWLDSKARSSVLYVSFGSKARMSKTQVEEIAMGLLESGQNFLWVVRPGMLHSDDDCSVLPAGFSEKTKNQGLVVPWCTQLSVLSHPSVGGFLTHGGWNSTMESLSLGVPMLVFPQGIDQYT…
PITA_00925	scaffold164635	157282	158865	1584	+	Retrotransposon protein	METNGGRGEIPSYKNMVTGETSKERMQNETRMNNEGNPASGANWQPGLREDKERIFEGGLYFMNNADLFMRHWVECYNSDKEKMLAAPVWIRLFGLPTTFWDPDILEGIGNAIGSFVKVAESTKRGRYTSYSRICAYMNITEPLPDFIELEYHDEIWQQPVDYKHIPFRCRRCHEYGHLFRQCPLSQIEDIRIQREEERVAGNPKQGNEGFKEVQQKKKQGINKPQRQKPKEIINLDSQNKFKILQDEEIEMGENVESEGKTVEAQAKGLILVKDYWKEGGENEIWREWKGPEGWGNNIEEEKKDRIRKEMNSRRIKYREGPDILRWGENIKGTFSIKEAYTLKIKQTQDVQTQDWPHLWKKRWWPKVTLFAWLVGRKRILTWDKIQKRGFQGPSKCSL…
PITA_00926	scaffold164640	1372	2058	687	-	Retrotransposon protein	MPQYLTKFTQCRDELGSVGVTVDDEDMEEIRRSTRDSSSSMHDEENCALASKAKKGKEKVSLSDSSSSNDGKKVEKLKVRCFRCHEVGHYAANCPRRKSKKGSGKGSEGEALASQFELDFTLFACMVSSMVGSGWFLDSGASFHMTGDKSLFSTLEEKDLQILIAMGNDENYSVSGVGTVIFRGSMELTLP
PITA_00927	scaffold164651	110473	112028	1556	+	Retrotransposon protein	MLQGGRVRTLSGVLHILTLARNLISVSKLDDAGIKIVFEKDTYKMVRGTLVLMRGVRIGTLYKLQGSTVVDECNSSMVPKNGVENLVVSREKTMLWHQRLGHIRENGLRVLHGKGMVEGMSNSSLDFDFYENCVYGKQNRKKSEAFDRFKEFKALVENQTVKKIKVLRRDNGGEFCSKEFEEFYKKYGIAWQKTTPYTPQQNGITERMNKSLMERARSMLSGARLGQEFWAVVVDTACYLVNRSPSSALDDKTPQEVWTGKKPSLSHLREEESNSIAEEESEDQEPQTPAVRRSVRERGQPERYNPSAFCSNFALSVTDDDPRTVKEAVDSEDGKLWKEAMVDEMASLHKNEAWDLLELPARRKPICSKWVFKKKMNVEGKVEKYKA
PITA_00928	scaffold164653	183458	186706	3249	+	Leucine Rich Repeat	METKSIAAWISRLNCLVCAWSLASFIVNPWCHALPQEAQILLQMKESFKNDPHNALDSWMIDSANAPCNWDGITCDNSTGMVTEIALEDKSLNGPLYSGLCNLPSLEKLHLGFNNLYGILPPPLTNCSNLQSLNLTTNSLSGTLPDFSGLKSLKMLDLTTNKFTGQFPTSLGNLPELTSLNLAENPFTPGTIPRELMSLKKLHTLYLATCNLIGEIPLFIFNFTALVLLDLSDNSLNGSIPKEISNLRKLYQLELYSNYFSGSIPGELGHLSFLRNLDASRNSLTGSIPQELGNLKNLSYLQLYSNNLSGQIPESIGELPLLEGLSIYENNLTGQLPQKLGSLSKFNMLDASQNQLNGSLPKDICKGGNLQYFLVLENYFTGELPLSYGACQSLIRFRV…
PITA_00929	scaffold164672	55945	81901	25957	-	Lycopene epsilon cyclase	MAFVSHHSMAPPRRTLKEGISVYNPGHIAFASSSKFFKCDFMRWVHPPNSKKKRRRGCISDSTSFNQLRTQSPMCSAMSIFRTHGIHTIKSLVTDACDISIAEEEFADEQDFIRAGGTELEYAQMQATKPLDQPKITDKLQPLRLGDERLDLVVMGCGPAGLSLAAESAKRGLTVGLVGPDMPFTNNYGVWEDEFEGIYYFILFVLLFKFNSKTIRRKRRDYGK
PITA_00930	scaffold164678	40529	46492	5964	+	Resistance protein	MASSSHSDNNDYVFDVFINHRGPDVKKTLATDLYHRLCKHDLRVFLDQWELRAGDNITPQLESAIRTSSVHIAIFSSGYAYSKWCLDELVLMVDSMSKSKSTIIPVFYGVKPAELRWTKGGKGVYAKALCELQQKTNVDGQPRYHSDELKKWRKALSDVAEIKGFDGETYNSVKPGINLLLVEQLLEDVVEGVLKNVKRRLYVSEYPKGLEGKLKDFETIMSLPQEDGKVRVIGIVGLGGVGKTTLAKEFFNRQRSKYKRCCFLFDIRENPLTTLQSYLLKDLVQLDRQIRSTDEGKEKLQTYLPSSDCLIILDDVDHIQQLEALLLPAKDVLKTSSLILVTSRNKDVLTSSDIPESSIYMLTGLDPQHSEELFCSHAFGQLHPVAGFDKVVKNFLDSC…
PITA_00931	scaffold164692	66245	67719	1475	+	3-ketoacyl-coenzyme A synthase	MARLASIEIDLVMGILWLAFENAVATSAELQWLGDFRYLKEVTVTRAIEILLAVCCMLGGGLFLITRQRHSSHQLESISAIGAGEETCLPRCYFNDEMVATLEEARVEMEECMVTVLDELFRKTYVEPWEIDIVIVNVSTFGPAPSLTAWIVNRYKMKENVKTFNLSGMGCSASLIAVDMARDLFKVYRGSYALVIGSENITANGHYEGNNKSMMVTNCLFRVGGYALLLTNKGNDAGRAKMRLLHAVRTNVAAVDEAYDSVIVKEDDEGLSGVSLSPLLMDVAGDAVRKNMATLGPKVLPITEQLYYAYNMICIKALKMNLTPYIPNFRLAFQHFCVHPGGRGVINAIGKSLQLSDYELEPSRMALHRFGNTSVSGIWYEAAYMEAQRRFKVGDRIWQ…
PITA_00932	scaffold164692	105112	105775	664	+	3-ketoacyl-coenzyme A synthase	MVTVLDELFSKTCVEPWEIDILIVNVSTFGPVPSLTAWIVNRYKMKENVKTFNLSGMGCSASLIAVDMAKNLSWLLCSVGGYPLLLSNKGNDAGRAKMRLLHAVRTNVAAVDEAYDCVMVKEDDEGLSGVSLSPLLMDVAGDAVRKNMATLGPKVLPITEQLYYAYLDSFIFSLVSLWRKLQLGNECMFHLR
PITA_00933	scaffold164707	563	1621	1059	-	Retrotransposon protein	MEDLLVDNDQWIAVDPGTKPTGVTDEEWKKLDRKAKSTKRLCVSDSVLLNEGHFRGECKSKAPDKGKGSDDAPSAEAKTTSDEGGDVYLASSSTHVDHEAWLVDSGASFHFTPHREWFCEYEKYDGGDVFLGDDRKARIIGRGKVKLKCKVEGLEPFRVFCIFLRWPEV
PITA_00934	scaffold164707	105062	106460	1399	+	Retrotransposon protein	MVCGALVLMRGVQIGTLYKLQGSTIVDGCNSHVIPKSGAENLVVSGEKTMLWHQRFGHIREKGLRILHGKGMVEGMSNSSLDFDFYENCVYGKHNQVSFPSGSKRAKQILELVHSDVFGPMKVPSLGKSMYYVSFTDGFSRKTWIYFLKKKFEVFDRFKEFKALVENQIEKKIKVLRTENGEEFCSKEFEELCNNCGISRHKTTPYTPQQNGVAERMNKTLMEGARSMLSGVGLGQEFWVEAVDTACYLVNRSPSSALEDKTPQEVWTGKKPSLSHLGNKEGYVQPRLVFREVKDVIKHEVQPKEPEKIEFALKDEESDSTVEEELEDEEPQTPTVRRSVRERRQLERYSPYAFCSNFALSVIDDDPRIVKEAVDSEDGKLWKEAMVDEMASLHKNEAW…
PITA_00935	scaffold164710	2020	2742	723	-	Retrotransposon protein	MLFSALWAYRTSVKTSTGFTPFQLVYGLEAVLPIECEIPSLQMAIELLPATSEEERHLLYLAQLDENRHDAALAIESHAKRIKAQYDRNVTPRNFSKGDLVLLYDQANDKLGAGKFVPMWHGPFVVKRKLAKGAYELVDFDGVSLDVDASSNILLVMLMALVVVHRTFLPQLGLSIRPLTS
PITA_00936	scaffold164712	65349	68632	3284	-	Retrotransposon protein	MLLQVVFDCSNNQDEYEALIAGLKILRKLNAKRISVYGDSELVIKQVRGEYQAKHPRMWAYRNAVLDILRLFSEYTLTCVPCIQNSIADALAKAASSLKIPMNSSNKFEIHVKHRPTIPDNHRYWQVFQDDDEIDDFLQNKGKFKETSIDVENDDGKGNGTNDIQINEMDVLQLKNNIIPKGLIPLEELFDQDDVAHKPTLQPTEKGVEEVNIRTAANSKLVKLSKALPQKIKDKYISLLSSFTDVFSWDYFDLKTYDTNIIQHTIPIKPNPKPFRQKLRRLNPKLFPSMEKEINRLYKSGIIVPIRFLDTISNLVPVRKKTGEIRLCIDFRNLNKVSLKDNYPLPKMDHILQRVVGASQCGCHISTCNELDFANEKDFFLVVYLDDLTVFSKSDEEHM…
PITA_00937	scaffold164712	171591	173807	2217	+	Receptor-like protein kinase	MPRTVYQVEFMAVAAALCFLTSCLGSQYHGCVWETCGGFQFRYPFGKFKSGCGAPGFQLYCDQNRYPLLTISGEDYLVLQPSSFGNGTGNARITVVNYNLWKALQGKGSNRSCKYSEFWWHASHFHLAQGYTSLTLWRHCNESISREGFQKWSLCGDDWYSISNSYSGRHLCQTSLQLPISSNLTIKQNDDLITALSLGFEITWSIDTNRDRSCGPCLDSKGSCGYDILEPTKFLCYCYDSTSSPDRCPANPDGRKSKYTIIVGCSLGVVLIALAWLFFAFNAKKKNPLPNSSTSTLKGENCLLENAY
PITA_00938	scaffold164729	801	1953	1153	-	Retrotransposon protein	MIKLFTLELQNNDPLDLVSKVKSIMHDIKSTKVELYIPLITFLKALYPTYSNYLESLQANGNLKDITFDSLVKKFAEREKAFGKKTTPESSEEAVFLAHKEKNLAQDSSRRRGGRRGRGRYFRGGGVDTLKEKRKIYTTYAAKEMDHMMPLHARATCHMTHRNIFFEEFIDNVDGVVYFADQSKIKPSGLGTIKLKLPSLLDVLLHHVLYLPQPKRNLLSLVHIHQQGHSIHMFDDKLEVRKASDHSLVMRGIEEERLLKMQGTSAHAQHFSYNSHYEEGTLPSSLLWNARFVHLNYDNLRLLKKNVVAGLPTIPRKLKQCDA
PITA_00939	scaffold164738	3763	4971	1209	+	Alpha/beta hydrolase fold	MEAGSKHFVLVHGACHGAWCWYKLSDLLKKTGHQVTAVDLAGAGLNPKDGNGIRSLAEYNEPLTNFINALPHGDGTENEKVILVGHSSGGLNLTYTMEQFPQKIAAAVFVTAFMPVSGTTPLQFMDQVYQRNQTWGDTEFKYGDEGQPSRPTSFKFGSNFAQEYLYDKSPSQDITLAGTLLRNSPALDEEVVYSSENYGRVPRVYIVAQQDKAILEELQKKMIADNPPDRVYKLEVSDHSPFFSCPAQLAQLLQEISNTF
PITA_00940	scaffold164738	69483	296644	227162	-	N-acetyl-gamma-glutamyl-phosphate reductase	MNFDNEGRGLASDGSDKREAKISSGVSKAGGGEADPAIPGPLRTAEGTNRQAAGSPQIVRLLATHPHFKITLMTADRKAGQSLGSVFPHLITQDLPDMVAIKDADFSKVDAVFCCLPHGTTQEIVASLPTTLKVVDLSADFRLRDTSQYEEWYNQPHRAQDLQKEAIYGLTEILRDNIRNARVVANPGCYPTSVQLPLIPLLEAGLIQTRNIIIDAKSGVSGAGRGAKEANLYTEIAEGINSYGVTRHRHVPEIEQGLCDASKSKVTVSFTPHLMPMSRGMQSTIYVEMTSGVKIEDLYQHLCSRYEDEEFVILLQKKAIPHTRNVRGSNYCFMNVFEDRIPGRAIIISVIDNLVKGASGQALQNLNLMMGYPENLGLLHQPLFP
PITA_00941	scaffold164738	297796	302013	4218	+	Non-LTR retroelement reverse transcriptase	MGSSLKLKAIKDLINQEQPDILLIQETKTTEQDFLLQTQRFKNYTGISKGSDGASGGIGTLWNKNKWEIINSQLCNWWIRTDLKNKNTQEVYFIYNIYAPNHYRDKTSCWNSLEADLSSIHSSWIILGGDMNLIRQVEEKYGGNFHADPSRDKLETIIQLFNLIDTPLSNGKYTWTNNRAGAHNIKERLDRFLIQEGVAGNFQAIRSHIIHGTASDHKAVVLTLDKGINLGPLPFKYNKSWDIHEDFRTLVRKQWANEVLGLPHFVWETKLKQLRTVIKQWARDKATSERKKKNDLLVEMESWHKEKEQTQYTAEDLEKEKNLYKELYQRNRVEEEEQRMKSRCLWLKAGDKNTSFFHNNVKIRRASNQIDKIEVEGRELKEQEEIKNAAFNHFKALLL…
PITA_00942	scaffold164745	80386	81644	1259	-	NA	MIPSNSINNLSINEDNLGDSNMSTNGNEGPDSINGHEDLGKNVPLPSSSRNSKVVNLSSYSFSPSIFGLLSKGLNFALAPRKIPVDDIICDVEHGIRDLLDNIKDTIRQDCAVVLRKAKPPRRNLYKEEFDALKSLNQNEDIVVLKADKGGATVFLNKDDYRKKMLDHLLNSGSYKKLAMNPLKKISKTVAHAIKSSSSVGTLSRKLIESNPIAPRIYGVPKIHKEGVPLRPIVNTIGGPTYLLVKFLALKLKPFVGRTESFVKDSTSFIMDLKDIRLDPEDILVSFDVVSLYTCIPIKEAMEVIYRLTDPDTARLVETCGVAMGSPLSPIVANLFMEDFEAKALASARLLPKLWKRYVDNTNVIWPHGHEELDRFLDHLNS
PITA_00943	scaffold164766	303	963	661	-	Retrotransposon protein	MIGSLLYLTGTRPDIMHAVGIVDADWARSVDDRKSTSGGAFFMSSRLVSWFSKKQSSIALSTVEAEYVVAASCCTQLLWMMQTLQDFQITCTPPMSLLCDNTSSISISKNPVMHSKTKHIPIKYHFLREKVLEQKVKLEYVPSKEQFADILTKPLPRETFEYLGQKLGVVDASSYC
PITA_00944	scaffold164768	19572	23552	3981	-	Non-LTR retroelement reverse transcriptase	MLMQERPNILFVQETKCNMKFLEKIAIKVWPGGQISTVDARGASGGLAILWDSRIIQLSNIHANKHFIQATFHLLGTNTHGHITNVYFPQESQQKAEVLDHLTALNSNRQYPLWIAGGDFNMITRTEEKQGGRDIGIRDGHLLKNFVRSNWLIDLPSNNGLFTWTNKREGDLQIASRLDRFLISDNAPHLGGDIISSILPISGSDHWPIELQWQRPGNTTKRPFRFEYFWLTHPNFKDFVRQSWLNYQPSGTSKMARFQKKLQLLKKDIKHWNLNTFGNIFAAQAALNQNMKQIQSRIMAEGRTIELTQQEQKIEDQLPNRALQEEILWKHKSRIKWLKEGERNTKFFHNTTIQCRMHNLISHIQNEQGERVESHEGIEENFLNYFKEVHQEPNINRLP…
PITA_00945	scaffold164768	121079	125715	4637	+	GDSL esterase lipase	MAPLFSFCCVGLIYGEVATEVTTMCIFGDSLIDNGNNNYIASISKANFFLYEIDFFGGHPTRTFCNGRITVDFLENWIANFGKSLEDLASQLGSTVAVFKFQGSLMAPLFSFCYYILLCLHNFWEAVIEVTTMFIFSDSLIDNGNKKYKGRISKANLLPYGIYFFGGHPIRRFCNDRTTVDFLEDLTSQLGRVVAVAQHLAKSIFSITFGSNDYINNYLMHPFYPTIGFMWNIYASSMQLGSLQVRSGSNGSSGMHSDSNSNGSYIDSVNQHAILFNSKLKYILGTLSLNMPSADCIYGDAYSAVKDMMQWVLSDAFQVK
PITA_00946	scaffold164776	18781	19999	1219	+	Cytochrome p450	MMVKSILEHERQGKAVNLGEVLNICAANVLGQTMLSKRMFDFQGRRAGEFRQLVVEQTDLAGKFIIGDFVPSLAWMDPQGVRTKMKKLHIRIDEFISKMIKEHQTVSCNGGKADFLSILLPLRDDADSEEGKLTNDEIKGLLLTMFNAGTDTSSNTVEWAIAELIRHPNIMKRCQEEIDSVVKGEQRKLKESDLRNLPYLQAVVKETLRLHPSGPLLLPRMTVEACDIEGYYIPKNARLMVNAWGMQRDPGVWERPLEFDPDRFTGSNVDVRGSDFQLIPFGAGRRICAGMSMGIRMVQLMLATLLHSFDLSLPNGQPPETLDMAESSGLTLRKAAPLLVVPAARIPIHLYK
PITA_00947	scaffold164784	17732	211052	193321	-	Clp protease-related protein At4g12060, chloroplastic-like	MNPLTQVKNIQKITAREAAAGISEDASWHAKYKESAYVFVGGLPYDLMEGDLLAVFAQDFAVEPYSVDEMKERPRHVKVKDPTKSSSLPEKIDEKKVRDLLKRWSARAIKSFSMAELEARKMKYPNTGTEALLMGILAEGTSPASKYLRANGVTLFKVRDETVKLLGKSYPLYTSPEHPTLTEPAQKALDWAVDEKIKSGESGDITTTHMLLGIWAQKGYAGQQILANLGFDDKNAEELAESIKEEVAFSSK
PITA_00948	scaffold164788	2708	17624	14917	+	Retrotransposon protein	MDTWNTLLRFPFSKRIPGSFYESVLSHENGYSRYMGWKAFIKAARNSLTKREPKERIPGVHLPFVQGTIDKIARILKMHSIPITFRPLNTIRMSLRSANDPIHPKDMKGVYIIPFSCGTPYIGEMGCSINQRISEHAANLKHMRSKSSALAEHAEKTNHHVCIEEASVIARVSQFHHQKFREAPEIEKRLSNLNREDGWKISRCWVQLSLPSRFLPFRPFSSPPSFLDQLVENKVIVDIDPA
PITA_00949	scaffold164790	7072	8135	1064	-	Retrotransposon protein	MGILHIPALARNLISISKLDDAGVKTVFEKETCKMVRWALVLMWGVRIGTLYMLQGSTVVDGCNSSVVLESGPENLVVSGEKTMLWHQRLGHIGEKGPLILHRKGMVEGMSNISLDFDFCENCVYGKQNRQGIEEFYKKCGMAWQKTTPYTPKQNGVAERMNKTLMERARSMLSGAALGQEFWAEVVETTCYLVNRSPSSALDDKTPQEVWTGKKPSLSHLSVLGCDAYVHVPKETQTKLDSKSEKSIFIGYKNGLKGLSFGTK
PITA_00950	scaffold164793	13338	16165	2828	+	DNA polymerase	MIEHTKRLVEERFTIVGGYQYNAEVVYGDTDSVMIQFGVPNIEEAMTLGREASYYISVCYLTYAFMQPIKLEFEKIYYPYLLINKKRYVGLLWTKLDAYDKMDTKGIETVRRDNCLRVKNLVIECLHKILIDRDIPSAVQYVKNNISDLLMNRIDLSLLVINKGLTKTADDYAVKAAHVELAECMWKRDAATAPTVGDRVPYVIIKATKGARLLLRIFEPILKNESKELLHGSHTRAVSVSTPSNSGIMKFSKKQLSCIGCKTPIKYLVNTSRGCPACGFLAYTKKIRHFFHIAMEEKQNCIRKQLQMVSWYSNTITLYLENLKYALCLLFSPRFSII
PITA_00951	scaffold164816	151522	164521	13000	+	DUF26	MIKGQVACTSLSGLRRYDQLHSSKTLQAAATKSVELISCAATAMKMQQLMRSMLLTFTLLTCLHLSVGQQIDFTSGIWNGERCSTGNSQYTNGSPFQLHLNRVLGSLEANVSMNGFNTSSVETGKNSNDSIYGLLQCRGDLNSSLCQQCAYMKITMLLETCQNSTSGFIQLEGCFLRYDNDYFYNYSEGSQPYGVAYNSNTTDLPFPSAVLNALLHITEAAVQSPNLFVCNDPENKLGEGGFGSVFKGVLPDGREVAIKQLNIGSRQGDNEFLNEANLITRVQHRNLVRLLGCSVQRSERLLVYEYLHNSSLDKIIFDTTKRHLLNWRERYDIIVGTACGLAYLHEESEIRIIHRDIKANNILLDDKYRPKIADFGLAKLFGEDESHVSTRVAGTRGYI…
PITA_00952	scaffold164816	242024	243013	990	-	Retrotransposon protein	MIKLFTLQLKNNDPLALASEIKSIMHDIKSTKVELDIPLIAFLKALYPTCSNYLESLQANRNLKDITFDSLVKKFAEREKDFGKKTTLESSEETVCFSHKEKHPAQDSTRGRGGRRGRGRYFRGRGGRHSQGEKADLHCTRCKRNGSHDASTCKLPWDKIDQRRNQQKGKTDDTDKGATYHMTHRKDFFEDFTNNVDGAIYFSDQSKIKPSGLGTIRLKLPGLLDFLLDHVLYLPQLMRSLLSLVHICQQGHSIHMFDGKLEVRKASDHSLVMRGIEEERILKLQGTSAHA
PITA_00953	scaffold164819	86131	87346	1216	+	Stress-related	MSSESDFQNDDGEQELRYLGFFQDAAQKATARLSSIYGYAKENSGPLKQGVYAMEGAVKFFVTPVYQKVEGKPLEILQFADKKVGNVIDKLDSIVPPALKSRSREFYGAARKAPEVARSVVTDVRQVGPVEKIKEVGKTLYAKSEPSAKKLYNKYEPVAEKWGLLAWYKLRQFPLVPQVVEALIPPSAYCVEKYNYGVQYLSDGEYRVAACLPIVPVEKIKSTIYRELGKKEDKQIEIAQESEVKVDSSDSD
PITA_00954	scaffold164827	67146	68188	1043	-	Endoribonuclease Dicer	MDQVVQSLQSPSIDTEDSASRLEEDDMSKLEGILNYEFRNKCLLKEATTHSSINNTESYERLEFVGDSVLGYLITKHLYTAYPHLQQGTLTFLRSRNVDTEKFARVCVKHGFHQYLLLNSPALQQIIEDFVKDIEDESKSFRCGDFKPPKVLADIVESIAAAVFVDSGYSKDRVWEVFKPLLEPLVSPETLELHPVTKLQELCQKQGKDIDYKNSWVGNMVRSQVLINGEVVGNGEHHKKELAERVEAKDALHKLKKEDKVDKSSKDETQTGNHEQPLVAQQKLNNLCMK
PITA_00955	scaffold164830	24725	28080	3356	-	SPOC domain	MSIVKNSNEAQSSAATKFLWIGFPPCIPIHEQRLYNALILLGEIESIRIFPTTHHALVEFRSAEEARRTKDGIQGRLFDDPRIQVLYSNGKNEPVADHKVMSPSLPREGPSPSGSGSQFGSGQGFGRVSTIGPTFPPQRNLHGTETLTRVSLPAPAPTFHKSPDRVNVNSSGPGNWSKPTPMPTFEVLYSNGENGPAADHKVNSSFMSPSLPRARGGPSPSGSGSQFGSVQGFGPLGAIGPSGSQFGSVQGFGQVRAIRPTFLPQGNLHATQTLTRVSLPTPGPTFDKFPERVNINSSGPGNWSKSRSVIDPTNSQWPNLHGTEPLRNVSLSAPVPTFHKFSGTVNINNSSGGNWSKSPPVIPSTKPPQRNLHGTQTHGNASFSIPAPMFHQFPGPVNI…
PITA_00956	scaffold164830	82404	115927	33524	-	Peptide transporter	MGVTDPWLRRPWDIHPYPRVSCVDVKEGMCWALSKMKNASQEGKIKYYALAVKFWITPVIGAYIADTHWGRYWTFTVFSFVYILGMILLTLAVSLRSLRPPECNSASTTCEKASSLEVGIFYFALYILAVGTGGTKPNISTIGADQFDEFDPKEKLQKASFNWWIFSVFLGMLFADSFLIYIQDRVGFSVGYAIPTAGLIISFVLFLISTAFYRHKPQNGNPFNRMSQVIVAAVRKWKVKVPSDPDQLYEVDRKEYVAKGRFPISHTQTLRFLDKAAIKDGSSSRWKLCSVTQVEETKLMIRLLPIWVSLFIPSTMLAHLSTLFIKQGTTLDLHMGHHFEIPAGSLTTFFALSMLLTVIIYDRVLVKIFRRFTGNPRGITILQRIGIGLFIHMITMAVA…
PITA_00957	scaffold164830	125816	130233	4418	-	Peptide transporter	MESEGLIAMDGSVDLKGRPVLRCKTGRWKACSFIVAYEVFERMAYYGIASNLVIYLTNKLHEGTVSSSSNVSNWSGAVWITPVIGAYIADTHWGRYWTFTVFSFVYILGMILLTLAVSLRSLRPPECNSASTTCEKASSLEVGIFYFALYILAVGTGGTKPNISTIGADQFDEFDPKEKLQKASFFNWWIFSVFLGMLFADSFLIYIQDRVGFSVGYSIPTAGLIISFVLFLIGTPFYRHKPQNGNPFNRMAQVIVAAIRKWKVKVPSDPDQFYEVDPKEYVAKGRFPISHTQTLMFLDKAAIKDGSSSRWKLCSVTQVEETKLMIRLLPIWVSLFIPSTMLAHLTTLFIKQGTTLDTHMGHHFEIPPGSLTTFFALSMLLTVIIYDRVLVKIFRRFTG…
PITA_00958	scaffold164839	18797	19537	741	+	Retrotransposon protein	MLRQGRDQDVPKFTNIFHTLHTQLGIKDFELHLFKQKKRDFGYANPKTKGQGQGGVTQENPSKLQENNNTTKSKKDTGKWCDFHKSPTHNISECRTKQSLVAELRAFESNACSEPELERDKGSGKVKQIIDADPSTIVATAGIQKNELEDPEEGERPFHSQMWVKGSPLQFIVDSGSQKNLILAEVVKRLDLPTTPHPQLYNIGWLHVG
PITA_00959	scaffold164839	52465	64388	11924	-	Endoglucanase	MFARDKWGGTFEITGDYVTNFDDRSREFDIEKAGSSEPTLEEAQQSWLLGHGEQKEKIKYDDLGRIMFSPKAAKWIVSICMVVLCLWVSSLSLPNLCPRITLGASHMTITLLHFMRLSFCVKMRTNTKSDSVRSGASDQGKQYFVERSLWNEGLFE
PITA_00960	scaffold164839	65450	67734	2285	-	Terpene synthase, C-terminal domain	MWNTCDYNHKLSILVCSYWSEKGIGCGRESVVTDLNSTALGFRTLRLHGFPVSSDVLEVFKDQNGKFAGCSANVETEAEMRGILSLFRASLVAFPGEKVLEEAQIFCTSYLQEALKTVPISNDSLSREIEYVIEYGWLTNFPRLEARNYMDVFGKDTSPCIKYVQTTTMTQKLLELAKLEFNIFHSLQQKELKQLSRWWKDSGFSQLTFTRHRHVEFYTLASCIATEPKHSAFRLGFAKTCYLGIVLDDIYDTFGTMEELELFTAAIKRWDPSARECLPEYMKGIYMVFYDCVNQMAREAEKTQGRDTLTYARNTWEAVFDAFLEEAKWMSSGYIPTFEEYLENGKVSFGYRAATLQPILTLDIPLPLHVLQEIDFPSSFNDAASSILRLRGDVCGYQA…
PITA_00961	scaffold164844	37448	38108	661	-	Thaumatin-like protein	MGARTLAVSIYVTAILALILNVYLQGATGATFVIQNQCSYTVWARGIPVGGGQALGQGQSWSVDVPAGTSAGRFWGRTGCSFDASGTGSCSTSDCGGVLSCTLSRQPPATLVEYTLNGGNNQDFYDISVIDGFNVPLSLTPSDGSCYAPTCQMDQCPYAYLFPSDNTKTHTCASGANYNIIFCP
PITA_00962	scaffold164844	74083	81850	7768	-	Thaumatin-like protein	MGARTLAVSIYVTAILALIFNVYLQGATGATFVIQNQCSYTVWARGIPVGGGQALGQGQSWSVDVPAGTSAGRFWGRTGCSFDASGTGSCSTSDCGGVLSCTLSRQPPATLVEYTLNGGNNQDFYDISVIDGFNVPLSLTPSDGSCYAPTCQMDQCPYAYLFPSDNTKTHTCASGRFWGRTGCSFDASGTGSCSTGDCGGVLSCTLSGQPPATLVEYTLNGGNNQDFYDISVIDGFNVPLSLTPSDGSCYAPICQMDQCPDAYLFPSDNTKTHACASGANYNIIFCP
PITA_00963	scaffold164850	5307	7303	1997	-	Retrotransposon protein	MPGIDPEIVDHEIKTYPDAKPVQQHLRQIHPRKAAAIKAEVEKLLKAGFIYLIPLTDWVSNIVPMNKKQGTIRICIDYRDINRACPKDNYPTPYIDQIIDDCAGSEIFSFMDGFSGYNHINILPVDQPKMSFICPWGTFAYCKLPFGLNNVGATFQRAMSYAFHDIKHIVKPYLDDLPAHLLHRADHIVHLRAIFMRCRHYRIRLNPTSVEAIIKLPPPSSLRQLQSLQGKSNFLRQVIPNYAEITKGFTQLLKHNTSFFWDEIAEKSFDALKHALTHAPLLHPPNYNQDYFLYLTASYSTIGMVLVQEDEFNMEHVIYYLSRMLNPTKQKYSHVEKLALAAVQVVQRFRHYILLRKTTVISDCNPMIYILTKQLLGSKYSKWIVILQEFDLEFEKSKS…
PITA_00964	scaffold164851	39790	41577	1788	-	Reverse transcriptase (RNA-dependent DNA polymerase)	MEPVSKEEVEGVIKSMAKEKSPGPDGWSVELFLHFFEQIGEEITEVVEESRLKGEIYSPFNANFIALIPKKEAPESFKDFRPISLCNSIYKVIAKVIALRIKPILSRHISPEQFGFLNGKQIHEAIGVAQEVLHSVKMKNKKGAVIKIDLSKAYDRVNWTYIRLLLTHLRFKVDFISWIMGCITDVSYAILINGAATPFFKGQKGLRQGCPLSPLLFLLVAEGLSQLIHKSRREGKIKGIEAAVNLFISHLLFVDDILVFTNGSINELKELKNIFELFLKATGMQINSRKSQIIVEGLNRIEKEQKEDWSWLIAKIEAKISHWSFKWLSRAGRLTLIKSVLLAIPVYWAALTWVPKGVLEKIRRICSRFLWAGSKESSVLPWVAWEKVARPKEWGGWGI…
PITA_00965	scaffold164851	42894	44672	1779	-	Ribonuclease	MVSPEEGIDLDPSKEDILSVWGEDPTSENVARFFGSVESPAPSPYCSDSDRSTHTHSVEAKDSLENVLTHLEGKKQHQIHRSSRGCTKETVRGVQIPVDLQISGPEVHRGQLRNEAPRVPERGAKPAEGQRKKQKLIKSQGVERNLVLGMDVQIEEVLEVAECTLVGRVRGKKLSPVYIQTWGMQKWHSDLIRDFQVQTLAKGWFSVRFENKEAADWVLKRHWSIENILVLLKNWSPMFDAVHEKADVFLVWVRALGLPSYLWVESVFKAIGNRLGSYLEADMSFQETHNRAMARILVNLRPSGGLAEKIILQYKEYEFEQILDYEYLPFCCHRCHEYGHLVKDCPLGSRRRRSQKLVARTDKTIKHTQDQPNKEKSAAQEEKSLELDMQQGSKDQEAD…
PITA_00966	scaffold164857	760	3782	3023	-	Protein BPS1, chloroplastic-like	MSKSLQFGKVKSSSKGSVFLRAMYGVKVTTIFLCSVVASTLARHSSPLIELHIPDQFLWSTTFMSLQRGINDEIKRCFANAIENVHPIVEKLSSADIVDGTEKVEHIRIAIQELQQSAQLLAQGLDPLSKQVNDFVHVILSERNALLDSLRLSAEGTPIRDDQS
PITA_00967	scaffold164858	45477	50329	4853	+	DUF88	MGSPATGRQVSIWWDMASCPFPPNIHSHSIPRLGDVLLCTFRINGHIQQFSAYGNFDRVDERVQHTLASSAITLRHVPPGRKETVEKTMLVDMLCWSMDESPPAILIFIVGDIDLSNAIHRLSQRTYGVFLVCYSAHQMAESIFAGVTEWVEWRVLLQQLVYVDFNSSRNIHFTNLASFNPTGVILDTDNNYFPTFRSRPYVSTLDDRMSCITTNTFLHRPNCEYGVPYPPCQVPQEIYGQSESVHHLSRINQSSIKDHNIPVRCNGNYRVLYLEKASMDDLKAWLIQFLKKQGRKGYPISLIYREFTKVTGKVLDLKHLGFPTLVKVLEEFKDVALLKSVSPTEIFMFPIQRGFQREWKPEDIHSDSDAKSKEKSHKDINTRKNEGPTIRCTRQSTEI…
PITA_00968	scaffold164858	76513	78818	2306	+	Armadillo repeat-containing protein	MLPILVKLLDEARQSWRRSSLFMYLEDLVANNEELQKLASQLEDSKWKILSFEVVSLSVINNVVLDFTPHKKKFFKCVGVMQSIRLANSMDPLLRLNAVWTLRNILYLEDMSVKRKVMEEFTIATLTSLIHGIPFLFMLKNDFNLVVVQQL
PITA_00969	scaffold164860	40654	56862	16209	+	Dehydrogenase	MKKLPRRAIKEAVDDSLKMDKIRIYKALTKRKKRQYTRQRQEYLLHLSKVAPKKFWRQILTRKTKDNNKIALHDWNFYLKKLYESPNVMDNLDTLLTTKEVFSLEDIKFGVNRLANGKAKDIEGYQAEILKIGGPVLIPHIHKLFNQAVKQGFPQPWTKSLVIPIFKSGDTNNPSNYRTIMISPLLAKLYGSILEKKLSIWLESEGKRAKGQAGFRRHHSTTDHLVTLRIIAEECRNDKSNLFCCFVDFIKAFDTVPRYNLWNRLEELKVPLELRAATIRLYENVLKGVASFGTTLAPKWDSLGVIKDTY
PITA_00970	scaffold164864	38915	39884	970	+	DNAJ heat shock N-terminal domain-containing protein	MVRNLSPKRTRGEDKAKDSDFNDENEVVYKEDDFKVVNVMGEGALDCKGKYVEAKKSGRGRRGWRLKKMMPWKVWAIYDDDDGMLEFYVCIKNVISQIKFKMKIVWLEAVTKKEKNVTNWLDDGFYQKCGNFKDELLGYFPKRVTFGPCTDSGILFGMKTLLQKLNKKQVVKLVPRKEFLIFSHQVLAKRLLGEEAPNSPQSCCELDIAATPEDEFKET
PITA_00971	scaffold164871	133151	138064	4914	-	ALA-Interacting Subunit	MNSNGATTSGGNGGGNSAAPRRQSRRPIFYKFTQQELPACKPVLTPGWVMAIFILVAAIFIPLGVVSLIASNSVVEIVYQYETDCLPMQYRVNKDAKVTYIQDSTIPKNCSQIIKVPKNMKPPIYIYYQLDNFYQNHRRYVASINNDQLMYADSGNTTTGCDPEATTENNLSIIPCGLIAWSLFNDTYNFSRRGISLTVNRKYISWKSDREHKYGKTVFPTNFQNGTLIGGATLTSSIPLSGQEDLMVWMRPAALPTFRKLYGRIEEDLKENDSITVNLFNNYNTYTFGGTKKVVLSTTSFLGGKNNFLGISYITVGGLCIFLAMVFFFMHMKKGRPLGDTAHLSWNNNSPEEKSS
PITA_00972	scaffold164880	17603	22396	4794	+	Serine carboxypeptidase-like	MSSLTKSMQFVVNLFTTHVIISLIITSLQLNCKAAPANARVESFPGYHGNISYEIYTGYVTVSETNGRELFYYFVKSESNPANDTLLLWLEGGPGCTGFTGFVYEIGQLWEFFLLLSVSMLKWFEAFPEFLSNPFYVGGESYCGINIPMVVQEIVNGKAHTTHGYLVGNGMADEVFDNSEVPFAHGKGLISEELYQAVKEACNSSYLYSTNASCESNLLEVSKVLMGINHGNILEPVCYPLSEKPESTGSQKLLTKRYEKLEITDQVVGSRSRISSLAVRLQHAYQDRQCPAVDKYHLSDVWANIPQVRKAIHAQSEEITGEWVRCTHDFKYDYQVSSVIEYHRNLTQKGYRALIYSGDQDMVVPFVGTEAWIRSLNYAILDDWRSWWVDEQVAG
PITA_00973	scaffold164882	12694	21239	8546	+	Translation initiation factor	MGRKKGGDDAPVQTGKNKKKNVVVDDDEYAILDDQSVGDAPLALSVPEDELSASLQGMALSTNKTSNNNGNKSRVKGNKKGKKDVDDGDEGFQKNTAEVDEEEVSQISFVGKKKGKKGKQSNRDDEDADDVNLGSVDGDGAADGNGDVKKNKKKGGGKAKPKASQADMFSVLAEFEDEGETESTVLDSLPVNDDFNVDESSELVFTGKKKSKDNRKGLVQKQDENVVHIVEPERGGGTSVNMDEPSELVFTGKKKKKDKKSATEEQKHEFDDNKETLDAEEADLITFSGKKKKSSKGGQKKIDEEMEYSVLEAKEEDEDAIVVLPGTKKTKGKNNKSLFANSSFAAALTDEEDTEDKSMGDNIEVEEKYRKGDDEMESDVEEAIQFTGKKKAKKGKKAN…
PITA_00974	scaffold164885	9072	10033	962	-	Terpene synthase, C-terminal domain	MFSVSRRVDSRNRPVCRRGGRRTQPPGCPPSPQAAFVSQDRPAVGRARGAQRRSAAPRPTGALQEYFENWKISSGHRIATLQPILTLDIPFPHHILQEIDFPSKFNEYTCAILRLRGDTRCYQADSASGEEASCISCYMKENPGSTQEDALHHINGMMEDIIKKLNWELLRPDSIAPISSKKHAFEISRGFHHFYNYRDGYSIANTETKDLVIKTVLELVPM
PITA_00975	scaffold164898	46921	53725	6805	+	DNA mismatch repair protein	MGIDWSTVQNVMDMKAVYGGFAAALVSQPVWVMNVVPIDAPNTLPVIYERGLFGSSRNVVIDFYWGMKLYPRIGKNFDIKVFTNCRFGMMSWAVLAVTYSIKQYEEYGRVVDAMLDAENAARVLGIFAHYDHNFLTASIPTFRLHVHVRRLVEAGYNVGVVRQTETAALKAHGANKARPFTRSLSALYTRATLEAAEALGEGEVDDNCRLNNYLMCVVEQPLISKSPKKSRNKLS
PITA_00976	scaffold164898	53765	54368	604	+	DNA mismatch repair protein	MIGVIAVETSTGDVMYGQFKDTVTRAELKSCLMNISPAELLLGVPLSPPTEKLLLEFAGPVSNVRVEHASQASPAELQCDILGSRLNKLVVSNFEFMQLNIEHEDADLRRIQRSTAATSVRLQDAIKNPKSQMPPIKIASVIRTLFTILRNVMDHPNETKSSCLRKARGLNHLL
PITA_00977	scaffold164905	37060	41301	4242	-	Camphor resistance CrcB family protein	MAGSRRLGDATGSPQDIVPVPSTTSSSAPVPMTACSLQLMPVSDELRNLQPDDQSTAKKSQGPTIGLMVSALPSLATFSILGVMIRFGLEILLGPGIAGLTASNSPLFIDLPVNMVGCFFMGWVGSVLKKEITDISPLLAIGLSTGLMGSITTFSSWNQSVISAITHGYILQGICALFIGTKLAQMSFLDGMQTAKLLKKLAFHNHLPQRSSENRDYKVQCIFILASSLMWIGSAVLSILDVHNPTRRKLWMGCAVGPLGTWMRWFLSKLNGQGITIGSRPRFKWFPLGTFLANTVAVIAEAGMALYQCRTPDHSMKLLMESFQLGLPGCMSTVSSMISEMHSLREGSKPWRAQFYLFITISSAMAFSFAIFSIPILIFKTKHC
PITA_00978	scaffold164905	58576	59354	779	-	Camphor resistance CrcB family protein	MSFLDGMQTAKLLKKLAFHNHLPQRSSENRDYKVQCIFILASSLMWIGSAVLSILDVHNPTRRKLWMGCAVGPLGTWMRWFLSKLNGQGIIIGSRPRFKWFPLGTFLANTVAVIAEAGMALYQCRTPDHSMKLLMESFQLGLPGCMSTVSSMISEMHSLREGSKPWRAQFYLFITISSAMAFSFAIFSTPILIFKTKHC
PITA_00979	scaffold164905	98595	106064	7470	-	Camphor resistance CrcB family protein	MAGSRRLGDATGSPQDIVPVPSTTSSSAPVPMTACSLQLMPVSDELKNLQAGDQSTAKKSRGPTIGLMTFIIQQEESYGWAAQWGLWEPGCAGFSQKLNGQGITIGSRPRFKWFPLGTFLANSVAVIAEAGMALYQCRTPDHSMKLLMESFQLGLAGCMSTVSSMILEMHSLREGSKPWRAQFYLFITIFSAMAFSFAIFSTPILILKAKHC
PITA_00980	scaffold164905	127831	131979	4149	-	Camphor resistance CrcB family protein	MAGSRRLGDATGSPQDIVPVPSTTSSSKPVPMTAGSLQLMPVSDELKNLQSTAKKSQGPTIGLMVSALPSLVTFSILGVMIRFGLEILLGPDIAGLTASNSPLFIDLPVNMVGCFFMGWVGSILKKEITDISPLLAIGLSTGLMGSITTFSSWNQSVISAITHGYVLQGICALFIGTKLAQMSFLDGMQTAKLLKKLAFHNDLPQRSSENRGYKVQCTFILASSLMWIGSAVLSILDVHNPTRRKLWMGCAVGPLGTWMRWFLSKLNGQGITIGSRPRFKWFPLGTFLANSVAVIAEAGMALYQCRTPDHSMKLLMESFQLGLAGCMSTVSSMILEMHSLREGSKPWRAQFYLFITIFSAMAFSFAIFSTPILILKAKHC
PITA_00981	scaffold164908	40459	48924	8466	-	Xyloglucan endotransglucosylase hydrolase protein	MVFLVIIFGICLTSVSARPVSFSGDFKVTWGDDHVRTRQDNSIELILDRNSGAGFASKHEYMFGVVSMKIKLVPGDSAGTVTAFYMSSERNDVRDEVDFEFLGNTSGQPYTVQTNLFTRGNGGREQRVDLWFDPSSDFHKYSILWNHYQIIFSVDDIPIRVYKNNEAKGVQYPSNQRMAIFSTLWDGDSWATRGGLDKIDWSKAPFVTSYTDFDIDACELPANPSCASNPNNWWEGPSYRNLSPDQARQYKWFFWLIWRQNQRFNEHLVAKLMEEQGRGFVGRFPLHL
PITA_00982	scaffold164918	87	1159	1073	-	Retrotransposon protein	MEDLLVDKDQWIMVDLGSKPMGVSDEKWKKLDRKAKSTIRLYVLDLVLLNEGHYKRDCKYKVPDKGKGSGEAPSAKAKTTSDEGGDVYLASSSTHVDHEARLIDSGASFHFTPHRVWFCEYEKYDRGDVFLGVDKKDRIIGRGKVKLKLQGGRVRMLPSVLHLPTLAKNLISVSKLDDAGAKTVFEKDTYKMV
PITA_00983	scaffold164919	22229	24501	2273	+	TMV resistance protein N-like	MGFLKGMGMAHMVTTGFLVAASILERHEAVSANKEACLYILEQMNILAKYVQELQQRPWLKNRMEARMKEATMLIVEASIDCCTQIGASKLSRFFSTTVNGEALAKFQKKLAEMGLCQFEIDMRLRKGQELKYPEYPKGAVGIEDPLGEVIERLEMGSDKNAVAVIVHGFGGMGKTTLADAVFARLFDANKEGYKYSYVRLFDTIASVPDVVKLQRCILTDLMMVEESEIPEIRRYEEGQQVIEDMLEKEAAFIYIDNVLLPDKVEQGRDALHHLLPKNMRNARKLRLLLTTRDKDAVRIRGVKPVFYPIKGLPHEVALDIFKKTLDGDSLQQLDTDQLNHLVKICERVPKLMMVVAGFISSEENVQQAYSAVLEESKINWKGEIGNDMECYIFAYENL…
PITA_00984	scaffold164922	10589	11891	1303	-	NA	MWVKGCQEFPHANQETNNAVESYHCYLKTTFLSDRRKKCARRMDWLLHMLLTIVETCYRFKEILKEEGFLNNYKREKKLESSVERARKIMDIDCCPHENITRAYWVRSQTDRDKKYLVTWYQDNICNDPPEINIEPQNHDEDVDATLMATNVVHEDAEALHLAREELFSYTHLILDNPPTTLARTIQLTDMLKKMLDEFNNLHVTDFDFTPGLESLDPSLKRKKSFLSPTKQRRSSRKNNGLGIDLNVDPSEYEPFEFRYLNKRGCHRSNNAVSMVPAMQQSPTMAITQDQREMQDHPTLLAMPGNYRISGEASSSTMTDHLQKDFNSSGNQ
PITA_00985	scaffold164932	698	3155	2458	-	Retrotransposon protein	MSMLDGFSGYNQILFHPDDLEKTTFTTPWGTFMYAKMPFGLMNAGATFQRAMDISLAEEKDKSVVVYLDDITVFSKKEEDHLKHLERILLKCRRFGISLNPIKSIFALTSGKLLGHIISEEGIRIDPNRVSAIQRLDLPRNKKEVQSFLGKVNFVRRFIPNFAEVVKHITKMLKKGADFKWTAEAKKSYEEIKKALTQAPVLISPNFTKEFLIFTFASEDTIAGVLLQKGSQGIEQPISFFSKTLANAELKYNILEKQAYALVKAIKDFRIYVLHSHIIAYVPSAVIKDILTQADPDGKRGKWIAKLLEYDIEIKPTKLVKGQGLAKLLTQSNLDCIDINFSTEISEISENEEELVQINEKFLTSKWYRDVAFLLQHNRAPDNLSKSKARFTKLKSLRY…
PITA_00986	scaffold164939	180515	181955	1441	-	Resistance protein	MANVNLTTAPDATFSGSASQAIYTVVFRQMGIHPAELRWTGGRDGTYPTALKILQCIFLCTQGENGGYARALSKLEKKTTFDSRTKKWRKALSDASQISGFELSACNGDEGELVDKVAEQVLKKVIKTPLSVAKYPTGLNKKVKDLEEIVENAATMSLHSLESNLLKDLIHTDLQINSTDEGTEKLRTHLSSSHHALIVLDHVDHIDQLDALFSPVKDTIHTESLILVTSCNKDILTSSGIVESFIYKQTGLNRQHSLELFCLHAFNQSYPVMGFAKVVEKLLETCHGLPLSLKVIGALQSNFFCVWN
PITA_00987	scaffold164963	7720	8653	934	-	Resistance protein	MAPVNFTSFASTNSYVYEVFLNHRGPDIKKGLATHIYHRIKELGLAVFLDQKELEQMLKSGSTIILVFYKVEPADLRWMHGGDRVYARDLGMLERKRAFDCPQPREEWQLVHEVVQQVLKKVCKPPLDIAKYPTGLNKKIKYVDRTLSLQQQSEKATILGIVGLGGVWKTTLAKQFFKRDQITIDLASYLISNPNLYLSYRVAFLTI
PITA_00988	scaffold164971	49656	88449	38794	-	Plant lipoxygenase	MGFGKMADEASYLKWNPFDGPIASDRHYEISFKWNSGLGVPGAFLLRNMHSRQFFLKSLTLDIPGQELPTRGDTRRFKETEGARYGGTTRKWKVYDRIYDYDVYNDLGNPDSSPELLRPALGGSKDYPYPRRCRTGRPPTKTDPKSESQPSGSEVTFIPPDERFPHTDFTDFGAHTTNAFANLIVPEITEGSENAFKTFEQIEQLYVRGFQKDNPLIEFARPQVFAGNKSAWKADLEYARQALASLNPMTFPPSSNLDPNIYGPQKSSITEPHIEKFLEGLSVQQAVASKRVFILDYYDAYMLYAQRINKLLEGTKTYGSHTLFFLTNEGVLKPVAIELCLPPTVEQELGVRNVYTPAEEGTEEGPLWLLAKAHARVNDAGEDEDGEQTMHCRESTRLI…
PITA_00989	scaffold164974	76805	77788	984	+	Retrotransposon protein	MDFDDAVGKDGAGIGIWIQSPAFQPAKVPSNVRVCSYKLDFDCSNNEAEYEAFITGLKILKKLDAKGISIYGDSELLKDNIIPRGLIPLEELFDQDDVARKTTLVPTDKGVEDVNLGTANQPKLVKLSKTLSPDVKAKYVRLLSEFFDGFAWDYSDLKVYDKNIIHHTIPIKPDQKPFRQKLRRINPKLLPSIEKEVKKK
PITA_00990	scaffold164975	585	1508	924	-	Retrotransposon protein	MANERLDKLETNMNELNTKFDKILQALDKGKEQALEDPYNDHEGESSHSPHAWRTHPPPNRNLPLSQRPPKLDMQKFDGSNPSAWLAQMEQYFELHRIDEQWTKIRVATILTKLRQTGTVDEYITAFEALAFRTHHLSDEFYTECFISGLKEAIKAQVLLHQPPTWSEACQVARKVERAITAQYSRTNFPTKGRPPQAHTMTQTLKVQKVSPQEMAERRKQGLCYYCDEKYPLAINVRSPSFLKLMPLTTAPLRKIHLLRNRRR
PITA_00991	scaffold164978	29210	49454	20245	-	NA	MLQLAPFCETMDSSSGHSIFRDVNGFFTTLTQGLDNLEQAISAHNFMSMDWLQQIVALLRSLHKEIIQLVQKLQLPVGDRWLDEYMDESSKLWDVCHVLKIGITGLEQYQNVVENVSMTLNANSSPTSQQCRQVMRSISGCWREALSLEEENKVLIETKIQADGKLFLQLDDKVIEANFAKWNGFNGFRGVMYAMKNTSSLLLMLLLWGLVYSFNENSIAVDNLCFRSSFFASSSRLQQRVDAEINRVKSSIKTTMYSRPAFFLYEFGKTQSLMGELWTQLDLRSRGSQQGDNNTVDYQESLIDKIEQLEHFSGLVKSGLENIDSQLDDFFDEIVDGRKMLLDICSQSVSDKNHIHLCIRNGDPYFREILQEFPIT
PITA_00992	scaffold164978	96121	97257	1137	-	Retrotransposon protein	MSPKDNEEIRKKVHELLDKGLIQESLSPCAVPTVLAPKKGGEWWMCTDSRAINKITIRYRFPLPQMDDMMDCLSGAAYFSKIDLKSGYHQIRIRVGDEWKTAFKTNEGLYEWMVMPFGLSNAPNTFMHLMNEMLKEYIGKFVIVYLDDILIFKNELKMDPEKVATIVSWPSPKSLFEVQSFHGLASFYQKFIKYFSGICAPMVDTVKKANQPFHWIESAERRFQLLKKRITERPILRLPDFNKLFQVHCDASGTTIGAVLSQEDKHVAYFSEKLNESRQKYTSYDKEFYALVQALKHWRHYLLGNEFVLFSDNSALQYVMQQYKLNHKHAKWV
PITA_00993	scaffold164978	181306	194982	13677	-	XS domain	MRGGKAVEGEESNDGSGGHPGKSKSRGSRWDKQKSAAKQEAQAGPVASAPDTDPATAGAQNDAAGEPVEPKTTPDVDSQKLNPRPLNPTEAGPSQKLNPRPLNPMETGPSQKLNPRPLNPMETGPSQKLNPRPFNPMEAGPSRDQVDAGFQKNPRFENIAPRPVQLGFEILEKRPITMTDGTVRTYYALPPSEQQHPFPSGPFDARNAEFERFYAASPAAPPLQSGGSGPDNSRERPGDEGSIPRVPRDYQYGKVAGMGPPSSMEVPSERDYVPAGGPGLDGSAREGYPYRNLGPEGGGPMEGSRNPMSPRGYQVSPHSAPMRMAPREPFYGSGDNLLKRKYAEEEAASDSMQRGVMDDRDYMRRAREMEIEEYRRREQGTSDFSRDKYLEEEIIRSRG…
PITA_00994	scaffold164985	133378	197811	64434	-	Ubiquinone biosynthesis methyltransferase COQ5	MFQLYRVGQTLEDIQFFTPQFKTLKDTYITGLPLSWSNPNITGLTLGQKSHSTGDVAFRVLEALHSLERQKISDAAVDEDVENETQVFICDINPAMLDVGRRRANAKGLGEARSLIWTEGDAEALKFEDVSMDGYTIAFGIRNVTHIEKALSEAYRVLRRGGRFLCLELSHVNIPGFRELYDFYSFSVIPSIGEIVAGDRASYQYLVESIRKFPSQEKFAAMIKEAGFEKVEYENLSGGVVAIHSGFKL
PITA_00995	scaffold164988	20756	21715	960	-	NA	MHFVQLFGIYLIDWCGRRPLLLMSLIGILFVTSHFILKILLEFFYVPTVDMQQTLKEDYAYPTILNFSQPLWNSNGLLTVGCGFCATSGNNVRTHPIFLSQCDMISQRKWILFSMSYAVYGKDKNMDYKRFPSLINVFDTSKTFIVFVVIVGVSFFFVLDFVPKLKGLSFDEVDKL
PITA_00996	scaffold164992	59282	60260	979	-	Retrotransposon protein	MMTKLTDQLGLRHDSSTPYYPQANGLVEAINKVLVIMIRRIIGIHQSNWHNMLFLALWAYRTSLKTSTGFTPFQLVYGLEAVLPIECEIPSLRMAIELLPASKEERRFLYLAQLDEIHRDAALAIESHAKRIKAQYDRNVTPRNFSEGDLVLLYDQANDKLGAGKFVLCGMVLLLSSMSMPLQTYIGFADGACRSTRNIPSATWVIYSPSDELVSMHGVSLGQTTTTLLSIVQWWSYYLNLFHLGFGV
PITA_00997	scaffold164992	62300	136220	73921	-	Retrotransposon protein	METITQEDVRGTYDLIKEHPTIFEHKERPYELTLAKRNALEVFDYASMGFGDSYNLDKDTSKWDPGSEDTSGVDTGSRGWHWDLGLRQRNLLGSKERRHPQTCVGHKGQCPELVNVAELLRASRRLRGQPPKDLLSQLEGLKVLVSPSDGRSGSPEEGEPSLVVYYVSQLLVISEVTGSIASTSDIGEEPEVFEPEYEVAATPVSEFVSPTPSGPSSPRVETVITQDLPAGLIAIEEIATSDIEESFPFRDDRPILEFRERESIFYSPPRSTAWYHSLTNLLENPGLSFSQPLIFYHPAPRDHYPTLNMSSPSSMFSQSPEAYLYGSPSVPAGYQSISGTFSGASPQPIEQKLLIGSSGTKLLSVEDIPMMSGSQPQGGQLPPGGQPQGTQYVRGGQPQ…
PITA_00998	scaffold164995	114853	138023	23171	-	Zinc finger	MGSGNSRNAVVSAAPKDENIKRRTGVPRMFQSRCFGSFPDYPDNALNSMSQDGNCGRSAVPVTIAQVQGGGNPGRRLNTGSVTSPETCDLYDSASFMDYSERSRRHFKPVSDPSSSCMQDRITPEPEPSMSFRNGSLKRGKATKHYKNRHCFNLPSSIAEHSSVQLKRTTSLGSLEAYSVFERKLRRYCSNADMNKGVGVGHSSICTAAQTMQENRLHVASETGLGPRRVHSMRMRPSQYANLPFNASGRRDTSSESVSTRQTTYVGSGQGMGSNSGHIVSILRRSSSITLASREARQIRGRYGINEHVQGNPGFRRTQSVGQLQDRVFRGTSPECLLGMLERDAMDRETRWRDERRLCDALTRSSLRRQVEIPAIAGQNQFLCSSRSMNGNRVQRDER…
PITA_00999	scaffold165000	57239	58108	870	+	Retrotransposon protein	MLDTKLTKSTTFHPQTDGRTEVVNRMIVQILRMYNSKHPRTWDESLPYVQHSYNRALHSLNGHSPFQVGLGFRPLCPIDVAMPFASTHVDSAHVQSETDKANNFIVHIQHIRQQEHLIGAYRKLRPLRYGPYTITKAVGDNAFELSIPPFLGLHPVFNVDRLRPYFPPLLDTSDIAEQLTPTELNPACMEQATTYRIMDTQIKHTCQQNIQLYRVVKAGQLLQQGKWLTKDQVQQKFPHLMEKLNAMGTIAS
PITA_01000	scaffold165000	219522	220775	1254	+	Retrotransposon protein	MVSSRKIEIEKFNGQSFELWKIKMEDLLVDKYQWIAVDPDSWDSLVITIGRNAIALQFDEIVSSLLTEEMRRKNMERQNGDALFVRRWSHNRNKNKSSSGRSKSRGRSKSLGKPVKVVCWKCENEGHYKKDCKSKAPDKGKGSDDAPFVEAKSTSDEGGDVYLASSSTLIDHEAWLIASGGSFHFTPHREWFCEYEKYNGGDVFIGDDRKARIVGRGKVKLKLQGGRVRTLLGVLHIPALARNLIYVSKLDDVGVKIVFEKDTCKMVQGALILMQGVRIGTLYKLQGSTVVDGCNSYVVPESGA
PITA_01001	scaffold165000	263903	266235	2333	+	Retrotransposon protein	MKLVDSENEQQTFLTEENRPYLDTKQFRTKLGESFDFKQGYDTAIYEVHKQYKLRTRTVDVLPPSKTKDSKQPNKTKGKITSSQPVDSPVPNPHQVIVEDVTDTHCAIEQRLPTSHTKKDLKSIPEHPPKTEIPQTVIHRDTDTPKENIESMLEKEKFTTVNAKNPVEKPFSLETEFGKLKISIPLSELAKHDVYRQKIQKLLQLLEVRDDVNILDDTPELLFGPEVDGKTTYGPVPPFYVSLHIHDKILHNAMFDSGASHNLMPKVVMERLNLDVTRPYKDLYSFDSSQVKFLGLIKDLCVSLVQFPNKTILMDVVVADISTKYVNKLGAGAGVWIYNTHKNRAQGHAYRLNFRWTNNMAEYEALLLGLKLLKTLGATTISILGDSDFIIQQIKGNFV…
PITA_01002	scaffold165009	34806	35921	1116	-	Retrotransposon protein	MPTPTSIDEVSVQATHLKARGKNVNPNVGGSSKPTASKNKEKRKQKWKERKENVVQKTKPSCTHYKKDGNDDEHCWILHPELKPKKYDGKKKKTVATIQKDLGSDSRDETTIIATDEVELDGIPLDICGIVLGSPYFYDRKEIFYSAENKYQLVKDGIEYIVRAHKLKNNYTLINSGQMKRIVNSCKQFLLMVVKENKPDKTNVFEGCDAKQQAKLENVVLEYDMLFQEPKSLPPKKEIVHDINLQKDAPLPNIRMYRLSTLENAEIKK
PITA_01003	scaffold165020	52918	55603	2686	-	Pentatricopeptide repeat-containing protein	MKRREHQRKMRTIRTDITGTQVSKIFVNHKYIQVLFYINSSHSRIDKSPLSKGHVDITHLLPAKPKTPTPTSLKIRCCVFSTKNGMPITPRVADGDEDALINNVCAMVREERWNDLAASTLLKSTLAPLHVSQVLVKLREEASLALRFFKWASQQQGFYHTTESHCMIAHILYKGRMYHHAQEILKSLVRAQKREHPSPNLFDMVRATQRACNSPSRVFDALLRTYTEARMLEEASEVFYRMKKFRIVPTVYACNMLLHSFWKSNRGDLARKFFADMTGSGVLPNVFTYNIMINFTCKEGDLQCARGLFNQMKDMGCQPDIVTYNSLIDGYCKEGKLEEVNGLYDEMQETGCKPDVITYNTLINGHCKQRQLQNALNVLNEMTENGILPNVITFSTVID…
PITA_01004	scaffold165022	203564	205582	2019	+	Receptor kinase	MFTWRSLVLIAFSTLVIARNIPAQDHPHTSFAFHGFNGTNLILEAGASVIRSESVLALTNHSHFIIGRALYSIPLEMKTNKTLSSFSTTFIFSMVHTRAEAGGTGMAFIFTPYTSLMGALSADYLGLLNHTSDGKPYNHLFAVEFDTVRNVDVNDTDDNHVGVDINSLFSVASEPAGYWNGKDFQEINLKGGRNLQAWIDYDHIQSRLNVTITLAGLSRPQTPLISLKIDLHSVMQEKMFVGFSAATGNFAGDHYVLGWSFTTEALVLFLLVAVAVFLQRANSREKVEEWERDFWPHRFSYKDLRIATKGFRDENILGCGGFGRVYRGILPGSGQEVAVKCITKEFGEGMKGFVAEISSMGRLQHRNLVQLRGWCRRHRQLFIVYDYMSNLSLDKFIFG…
PITA_01005	scaffold165029	1165	12733	11569	-	KDa class I heat shock	MSLAPRFFGRRSSVFDPFSLDVWDPFESVNSPVFGEIAPFAKNDAAAIANTQLDWKETADAHIFKADLPGLKKEEVKIEVEDDRVLKISGERKKEEEKKTDNWHRIERSHGKFLRSFRLPENAKVDQMKAIKKWLMPTNVSEIRSFVGAT
PITA_01006	scaffold165033	22529	24503	1975	-	Retrotransposon protein	MLDESGTLATFWGEAAFSVVTILNKTNVWVNSTQTPHELWYGKTPTANPKEAHLQAVKRIFKYPQGTQNYGLWYPRDTDLTLHAYTDADWVGSMDDRKSTNGGAFFMGPKLVSWFNKKQSSIALSTTEAKCVAVASYCTQLLLMMQTLQDFQITCTPPISILCNNASAISISKNPVMHSKTKHIPIKYHFL
PITA_01007	scaffold165054	37933	39285	1353	-	Vacuolar protein sorting-associated protein	MAREVKLWNDKREREMYDNFADLFAIIRTMEKLEKAYVRDVISSKDYEPECTKLIAQFKTLTTSLKDTVPSVERFMETYKMDCPAAMNRLLVSGIPATVEHRASSSDLGTAAAVAECVQHFITSMDSLKLNMVAVDQLYPALSDLLSALSRVPQLPPDFEGKVKAREWISRLKNMGASEELTEQQVGWGGRGAQLLDAIGIEFVPGLISRDMTFILLIWERPRVHQVPLSHHLSTVISLGPHSRPLNEKPCITFASFCTQTAARFTAKPDRGVVTEFLINK
PITA_01008	scaffold165058	157049	158805	1757	-	Transmembrane Emp24 domain-containing protein	MNTFAYMKTLIFSAGIAVEAFAIPVTVNGLNASCYPWLFAQMESPNNQSGGVGLDAGGLANELRVDGFLNLNTMWGEAFPGSNTAAIASAAEAVNLSSEDKLDSEDTQSNETYSRFRQHGIKINTYPRGRMQIKAIMILSDSNEDTGEIIGNALMIEMEQKVQCIRFELPSGQTKCIAEEIQSNVLVLGNYHVVAPGSDEHHYGTGNAQLVADDHKITVRVTSPYGNSLHYADKMESGQFALWKVVITWHVSGYFLLNIP
PITA_01009	scaffold165065	58357	60384	2028	+	Pentatricopeptide repeat-containing protein	MGYYAEAGEHIPNSLTAKAETVXMVITMKPKAFFNATQIHGIKPNSIIMIIVLHVCADLLVLERGNEIMDMCAKCGNVNITHKLFERMPEKNVVSLTTMIVAYGIHGHGLINEGRKYFEHMKLDYGFAPTLEHQACLIDLLGHAKVNEIIKPMSSEPDANVWGALLRAAEFTAILTLENR
PITA_01010	scaffold165071	47066	48704	1639	-	Heme-binding protein	MTSYTLDAMSTSTMIMVLLLLINYSHCFHAAFSDIDGTDPVEIAAPTCKSYECPLYMSVHKDEEFEIRHYSNHTLWISSSDINVNNSFRQATTAGFLKLFNYVKGNGGKHEEIPITAPVLTEVFLSSRGPSCDTAFVVRLPVAKSFEEVVENDNLNNQSLHAQRWNGWCAAVRKFGGFATKANVVEEAQSLKTSLLATPWADSLNSTMNKDGKCLHNEDPTIFQVAQYNSPFENQTRFNEVWFVWDSSIESNCSFA
PITA_01011	scaffold165074	141419	202457	61039	+	Origin recognition complex subunit	MDSSNASASSNSSMRDSDDDKHLQECFVLRRGSSVRDFLEVDQPSKPKRKSELDFRTGRKGQTLHSLPPFSKDEHALYGKWRMEAFTHVWSRIETAIKDVLLELDISTFEEIHRWIHNSHYADLRSKLHCSLDDKSTNIMPKSPVVKQLATALLFIRNVEFVDDRSTFGELGSYMKCHNCHVANMTPQEISLKAGLGGCVHSLLRQIVKISPDTPDMEILASWHHEPANRKDPVVIIIEDVERCHSSVLAEFINLLSEWVVQIPVVLVMGMATTVDALRKLLPSSAIQHLHPQRFNLKQDGTVTSFLRALKIACMEHFYTEPLSFLCNELVEDKRQEDWENICNALPDAMLKYAAELPSVQFEHKCEDKAIGAKLAAALLDIKIVKQKWSTVLLVSSLY…
PITA_01012	scaffold165082	42203	47315	5113	-	Endonuclease/Exonuclease/phosphatase family	MVREVRSITGFIIKNSRSLSTDLCGEEGGRGSDEWGRECRGEDKDEGPELDGYNGGITGTSIGGGAGVLEETRREEPHKHQANSGIFHQAWIPAQQLNLPLRWHQDWKDYCAALSESHIRIRDGTEELVWSQADNGIYSPKVGYIALSEHKKPDHIPSWSPGIWKMTTPPRAKIFFWCVLRDRIPTGDHLMRRAVHGPSWCVLCKAESESTEHLFLRCSASRELWRSLSLTLTFAGTWEGANLTEAWENWVQKHKGVKLTILPILVAWQTWKTRNRNIFEDKPIVWPLLEASIAAAFKELPDPQSPKARQPQPPPRIDRNTPWAYFDGAANQQSCGGGFHTVHKRTTPLLSKNWSGTRNK
PITA_01013	scaffold165083	54177	55057	881	-	Retrotransposon protein	MVWGALVLMWGVQIGTLYKLQGSIVVDGCNSSVVPESGAENLVVFGEKAMLWHQRAFEYFMVKTEKKIKVLSLDNSGEFCSKEFEEFCKKCGIAWQKNTPYTPEKNGVAERMNKTLREMDRSMLSGARLGQEFRAMVVETTCYLVNRSPSSTLEDKTPQEV
PITA_01014	scaffold165084	76273	78011	1739	+	Retrotransposon protein	MIGSLLYLTGTRPDIMHAVGIVGRFQANPKETHLQALKRIFKYLQGTQNYGLWYPRDTDLTLHAYTDADWAGSVDDRKSTSGGAFFMGSRLVSCFSKKQSSIALSIAEAEYVAAASCCTQLLWMMQTLQDFQITCTPPISILCDNKSAISISKNPVMHSKTKHIPIKYHFLWEQVLEQKVKLEYVPSKEQVSDILTKPLPRETFEYLRVISRALQLRKCGGAAGGAAGDAAGGAAGDAVGDAAGGATGDATKGVLGLVFCYCGSGYLGDLLVLDDLLIFMDPV
PITA_01015	scaffold165085	57911	58719	809	-	Receptor protein kinase CLAVATA1	MPNGSLGEVLQGSNGGDLQWDSRYKIAVEAAKGLRYLHHDCWPLILHRDVKSNNILLDSNFEAHLADFGLAKLLHHSGASECMSSIAGSFGYIAPEYAYTLKVEEKSDIYSFGVVLLELITGKRPVGECEFEEGMNLAGWVKKMTKLERGRVMEITDPKLSDFPMEEAMHMFFVALLCLQEQPKHRPSMREIVHMLTHCKPRL
PITA_01016	scaffold165100	32211	33776	1566	-	STYKc	MEIGKILMAQAIDISANHLSGVIPSTLGSCVEVISLNLSQNSFQGSIPDSLENLQSLMSLDLSSSLLPGTIPITLNKLKMLQYLNLSFNKLAGEIPTGGSFANESISMSLNGIPTSVDQKYSSYILVRHQEVILQLSKRLLSTSEKRFKVECSALQKVEHRNLVKIITSCSNIHFKALVFKFVSNGSLEKHLYPNRYDNNGEDVCELELKTLLDIAIDVAHAMEYLHHDCFVQVVHCDIKPSNVLLDENMLGHVTDFGIAILIGESSTNSHASSLALRGSICYNSSVSTQGDVYSYGIMLLEMLTRKQPTSHMFVGDLNLHNWVNFSYPNNVNGVIESSLFSEVCGKDVGEYQR
PITA_01017	scaffold165110	3285	4976	1692	-	Retrotransposon protein	MKDGDSVTEHLNAFNTMEGHYKRDCKSKAPNKGKRSDGDPSAEVKTTSDEGGDVYLASSSTHVDHEASLIDSGASFHFTPHREWFCEYEKYDGSDVFLRDDRKARIIGRRKVKLKLQGGRVRTFSSVLHILALARNLISIRKLDDACVKTVFEKDTCKMVRGALLLMKQNRVSFPFGGKRAKQILELVHSDVFGPMKVPSLENKIKVLRTDNGGEFCIKEFEELCKKCGIAWQKTTPYTPEKNGVAERMNKTLMERERSMLSGAGLGHEFSAEVVETTCYLVNKSPSSALEDKTPQEVWTGKKPSLSHLRVFGCDAYVHVPKEKKNQVG
PITA_01018	scaffold165113	6622	7363	742	-	Heat Shock Protein	MSLGPLLGSRRANSPYHSSDAWDFSDFMDLLASNRPSVLENSHLAVDWKETPAAHIISADIPGLTKEDVKVQFEERKRVLEISGEVSKKEVQKNETYLYLERMQGSFSRRLRLPENCEIDEVKATMDRGVLTIIIPKTPGREPRIKSIQLSE
PITA_01019	scaffold165115	67471	69896	2426	+	AP2	MAYSGPWQHPTTGSPAGPLQKSQSPLQKRPRGRPRKVVDPSTGGSVGGQPVEGNTIKEAARDRPRKVVDPSTGGSVGGQPVEGNTIKEAARGRPRKVVDPSTGGSVGGQPVEGNTIKEAALGFAGGIEVTQGSVVPYSGVPTYRSQHVPASEREARVSHGEQSEEHKEKKTRKNKSTAQGTQKRHIGVKRKPWGKWEATIFDPSNGAKVSLGSFHTEEEAIRAYEEAACRFRNSQENRNTIDEVPQREGNCHQLQRATGTAGESQHFGAVERSNRITDTPDNIDLISQQFPGFHLYVQLLQNPGLSELPAIQRSLAMLLPNNSVQQPGSNTALSWPTQSIPVVSPSASQHPNPTSQVGEIAGGMDHNRGLSLLPVVQPHLPIPLPNPSLQQPWPTESVP…
PITA_01020	scaffold165115	98503	112538	14036	-	Glutamine phosphoribosylpyrophosphate amidotransferase	MNLKRQRKPKIEKLKGRASEKGSQRLSKQKWKPKVERAKKEAKRSSGIRRKLKVEQAKKEYERPSGRRRKLKEAEDPSCGRPKLHKFEIQVRVSRSWLYEIDDACSVAGVYGNLDARRLYYLALHALQHRRQEGDGIVSADNGAMKAMTCLGLISDVFNEENMCQLSNASAIGDVRYATAGASMARNVQRFVASYRFGSVGITHNGNLVSYEEF
PITA_01021	scaffold165115	170085	170989	905	+	Retrotransposon protein	MHAHLAPLFPVITVGPFTKWGIDFTTCNPPLATNHKYIIVAVDYLTKWAEAMPTYKNDSDTETLFLFNQVISRFGVPRVIFTDHGSHFQNQLMSELASKLGFHQEHLSPYYPQANGQVEAVNKTLKTILQRTIDKNRSNWHELLPETSSLEERLLHLEHLDEQRRDAATMNETHKKRVKTQYDKSVRPRVFTEGDLVLIYNQDKDALGAGKFKPMWYHPFIIKQVLEKGSYELVDFEGNKLAEPRNGLYLKKYFA
PITA_01022	scaffold165115	209913	212555	2643	+	Cysteine-rich receptor-like protein kinase	MLLFLTVWTPLHLLGAEITPIFSPNWYVCGNTKYIHGDDFHRNLNLVLESLMGNTSTSGFSTHVKGQNKYSTVYGFFQCRPDFNSSDCKSRAFAAKKGILQKCQSTSGFIFIDDCILRYDNHNFQNDYNESSKFVKTCRPIVSAMPEQFGDTTEEVLSKLIEKTVQSHTLWATDKFETGYPGLPEIYSRAHCWDLSQTNCRSCLDTGRSIISGTRRSTISSAGCESGVIGASYLSMNCILRYEVFRFFNASFIPLRSAPPPGESHPVSGVKMLKLHRISFSVVAVMLGLIAATGLWMWNCRRKPGERISRSRGSEIAKSFVFNLNVFAGGGGEINLSPTIANPELIINYDILREAASNFSEENKLGQGGFGFVFKGVLPDEREVAIKRLNIDSRQGDTE…
PITA_01023	scaffold165116	22987	24470	1484	-	TIFY 10A-like	MPSSASVALEFLGVQNASEANRTVLRGGSGLEISPEKHLPKLRFTQDLSRIKPQMMQKVFSGLSEYKKTDSVHVNCQAGGFNGRSEVSSRPEMLELFPVSAGSSFGSNPRVAENKITLPFAIGQTDQDSRSVPEKAPEQQSTPQLTIFYNGAIRVYDVPAEKAEAIMKLASANSSSNTRTSEVSSGKIEQNSKPLPSKPASDAVTENQLHRRPVVRKLSLERFLQKRKERFNSVAPYTTTKPATLPSEAEKESEDQIILSLA
PITA_01024	scaffold165116	129274	131767	2494	+	FYVE	MGRSFDPSQLITPLGTKVRVQLKEGDDLPEINMISFGRQKLKPRRKKISQQELQDASYKVDYHIPCPKEISAYLATPVVTPAFLWPSTSEIGPTMQLLSDVTPGGLIDYSYVPDEAVTSFKGRGTDFGAFIRRHHCRNCGDIFCDKSTQGRAALTTDKDAQPVRVCDRCLPSSFKPQTNALLRVFLESLTCTINSCSSELAGLYFLGIIVFVGFEVYGWRLEASSLALPLVCGESPKPLISNSSALGYFLVAFLPHSLFPLDLGTLCVHSP
PITA_01025	scaffold165120	27269	87641	60373	-	Plasma membrane intrinsic protein	MKLTSSNSSSNKRTSKITSRKIEEISGQQPSKFALNTVNENQPQKVAAGLEIVKKLSLSKSERRDVYIWMQNSQDRCLHMGAEFSFNGRLPDLPQSASDFEPTFALFLSRKVSLPRALVYIVAQCLGALCGTALLKMQGSFFASTGGGSNSVSTGYSKGTALLAEIIGTFLLVYTVFSAADPKRKAHHSHIPVLAPIPIGLAVFLVHLATIPITGTGIITGTGINPARSFGPAVIYGNQKSWDDLWIFWAGPLIGAAVATAYHQYLLGAGGFGLKNSKSLHSHPTIVI
PITA_01026	scaffold165121	95020	96562	1543	-	Salt stress root protein	MTYWKSKVLPKIKKYFGKGDANSKGAAEAAKSFNKAKNSIEKEIEEKKPELEPKIIEIYQDSKPETKLLFKEPTEDKVKQNAQAVQDLLQRLVEAGCPGAQILKEAGDKYGTALLASQIQYLLEKLSPFVANEESPVIAIELDLVKGGPETAEETAKDISEAPAVPAGDENVKETTAKVEKEVEIVGTEEKGHL
PITA_01027	scaffold165128	67699	91399	23701	+	Retrotransposon protein	MQGMVSTSTGMGMFNTQLPQFNGKNYDYWAIAMKALFASQDLWEIVEDGFDEPADENGFNSLTLAEKDLLKSNRKKDSKARVLLYLAVDQSVFPSPPVYQRLHRKTQLLFRRAHRDYPKAFTIYVCSSLFTNSPTVARFLLFISPCPSTVTQLALQPRSPLTINHVIMSGTPARLTHQDNYAHSPFTLTDSHSTSPNVPSIEHQHTSSSR
PITA_01028	scaffold165129	49918	54721	4804	+	ABC transporter G family member	MSHLNFDHDSSQNVFTEQGLPQRNLRGSFAGLASVVNPEKISLNDDGDVRVEYANSRYSEIYTLSCRFCKIIYKTQQLFLARTMQAMVAGVGLGTVYLKVGYNQPGLDEGLGLEHLILSQETLSYSPYWEPFFSSLGILYPRITSPSIGCLCIIYLFTCILWILLINEYSSLATKCFSCINFLSSLLINEYSSLATKCFSWYPDLNVCATIYRILCYVILKRRDCREKY
PITA_01029	scaffold165142	83509	84717	1209	+	ZnF_C2HC	MEIPCQVILDNTNYFQWWSYIVDLLRSKGLYRIASGQETKSKDEDKATKWENRQDQARGLIWMSISPDLRFHIAELDTPEEAMKEDNNLIYSILTMLGPAYSVFVSTFHSIREAFICQGKDYKAPSFDSVCDSLKRTRTLLHLGLLNLGNSSKKALIAQQQPNSKNPKKSYPKKNGPKANKGPKQFQPQNEKSFHQNDKANKNKGKKTDRHCNFCNRDGHLESKCFKKMEALEAAMKKHNIHLEHSSNSSSGMALSECGCQASRSGYALNVSSSSQSHEWLIDSGASYHMAKNKAMFSSLNDCNTKNIYVGDDRSLSVVGTGTVHIYNGQFNDVLCVPTLSCNLLSYIR
PITA_01030	scaffold165147	45120	96163	51044	-	Dna-(Apurinic or apyrimidinic site)	MRIVSWNINGLYNTLKDAGHRHSSVSNYFSQVLRADILCFQEAKIQEEKLEKWMACVPSYESFWAFCLVKKGYSEAENARADGTRDEHNGFVDTIQNEETSPRNEYRDERENPGGAENNVGVDQINVHEMDLESSDDGKEQEIRLPYIFPVLYPSPGPDQLDEEEKKEGDCTPPTSENADPSNNPTCCRSTPPD
PITA_01031	scaffold165157	2308	3060	753	-	Retrotransposon protein	MDNLVGKFEKEFALVSYLSGTITRLVWFVDNGASRHMTRSCDIFTSMAKEHRDLHVELGDNARGLEVSFMKGEVVVQPKGVDPNMRHIIGSRENNLYLLREQQVKAIVHNSDNQKFSIEHDGVCKGCVLNKQAKEAFPNSETKSIGVLDLAHSDICGPMSMESISRGSDFVTFIDDYSRRT
PITA_01032	scaffold165161	57209	74376	17168	-	Nucleobase-ascorbate transporter	MADNPIAFRQVTCQILLTSDNTIGGLPNLTKFLIVNMSNLCQICLMVDNTIGDLTRLINPVVVAPTVAAVGLAFFSYGFPQVGTCVEISIPQLLLVILFALYLRKISIFGHRIFQVYAVPLGLGITWAYAFLLTEAGAYNYKGCDPSVPISNIVSEACRKHVFTMNHCRTDASKAWRTASWVRVPYPFQWGTPTFHWRTAIVMCAVSVIASVDSVGSYHATSLLVASKAPPPGVVSRGIGLEGLTSILAGLWGMGTGATTLTENVHTIAVTKMGSRRAVELGAGLLILISLVGKVGAILASIPPAMVAALLCFMWAMLAALGLSNLRYSETGSSRNVIIVGLSLFLSLSIPAYFQQYGVSPNGNTPVPSYYLPYIVASHGPFRSSNGGLNYVLNTLFSL…
PITA_01033	scaffold165164	232	114418	114187	-	Phosphatidate cytidylyltransferase	MQRDKDGGVPSVSSPSSRVRYRKRSNEASQETPKTNGGHLLVDDQNKYKSMRTRVWSSVWMIGGFIFIIYMGHLYIWAMIVVIQIYMARELFNLLRRTHEDKELPGFRLLNWHFFFTAMVYVYGRFMSRQLVNTVSSDKVLYQLISNLIKYHMLICYCLYITGFVWFILTLKSKLYKYQFGQYAWTHMILFVVFAQSSFTVGNIFEGIFWFLLPAFLIVINDIGAYFCGFFFGRTPLIKVSPKKTWEGFIGASVTTIISAFLLANLLGRFQWLTCPRKDLSTGWLSCDPGPMFKPKHYSLEGWMPSWFPWKEVSVLPVQKHAMAFGLFASSIAPFGGFFASGFKRAFKIKDFGDSIPGHGGITDRMDCQLFQNTSPPNVTSI
PITA_01034	scaffold165164	259887	261203	1317	-	Retrotransposon protein	MADSLSRKLTAEKVSGSLLGLKPSNTSPAQNHSLFADDSLLLGDALVRIAKSFDSVLKSYCKVSGASINERKSEVYGWNIGQQELTSISNILGLNGHAQWEKIKYFGLPITNGFNKRSLWTEIISKIKTKITVWGGYWLTKGGKVILTKTVLSALPIYQATFLLTPKIVTDQISKILRDFLWQGGKGNQNKFHLVKWNVVKSPTTEGGLQIRDPALVNLALGGKIMWKLFKDPKHPVCDTLKSKYAHKTPLRKIDEIAELKNWLECAGINIVYDLSNWDCHDDWQGWDFFGVSDRLDQQKCALEELLEEVAPVNRKMKDSWGWGQSGSYTTTAAYNALQPIRNCSKPLDFWKKIWEPLAKLLLLDTGTQQVVNRRQSDEKKHSWAA
PITA_01035	scaffold165173	42527	44199	1673	+	SET domain	MEKLCELMTIYASERFDKQVLLQLHELARQQLGNMPQGFFLARFSFTDPIGSSGGGSSVPLEKLKPISFTQLQVGRVHRGRVLYGTICAEAFRISGIMTMLEDDHGLGVRLVIYNAAHSQNNIQRLYPRGAKVAIREPYFKRAADGGLSIRVDNPANVEMIVTQEEQKPAQSLPHVDVEELRKKGNSCFRERQWDAAAEYYTECIEAALLQLKKGSSSDNNNINTSLLHAYSNRTETRLRVKEFELALEDSDKVLAMDPGNLKALYRKGRALVGLKQYAAACEYLDKANEASPGRFEIQEIQDAFRQAKTLYSQSRNGKYDISDYLLGRASSPPEVADFIGPVEIKMTKDGRGRGLYAKREITTGQLLLVSNAVAVAYDNDSAGINVDHRGNINLPSQD…
PITA_01036	scaffold165176	304379	308450	4072	-	Pleiotropic drug resistance protein	MFVTEVVELVELTPLRDALVGLPGVTGLFTKQRKRLSLAVEIVSNPSIIFMDEPTLGLDARAATIVMRIVRNTVNTVMLLCFHMESSPYSRAKHPCSWLIESEFYNTICTVLQGSMESSPYSRAKHPCSWLAGSEFSNIVCTVLQGSVCGMPLEETVIILEESTL
PITA_01037	scaffold165187	8358	53556	45199	+	NA	MVYLLGHQLIEEKGEDLMAGDGRITFLIDTLINFSTYGEFWGPGSARFDTHGNLVFMACDPMKFISTPQRKIIFVTSFWKKYFPTKFGIPVLFGIPVPVIQHWLNQHWKGRIEELDRAMIPSRLKFHHKERSVESFSSSLKLKRVLKENDESVESSNNPESLKGFQRKMEEDEEVSSTRFILEHGILYRSKIVSLDMGQFRVLDLRDLTFLVT
PITA_01038	scaffold165203	15517	17838	2322	+	Reverse transcriptase (RNA-dependent DNA polymerase)	MKNNSYRGQVSKIMNFDPMFDTVNVEDDQPELIFGPTLDGESPDSDVPPFYISLRLHEYVLHNGMFDLGASHNFMPKAIMEKLGLDITRRYHDLYSFDSSHVRCIGLIKHLLVSLDQIPAKNVLMDVVVADIPPCFGMLLSRSWGAKLKDLESFVLFVDSFNDLDSQLVQAEDIPEITENFREVLQKERGEKQAIMEQTAKEKGQQIEKSEAVQFQHLEEDEDGLWTMDFDGAVGSDGASIGVWIRSPFSAQEKVPSKVRVCSYKLAFDCSNNEAEYEALIAGLKILRKLKAKKIAIYGDSNLVIKQVKDEFQAKHPRIRAYRNSALDILKLFFDHTLTCVPRIQNGVADGLAKAASNLKIPMNSSNKFEIHVKHRPTIPDNQRCWQVFQNDEEINEFL…
PITA_01039	scaffold165212	10085	12857	2773	+	Lysosomal Pro-X	MHGPLCVVILILVSLGTSDSMAPIKRSLFHFSPTPKWNTSAATVLASAAKYHVSYYTQILDHFTFVPESYQTFQQRYLINSDHWGGASAKSPIFLYTGNEGFIEWFAQNTGFMFDIAPQFKALLVFIEHRFYGHSMPFGSQRAAYSNSSTLGFLSSAESLADFATLITDLKKNLSAEDSPVVLFGGSYGGMLAAWFRLKYPHIAIGAVSSSAPILYFDNITPPASFDNTVSQDFRSESENCFKVIKDSWNVIDNMTSTAEGLKSLRKALRICESNSDNDIARNLGGWFSDAYYTAAMTDYPVVANFVQPLPAYPVKQMCKAIDNPSGSTDLLNRLYGAANVYYNYSGSSSCFDLQSSDPHGEAGWGFQACTEMVMPMADDPKTSMFPSSTYDYKGFADS…
PITA_01040	scaffold165215	16474	17777	1304	+	TMV resistance protein N-like	MAHLVPHHDDSASSSTASCSASVTYASSSTASCFASIPYYVRDVNTFATKLCSLFQSLQLHALLDNPNLRDLHDKIPPKIENAILASSENLYDIETIKEWRDALRHVAEISGFVVDENHRDEEEILNKIIESVFQDFPYGRRYDVFLNHHGPNVKETFSNALYNSLVSCGFRVFLDEQEFMRGLKITPQIQVAIQLAHVSIAIFSPRYAQFCWCLEELNLMVRSKNTILPVFYEVKLSYLQCSERGVYGEPLLNQKNNDRYDPHTLQDWRDALF
PITA_01041	scaffold165221	57147	66172	9026	-	Amino acid transporter	MINTWNCALKKIDSLKFTSAASVALAVVFVVLSSIIAFVRHIEGKIERPRLLPDVGSKRAILDLLVVIPIICHFNVQPIYNEMEDRTPAKMNRVGRITTVLCVLVYESTAISGYLLFGQSTDSDILSNFDKDLEIPFSSILDNIIRVRYVLHLMLVFPVIHFSLRQTMDCMVFKGSKPLSESNGRFVILNITVLVFLYMGSTLIPNIWVAFQFTGATTGLSLGFIFSALIALRSNPNQ
PITA_01042	scaffold165221	71157	71782	626	-	NA	MSLITIPNDASNTNPSTKKRRETMVECCICGDVGFAEHLFQCGKCRFRFQHKYCSRRYFYEDHIEFCYWCFVESDKTSRFTANLHSHTKSKPPIIKKVDGKRSNGSNSIRSRSANGSTVKANGNEGRVMVKCNDRKANVPLGLIRTLGKTNKKNTPGRNRRRIMFLHEILC
PITA_01043	scaffold165232	28099	35508	7410	+	Aspartic proteinase	MRIEKPPQITEPGVSEVREISWTQPDPENKYATEYRSSCGVAHRSTAWLEPGAYQPADYKHKGTRSDISPIEDERDRTREARPAHQKPPSDLESRYTTQIWGHGTTKKPLWNEHQANGTEEEQIGKHADTGSDLIWVNCNPCQNCSFFNPDRSSSLSYLPCYSRECSALSSPVSCTVNPKMACKYTQSYMDDSFSTGPYIYDTITLSSTSGRTLKAENVLMGCGMDNQGHREAGSGGVLGLGQGPNSFAAQTARLYGGKFSYCLRDYLVPTTVKSSLVFGDIIEESGSSLLRGPIQYTPILQGRSSFYYVGIEEIVINGEKLPISSNVWELDEFGNRGTIIDSGISVTYLAEEAYKIILEAMNVTITYPMATTLSPHQFDLCFNTSGVNELEFPELSIV…
PITA_01044	scaffold165233	12304	44483	32180	-	Retrotransposon protein	MTRKTFLEVLAYDLDIQNEIKHIFIFKPTFAKYTEVDEVYRKLLKTSIPSEQRWDKLCELLERNSLGIKRGSAIWLSFCKNKSFLLRNFRWSLHSGANVFLGNDLIQNGLPTLPHPVLIDFLHTRGIFTWDRLIRSWVNLTPIWKEATDLSLPSRISTIWASTRLALQGMAFKWTEHKDALIWCLPHAPSPVRVKDLYASLSISPASPVEPLFPPSLWKAACPVKMVLFAWLLYWNRNLTWEVLQHKGWQGPGQCAFCKAAEETNLHMFFKCQVTLQLWYDLAFLLDFPHTVFNSVQEGIVWWSTQSVSRRTLFLIACWNIWTWRNDSIFSSKRKPVASILLGVTPLMDALGI
PITA_01045	scaffold165234	26415	27958	1544	+	NA	MSPLEMPPVPISSGSASVPYIASGVATTTSNVEGRQQPHDNKYPLWKYVTREQGPSNKMKGGGNVAWKCSYCNNNFMSTYFCVKAHLLALPSCGIATYTKVSLAKRKEMEIEANVDNAPVCKAAGMIVEDKYPQVFWTICIVYSLNLTLKSIAFDVLWIGSIIEDARHILNFVQNHTNALTIYKEYTNLSLLKIADTRFSFSFIMLKRLREVKTALGAIVISEFWSFWRKTDQTTSKRVKDTLLDDAWWERVDLLIKIMDPIISLLRFVDTDQPILREVYEGWDSMIEFVRRIILQSESLEYETSIEAAFTTI
PITA_01046	scaffold165234	97590	102142	4553	-	WPP domain-associated	MEAQIIDGRNNPVHEAEDHKFDMDKCSEAESAEDWDRGGRFDGNMDGQDLLAYISDTQDFLEEMEGRLLVSAMVADAVTNGIVNAVLEESSESLAGKESEIVALNDKLEDRDAKLWKLEETLRYNHQESRSETEKLVMNFMHEKDRMQRKLNAMEQQIKCLQEVDSSNRREISALVEKLKRAQKQQDTDHSLVREETLQNEHIEDLQTVIKEKNERIGFLEWSISEKDKSIMSLKQNSLQLQNMKTLEVALREESEGQMLRQEIERCVENTIYNGQLLELRDVLEEENEIYNGLQASVIVGILETFIQEFEYQMSQFRQDLDFKNGHIDSLATKLDCLGLECERLQAQISSNHVIEAEIENNLSTLKATMEIQCSKMKEELKEERAIITDNMPRITKLQ…
PITA_01047	scaffold165234	136333	137838	1506	-	RNase H family protein	MQIQSTVASWQVWRLCCKSSEFFKKHMYRIPGNGKSTQLWKDRIMGKDPLVEREDIAELRNWLERAGVNRVYDLASWDERGEWLKWDFHGVPERLKDQQIQLENLLEDATPDSRFKKDRWGWGKSGIYTSAEGYKALQGKRISHHTPAFWKQIWEPLALPKINFFFWTLVHNKLLTGDNLTKRKFEGPHRCALCRCQLETAQHLFLDCAFAKKVWGLLLDEFQTSLPQQTSIFKETQYSPHQVTAKAEALLLEAAQQQYIKEDPLLRPEEKRWLAIVPLSRKYRTSPLKANLEWRKRETDDIFQSWWRAQNVTTIFFDGASKGNPGAAGAGGIIYFAEGLSSVSFAWGLGEKTNNQAEILGLLKACHIAREKSAKDIQVFGDSEILIKKLIREEYFNNV…
PITA_01048	scaffold165235	10922	11853	932	-	NA	MDDFRGDPFEWLCADVFALVLSLLDVVSLARSVSICTKWKSVDESDILWATHCLELLRDKFTVRTTSMHQIEPRITAYCLSLEEGRRIRITADVLCSYTWNFWYKREAGNHWVKCDGYVSSDPDDPLSGVHERRWNFTKMYEERSVMACVRLNEWPPLQVSRTSCWGWRMENFMVVYETSYPRESSQPAVAVDDQRKF
PITA_01049	scaffold165238	1072	1828	757	+	DUF26	MRYSFGFTLAVMVVVLVVGSDVGTPRTNLVSSACNGQKIPSGSSFYSTLGSLLVDLEGNTAFSGYDYKASRVVMIVALVVGSAVGTPRTNLVSSACNGQKIPSGSSFYSTLGSLLVDLEGNTAFSGYDYKASRVGSPTTYRRGVCKQGISQSDCTTCLKNLGGRIWNICGYTIGARVQLGDCFIRYEQYNF
PITA_01050	scaffold165241	161504	162319	816	+	Retrotransposon protein	MGMPFKFNTTWLDDLEFNLLVRDTWSCDRVKGPSLMVHIFDTLDVFHVEVKSWQKRKFKTVQKEISDIQRELDALLPLMATNSLPESTRSLIHALEFKRKQVLSMEEATWRLKSRSQEEISKAVVSRFQLAYGCNKGIVVEDLKWRIHPYQSMYDEESNVALYKNFTEEELHEVLKSFNGDKISGLDGGTVELLTDFFDLLRNVLLNMEEESGITGNIHHLINSTYITLIPK
PITA_01051	scaffold165244	13945	15900	1956	+	Retrotransposon protein	MRRKTRGAGDPIKILLEEALERQRNAMMDNFAQILQRLPKGDASASNSYSRNATPFKVQVNFEIPMFEGQINANAVDKWLNILDGYFSIHEFSSQENIVFALLKVSPHKKLDFGSTNPKPKGQNQGGVAQDNLSKPQEKNNTTKPKKDTGKWCEFHKSPNHNRSECRTKQLLVAELKAPKSDACFDPKPEPDKGNGKGKQIIDANPNATVATTKILKNEPKNLEEGECIFHSQMWVKDLPLKFIVNSGSQKNLISAEVMKQLSLPTTPHPQQYSIRWLYEGRDLKVRQQCRLPYSIKPFIDEREHLTRTHHKLRRLRHGPYTSTKATGSNALNHIIPPFLGLHRVFNVDHRRPFFPPFLDTSEIAEQLTRDPAQQKLPYLTEELNAMGTIAS
PITA_01052	scaffold165244	68530	85186	16657	+	Cytochrome P450	MNYTDIITIVTVTFNEEIHLQEAQTQDIIQEKVDISKQKTAQEKKATNEHKRSDNSSSSPKCKDAHDNTRNVKDIHDGIQTELFLAGSETTSSTVEWAIAEALHNPQIMKKIQAELEEVLGKDGRVEEGDIDRLPYLHAMVKETLRLHPPVPLFLPHRAESSCEV
PITA_01053	scaffold165254	55702	57422	1721	+	Retrotransposon protein	MEGLSRFIHEEHGNGCLKGINITDTLVLTHLFFVDDILVFLDGSLRDLTALHQIMEVFKKATGMEVNESKSTLSALSYTQNEILYALRRFPFILTPIEEGLRYLGFHLKPFGYNIANWNWLIAKVKKRLNIWYHKYLSRVGRLILIKVVLEATPVYWMSLAWIPKGILDRLQKICCRFLWKGNQTDSEHSSLGQRAWKSKEDLNIPIQWRHYWSSFITALMEAHMRIMEGEDELIWAYTKHSSYAPKIGYLVLMEPFTLLASVIRWNVLWKLKATPRTKLLIWSILNNKVPTGANLMKRSFAGPFWCHIYKSSDEDTDHLFLNCSLAKDIYNSIKTSLSIRAIWHGSVVKEAWISWWRDTEGKERNLRLIICWEIWIARNESIFSQNSPYWPFIHSKIV…
PITA_01054	scaffold165256	45164	79121	33958	+	Retrotransposon protein	MMDERKVQQIFWVETVHIAVVILNKSHFKQNNEKSPYELCYGKTAIVKHFRYFGSKCYIKRNDEKLSNFNARVDEAIFLGYSQSSKGYRCYNKNTKRIDDFIDVKVDEYVKYLDKKSTNTSANEPITNNEGVYEPILEEDNENPSSPQAKDPLRTTRSTSQFQGLANKSTLDNHFHSDEDILEAMIEPEYPWDAMHHRSFFLPGKTFVPNSVHTHNICATESKDFLPPGKFYWFKNPIPTPNAFEEGNMANFSPTIKVNISNKLGKTEEISLGVACSLEEITIYISLFEEYKDIFACEYSEMPRISPTIVEQHIETWSDAHPF
PITA_01055	scaffold165275	55196	56884	1689	-	Retrotransposon protein	MESQNGDALDSTSKAPDKGKGSDDAPSIEEKTTSDEGGDVYLASSSTHVDHKVWLIDSGASFHFNPHREWFCEYKKYDGGDVFLGDDRKARNIGREKVNLKLQGGRIRIVPGVLHILALARNLISVSKLDDAGVKTVFETDTCKMVSGALVLTRGVRIETLYKLHGSTVVDGCNSSVVPESGAENLMVFGEKTMLWHQKLGHIGEKGLRILHGKSMVEGMSNSSLDFDFCENCVYEKQNRVGFPSGGKRAKHILELVYSDVFGPVKVSSLDDLHQRWRIKLHKRYGLVTKPSLSHLGVFGCDAYIHVPKEKRTKLDSKSEKCIFIWYKDGLKGYKLWNPATRKVVYSRNVVFREVKDVIKHEVQPKEPEKIEFELKEEESYSTAEEESEDEEP
PITA_01056	scaffold165276	135170	136667	1498	+	Peroxidase	MASALFVILCIVAFIGCANGQLSSTFYQSTCPNVTSIVGQVIQQALQTDTRIAASLLRLHFHDCFVNGCDGSVLLNDTANFTGEQTAGPNNNSIRGFGVVDDIKTAVENACNATVSCADILAIAAQQSVSLSGGPSWTPLLGRRDSTTANNSLPNTSLPAPTDSLSTIITKFQNVGLSVTDVVALSGGHTIGRARCAVFSGRLYNFSGTGSPDPTLNSSYLSTLQSTCPQNGNANTLTSLDPGTPDTFDNNYFANLQIEMGLLQSDQELFSTSGASTISTVNDYASSQSDFFSNFSNSMINMGNINPLTGTSGEIRLNCGKING
PITA_01057	scaffold165284	11835	19241	7407	-	Chitinase	MPSPQDDGPPSLPALAVINSCMPPATLAASSPSLSYHLLASFYLLSHWLPYLPHCLPFLAPPTFSRGLLLPCLVLPPALPTVLSLYFPYLSLSMRSCGRCLTSPLPISLPICFIPFSLLSFRVSTTYPSHLLAALFPMPSPQDDGPPSLPALAVINSCMPPATLAASSPSLSYHLLASFCLLSHWLPYLPHCLPFLAPPTFSRGLLLPCLVLPPALPTVLSLYFPYLSLSMRSCGRCLTSPLPISVGPPPLCYSTLIRGSPRAPCLFLAELFVPVACAAANGDGVATRTPIAGRIARANAEDRLPRLRHPLPVDTEFSIITESIFNELLKQRNDAACKVSGFYTYSSFIAAANAFPSFGTTGDVATQKRELAAFFGQTSHETTSHIFISITCDLPL
PITA_01058	scaffold165284	24787	32387	7601	+	Alcohol dehydrogenase	MEGIYDPIATEDLINATEEAEHAWSAATLAGDWKSTLEDLVVKPSMSWEGARIAGASRIIGINLNSGRFEKAKLFGVTEFINPLDYKKPIQEVIAEKTDGGVDYNIKCTGNVKAMIQAFESCHDGWGVAVLVGVPHSDAVFATSPVIF
PITA_01059	scaffold165284	88397	89898	1502	-	Chitinase	MEGTIGKMSSILLATTLAIFTAMAIVITGLPSVSADDCGKNAGGALCPGGLCCSKFGYCGNTQAHCGKDCQSQCGGGGSTPTPTPPTPTPTTPTPTPSGQGVASIITEDLFNQLLKYKDDSRCKANGFYSYDAFINVANAYPGFGTAGDVTSNKRELAAFFGQTSHETTGGWPAAPDGPYAWGYCLKEELGTPPPAYCNETAQWPCGSGKSYYGRGPIQISWNYNYGPAGNAIGFDGINNPDIVASDATVSFKTAIWFWMTAQSPKPSCHDVMTGKWTPSGSDSAAGRVPGYGAVTNIVNGGLECGKGTDSRQQDRIGFYQRYCDILGVSYGANLDCNDQTPFGY
PITA_01060	scaffold165286	16059	17629	1571	-	Cytochrome P450	MVRIQGLIEGGPLEGIADFAFAGTEYLGYDCTLLGLNPYDRRCRNLRRICTSHPLSTSRVESSQHIRREEASKLVRGLFQMGIKEEAYMGKADDVEELKEMIHTHFQLLGAFNVGDYIPFLKWLDLHLQGCERAMKKYNKRRDEILQRVIDKYRLCVKKETDESLIDVLLQFADKAQDFCSDDTTVKSTLMSMLLAAVDTTANTTEWAISSLLQHPAVLKRAQEELDVIVGRERMLEESDLPDLKYLEAIVKETLRLYPVAPLFLPHLSKEACTVGGYHVPANIQLFVNVWGIHSDPAEWERPLEFEPERFMNSCSPDVSGHDFKYMPFGYGRRACPGVFMALRMLKFTVAKLFHSFNWSIPPEVEGFDMSEGRAVTLSKEVPLKASIKPRLPNQLY
PITA_01061	scaffold165286	43877	54822	10946	+	DNA polymerase	MPRVMHGSTAKEPPVGTLVVVCLGLYMVRLSRSLQLESLRGNMHRFYGADVSSKSNGRGVRSWYIVCVEGILLEILEELLAARKRAKADLKEAKDPFEKVVLDGRQLALKVIIALSNQCEFNLWVHWCHCWALALFGDFVECDELW
PITA_01062	scaffold165296	6493	9231	2739	+	Retrotransposon protein	MTAVISSVFRVIKFPYNGKIVTIDQLAYFASDPASSESIQHVGKTTIPYRDIGIGLVKDSGLLGTFPFPPINASSSFAFIHMITSDTIIYDDPWIVPSESEIDSFGNAMPLSPYETAYEAVVSFTDLLSTEIDQMNVVHEESLFASTSVLITFPEVVSSDEHLREVLCVDDLPWEDLHHRSSFLPEVDRNDFSSIFTTEHVKDAQSPTKHPDSELNLGNISRTIPIDISVKPGIVENIHIGASCTGDEIQTYKALFQEFRDVFAWSYEEMPGIDPTIVVHEIKTYADAKPVRQRLRQIHPQKTAVIKAEVEKLLKSGFIYPIPLTDWVSNIVPEDEFGAEHVIYYLSRTLNPTELKYSHVEKLALAAVQAVQRFRHYILLRKTTVISDCNPMIYILTKQ…
PITA_01063	scaffold165305	6645	7816	1172	-	Flavonoid 3'5'-hydroxylase	MKKLHKKWDALIQRMIEEHQSTAKQRASKPDFLDVVMSQRDNCDGQGGRLSDVHIKALLLNIFTAGTDTSSSVIEWTLAEVINNPKLLKRVHQEMDTVIGRERRLKESDLANLPYFVAVCKEGFRKHPSTPLSLPRVSTEACEVDGYYIPNNTRLMVNIWGIGRDPEVWENPEEFNPDRFVGSKIDPRGNDFELIPFGAGRRICAGTHMGITMVEYNLGSLIHAFD
PITA_01064	scaffold165308	100227	101215	989	+	Retrotransposon protein	MLWHQHLGHIGEKGLRILHGKGMVEGMSNSSLDFDFCENCVYGKLNRVSFPSGGKRTKQILELVHSDVFGPVKSSITGFKEFKALVENQTEKKIKVLRTYNGGEFYSKEFEEFCKKCGKARQKTTPYTPQQNGVAERMNKTLMERARSMLSGAELGHEFWAEAVDTACYLVNRSPSSALEDKTPQEVWTGKKPSLSHLRKVVYSREVVFREVKDVIKHEVQPKEPEKIEFELKEEESDSTTEEESEDEEPQTRV
[truncated: 44,465 more rows]
