# Supplementary material for: Comparative Transcriptome Analysis of Pine Trees Treated with Resistance-Inducing Substances against the Nematode Bursaphelenchus xylophilus
Source: Genes (Basel). 2020 Aug 26;11(9):1000. doi: 10.3390/genes11091000 (PMC7564552; doi:10.3390/genes11091000)
Supplement: Supplementary file 1 [file genes-11-01000-s001.zip › genes-886308-supplementary/TableS4.xlsx]

## Sheet: ASM
Table S4. Expression profiling of Pinus densiflora between resistance-inducing substances and untreated control.
Locus ID	Scaffold	Start	End	Strand	Description 1	Log2(ASM/Untreated) 2	FDR 3
PITA_00046	scaffold160088	232879	234351	-	Cysteine-rich receptor-like protein kinase	1.52	1.1e-11
PITA_00130	scaffold160547	66435	68342	+	12-oxophytodienoate reductase	-5.28	7.9e-43
PITA_00158	scaffold160733	37300	39087	+	O-methyltransferase	-1.56	5.5e-79
PITA_00193	scaffold160954	4657	5912	+	Transferase activity, transferring hexosyl groups	-7.15	2.5e-34
PITA_00216	scaffold161084	89426	90826	+	Tetratricopeptide repeat	-1.81	3.8e-05
PITA_00236	scaffold161180	16064	17396	-	Peroxidase	-1.75	0.003
PITA_00246	scaffold161207	2877	4206	+	RNA polymerase sigma factor	1.99	8.3e-53
PITA_00290	scaffold161439	9587	10563	+	Germin-like protein	-6.01	4.2e-20
PITA_00325	scaffold161678	55508	61792	+	Benzyl alcohol O-benzoyltransferase-like	-1.34	6.4e-11
PITA_00364	scaffold161914	14765	17735	-	Peroxidase	2.22	0.0013
PITA_00365	scaffold161914	35240	38438	-	Peroxidase	2.06	0.0001
PITA_00400	scaffold162130	11466	14647	+	Myb-like DNA-binding domain containing protein	2.92	1.8e-08
PITA_00438	scaffold162263	15090	15792	-	Early light-induced protein	-1.57	0.0468
PITA_00459	scaffold162378	4640	6747	-	Transcription factor	1.81	2.6e-19
PITA_00478	scaffold162458	123955	128564	-	Zinc finger, C2H2 type	1.27	5e-07
PITA_00495	scaffold162547	12756	13413	-	Thaumatin-like protein	-7.91	0
PITA_00507	scaffold162671	50433	51829	+	UDP-Glycosyltransferase	2.78	5.3e-08
PITA_00574	scaffold163050	101104	101933	+	Thaumatin-like	1.47	2.9e-08
PITA_00587	scaffold163143	19454	21048	+	Transferase activity, transferring hexosyl groups	-7.23	5.3e-53
PITA_00608	scaffold163231	19995	22863	+	Fasciclin-like arabinogalactan protein	1.54	8.3e-07
PITA_00644	scaffold163416	73257	74805	+	Short-chain dehydrogenase reductase	4.03	0.0462
PITA_00646	scaffold163434	11929	12584	-	Thaumatin-like protein	-7.76	0
PITA_00695	scaffold163699	61996	63011	-	Cytochrome P450	1.13	6.6e-10
PITA_00716	scaffold163839	18309	19584	+	Glucan endo-1,3-beta-glucosidase	-2.25	0.0002
PITA_00726	scaffold163880	72441	74061	+	ABC1 family	1.02	1.5e-12
PITA_00756	scaffold164023	308289	310509	+	Glutathione S-transferase	-4.38	6.6e-06
PITA_00843	scaffold164116	241325	242425	-	MTERF	1.05	0.0016
PITA_00864	scaffold164281	27062	28184	+	Metacaspase	2.9	0.035
PITA_00869	scaffold164301	86461	88879	+	Structural constituent of ribosome	-1.71	7e-10
PITA_00873	scaffold164322	12675	17604	-	Protein tyrosine kinase	-1.2	0.0405
PITA_00881	scaffold164361	57947	58861	-	Fiber expressed protein	1.39	1.2e-09
PITA_00898	scaffold164438	57237	92221	-	Cytochrome P450	1.95	5.2e-09
PITA_00900	scaffold164449	118583	120265	+	Myb-like DNA-binding domain containing protein	2.09	1e-11
PITA_00912	scaffold164517	17148	18572	-	2-oxoacid-dependent dioxygenase	1.09	0.0005
PITA_00937	scaffold164712	171591	173807	+	Receptor-like protein kinase	1.76	4.9e-11
PITA_00946	scaffold164776	18781	19999	+	Cytochrome p450	1.09	1.3e-14
PITA_00953	scaffold164819	86131	87346	+	Stress-related	-1.12	1.2e-31
PITA_00961	scaffold164844	37448	38108	-	Thaumatin-like protein	-9.11	2.8e-34
PITA_00962	scaffold164844	74083	81850	-	Thaumatin-like protein	-8.01	3.4e-11
PITA_01023	scaffold165116	22987	24470	-	TIFY 10A-like	-2.99	4.7e-22
PITA_01039	scaffold165212	10085	12857	+	Lysosomal Pro-X	2.04	0.0008
PITA_01056	scaffold165276	135170	136667	+	Peroxidase	-2.47	6.8e-06
PITA_01057	scaffold165284	11835	19241	-	Chitinase	-2.37	0.0057
PITA_01059	scaffold165284	88397	89898	-	Chitinase	-4.43	0
PITA_01063	scaffold165305	6645	7816	-	Flavonoid 3'5'-hydroxylase	1.96	6.5e-15
PITA_01079	scaffold165395	21530	22976	+	Benzyl alcohol O-benzoyltransferase-like	-2.13	8.7e-83
PITA_01102	scaffold165499	139561	140357	-	Starch binding domain	5.45	1.8e-86
PITA_01116	scaffold165546	135296	140419	+	Glycerol-3-phosphate transporter	-1.55	1.7e-08
PITA_01135	scaffold165661	63142	64356	-	Plasma membrane intrinsic protein	3.3	0.003
PITA_01144	scaffold165691	15412	16003	+	Serine-rich	2.1	5e-185
PITA_01168	scaffold165823	88834	92409	-	Putative peptidoglycan binding domain	1.35	1e-10
PITA_01177	scaffold165902	1213	28396	-	ADP-ribosylation factor GTPase-activating protein	-1.58	5.1e-07
PITA_01192	scaffold210284	3573	4511	-	Starch binding domain	5.48	1e-80
PITA_01203	scaffold210316	605	4845	+	4,5-DOPA dioxygenase	-4.51	1.3e-249
PITA_01309	scaffold210763	85790	88360	+	NA	-6.4	0.0411
PITA_01329	scaffold210856	29138	31155	-	RNA recognition motif	1.63	4.1e-106
PITA_01333	scaffold210865	96958	100025	-	High-affinity nickel-transport family protein	-1.5	0.019
PITA_01378	scaffold211037	135154	136070	-	RWP-RK domain-containing protein	1.23	0.0084
PITA_01388	scaffold211061	1869	3575	-	Protochlorophyllide reductase	2.26	4.3e-07
PITA_01410	scaffold211176	321	28353	-	Retrotransposon protein	-5.85	1.2e-09
PITA_01433	scaffold211242	68919	74144	-	Bidirectional sugar transporter	-2.36	0.0357
PITA_01449	scaffold211307	219007	219830	-	Disease resistance protein	1.62	4.5e-26
PITA_01461	scaffold211355	3287	4008	+	NADH dehydrogenase	2.05	0.0264
PITA_01489	scaffold132138	57407	61989	-	ATPase domain protein	2.73	0.0102
PITA_01508	scaffold132252	302129	303316	+	Xyloglucan endotransglucosylase hydrolase protein	2.1	1.3e-09
PITA_01511	scaffold132267	35467	37295	-	Peroxidase	2.75	0.012
PITA_01558	scaffold132511	49017	51251	+	Isoflavone reductase	-1.34	1.1e-54
PITA_01621	scaffold211742	311944	314886	-	Resistance protein	3.1	0.001
PITA_01663	scaffold211933	6122	7707	+	Transferase activity, transferring hexosyl groups	-5.38	1.2e-17
PITA_01664	scaffold211933	22857	24451	+	Transferase activity, transferring hexosyl groups	-6.67	2.5e-35
PITA_01724	scaffold212223	16518	20236	-	Transcription factor	1.69	2.1e-18
PITA_01760	scaffold212409	83584	86174	+	Thioredoxin	2.46	3.3e-176
PITA_01763	scaffold212433	20826	21868	+	Phospholipid diacylglycerol acyltransferase	-5.36	0.0001
PITA_01772	scaffold212455	72873	74248	-	Galactinol synthase	-1.09	0.005
PITA_01779	scaffold212489	33715	38384	-	Glycerol kinase	-1.58	4.7e-37
PITA_01837	scaffold212697	1615	2511	-	Sigma factor sigB regulation protein	1.87	0.0333
PITA_01847	scaffold212762	8291	10420	+	NA	1.81	1.6e-41
PITA_01866	scaffold212825	41117	42789	+	Cytochrome P450	-1.48	5.5e-06
PITA_01964	scaffold213180	4269	5938	-	Gibberellin 20 oxidase	-6.12	5.5e-49
PITA_02030	scaffold213482	5830	13675	-	3-hydroxyisobutyryl-CoA hydrolase-like protein	-1.28	0.0003
PITA_02047	scaffold213571	1193	3626	-	Bidirectional sugar transporter	-4.5	1.6e-05
PITA_02049	scaffold213576	57180	58843	-	Subtilisin-like	2.36	1.9e-10
PITA_02054	scaffold213580	177074	179180	+	Glyoxalase family	-3.39	1.2e-176
PITA_02057	scaffold213611	25730	30189	-	Glycosyl hydrolase family 5 protein	1.6	2.3e-07
PITA_02091	scaffold213736	89455	90043	+	NA	-1.41	1.2e-42
PITA_02106	scaffold213802	111908	113032	-	MTERF	2.32	0.0044
PITA_02122	scaffold213846	24492	26501	-	Lipase (class 3)	2.3	0.0392
PITA_02156	scaffold213983	9350	11994	+	Chalcone synthase 1	-5.17	0.0123
PITA_02179	scaffold214062	20283	21437	-	NA	1.02	2.4e-09
PITA_02184	super3646	213236	256633	-	NmrA-like family	2.46	0.0248
PITA_02239	super3680	220348	220982	-	NA	-2.39	0
PITA_02240	super3681	4483	6357	+	Bark storage protein	-1.46	0.0001
PITA_02241	super3681	189799	191673	+	Bark storage protein	-1.55	3.3e-05
PITA_02246	super3686	47776	52978	-	Plant lipoxygenase	-8.1	1.2e-08
PITA_02247	super3686	61516	66719	-	Plant lipoxygenase	-6.91	6.2e-09
PITA_02251	super3687	326798	327509	-	NA	1.98	5.4e-07
PITA_02266	super3693	193538	194827	-	Defense response	-2.93	2.3e-33
PITA_02268	super3695	46782	173642	-	Glyoxalase/Bleomycin resistance protein/Dioxygenase superfamily	1.7	0.0001
PITA_02276	super3703	132332	134843	+	Cysteine	2.22	5e-08
PITA_02303	super3717	185636	190939	+	Oxygen-evolving enhancer protein	2.94	0
PITA_02309	super3721	45818	47356	+	UDP-glycosyltransferase	-1.61	9.8e-11
PITA_02322	super3725	15404	19246	+	Resistance protein	2.78	0.0321
PITA_02340	super3732	895727	896649	-	Chlorophyll A-B binding protein	3.52	0
PITA_02359	super3744	42570	43686	+	Auxin-responsive protein	1.77	3.5e-07
PITA_02483	super3813	194874	195735	-	NA	-2.84	0.0065
PITA_02492	super3818	52062	53615	-	Thioesterase	1.33	5.9e-16
PITA_02494	super3818	107143	108701	-	Thioesterase	1.31	4.9e-15
PITA_02535	scaffold132574	57270	59005	-	TIFY 10A-like	-4.59	5.1e-72
PITA_02564	scaffold132756	141088	144749	-	Plant lipoxygenase	-2.72	0.0029
PITA_02565	scaffold132756	190281	191769	+	Plant lipoxygenase	-3.52	0.0071
PITA_02575	scaffold132818	102282	106790	-	Homeobox-leucine zipper protein	-1.47	0.0052
PITA_02608	super3840	258583	262619	-	Phosphoglycerate kinase	1.91	5.3e-194
PITA_02619	super3845	4931	5734	+	Amino acid permease	-2.32	1.1e-33
PITA_02620	super3845	96687	141563	+	Amino acid permease	-2.33	3e-10
PITA_02636	super3852	123611	124800	+	PGAM	1.27	2.1e-15
PITA_02641	super3855	355853	359080	-	Alcohol dehydrogenase	-2.55	0.0264
PITA_02668	super3868	674226	675897	-	Peroxidase	3.66	0.0003
PITA_02704	super3888	84600	88874	-	Isocitrate lyase	-4.43	8.4e-40
PITA_02718	super3898	587458	589949	+	NA	1.24	1.6e-34
PITA_02727	super3904	290234	291033	-	THN	-5.27	2.7e-82
PITA_02745	super3918	626	4726	+	Sugar carrier protein	3.26	4.2e-08
PITA_02746	super3918	55268	59369	+	Sugar carrier protein	2.85	6.6e-07
PITA_02751	super3919	98658	99820	+	Auxin-responsive protein	1.73	4.2e-05
PITA_02753	super3919	208576	209738	+	Auxin-responsive protein	1.69	0.0001
PITA_02764	super3927	132136	137115	+	Glyceraldehyde-3-phosphate dehydrogenase	-1.06	1.8e-77
PITA_02766	super3929	92190	93070	-	F-Box protein	1.01	0.0004
PITA_02772	super3931	376194	383724	-	FAD binding domain	-1.5	5.3e-05
PITA_02773	super3931	395186	396203	-	FAD binding domain	-1.42	2.8e-31
PITA_02774	super3931	409647	441320	-	FAD binding domain	-1.32	0.0417
PITA_02775	super3931	446770	447527	+	Expressed protein	-3	5.5e-08
PITA_02782	super3933	826194	827203	-	FAD binding domain	1.13	8.7e-17
PITA_02834	super3952	370378	395313	-	Anamorsin	-2.21	5e-06
PITA_02840	super3955	119321	120588	+	Glyco_18	1.15	0.004
PITA_02851	scaffold214083	40277	41348	+	Chitinase	-1.99	0
PITA_02890	scaffold214221	17696	19201	+	Terpene synthase, C-terminal domain	5.9	0.0003
PITA_02912	scaffold214288	38463	40717	-	Bidirectional sugar transporter	1.75	5.5e-18
PITA_02928	scaffold214353	37763	41100	+	Enhanced disease susceptibility 1	1.22	3.4e-08
PITA_02930	scaffold214355	48138	50131	+	12-oxophytodienoate reductase	-1.36	4.7e-05
PITA_02936	scaffold214371	43232	45890	+	Lipase (class 3)	2.31	0.007
PITA_02991	scaffold214559	736	1876	-	Cytochrome P450	-4.15	1.6e-05
PITA_03033	scaffold214735	4416	6846	+	Chalcone synthase 1	3.98	3.6e-63
PITA_03067	scaffold214825	36018	37022	+	Glutathione s-transferase	-1.51	1.8e-88
PITA_03068	scaffold214825	49674	50654	+	Glutathione s-transferase	-1.41	3.8e-103
PITA_03076	scaffold214862	20981	22678	-	GDSL esterase lipase	2.65	0.0139
PITA_03093	scaffold214889	3285	4160	+	Sugar phosphate phosphate translocator	-1.94	1.1e-13
PITA_03101	scaffold214914	43772	49098	-	1-aminocyclopropane-1-carboxylate synthase	-4.99	1.2e-10
PITA_03268	scaffold215617	50867	54094	+	Xyloglucan endotransglucosylase hydrolase protein	1.61	0.0298
PITA_03269	scaffold215620	27101	28540	+	Cytochrome P450	-1.28	2.3e-22
PITA_03286	scaffold215703	6435	7682	+	UDP-glucoronosyl and UDP-glucosyl transferase	-2.54	0.0027
PITA_03287	scaffold215703	21485	23121	+	UDP-Glycosyltransferase	-2.25	0.0019
PITA_03342	scaffold215947	75904	78094	+	Dehydrogenase	1.71	2.7e-16
PITA_03350	scaffold216001	43666	45522	-	Epoxide hydrolase	1.09	0.0231
PITA_03351	scaffold216001	51957	53813	-	Epoxide hydrolase	1.17	0.0003
PITA_03354	scaffold216025	5231	6250	-	Polynucleotide kinase 3'-phosphatase	-2.14	0.0001
PITA_03378	scaffold216116	95626	96566	-	Methyltransferase domain	-1.26	0.0044
PITA_03391	scaffold216207	37178	38763	-	Ferrochelatase	1.45	8.9e-10
PITA_03399	scaffold216224	21062	22276	-	Bidirectional sugar transporter	2.04	4.9e-09
PITA_03406	scaffold216230	68984	72775	-	Caspase domain	3.5	1e-30
PITA_03448	scaffold216366	6285	12583	-	NA	-1.03	2e-05
PITA_03493	scaffold216539	27538	28461	-	Chlorophyll A-B binding protein	2.16	0
PITA_03547	scaffold216824	11386	12594	+	Myb-like DNA-binding domain	5.08	0.0491
PITA_03554	scaffold216868	118621	120992	-	PsbP	1.85	0.0008
PITA_03580	scaffold216974	41993	43791	-	Leucine-rich repeat receptor-like serine threonine-protein kinase	2.27	1e-05
PITA_03581	scaffold216976	8022	13672	+	NA	1.22	0.0001
PITA_03594	scaffold132978	86306	90394	-	YT521-B-like family domain containing protein, expressed	1.07	5.4e-29
PITA_03648	scaffold217009	2565	5673	+	Receptor-like serine threonine-protein kinase	1.82	0.0028
PITA_03658	scaffold217034	73246	74467	-	Mitogen-activated protein kinase kinase	-1.47	5.6e-29
PITA_03678	scaffold217095	194391	195640	-	Chitin recognition protein	-4.72	3.1e-25
PITA_03679	scaffold217097	5095	5700	+	Gata transcription factor	-1.34	1.8e-05
PITA_03684	scaffold217112	39209	43008	-	Disease resistance protein	-2.98	3.5e-93
PITA_03733	scaffold217305	10367	11182	-	THN	-6.04	0
PITA_03777	scaffold217457	48204	48906	-	Early light-induced protein	-1.39	0.0204
PITA_03804	scaffold217536	19511	21003	+	Indole-3-acetate O-methyltransferase 1-like	9.43	2.4e-40
PITA_03816	scaffold217554	5039	6258	-	Chitinase	-2.27	5.8e-303
PITA_03823	scaffold217580	68058	75346	-	Disease resistance protein	-2.99	2.8e-57
PITA_03879	scaffold217787	27973	30858	+	(S)-2-hydroxy-acid oxidase	1.44	4.6e-07
PITA_03917	scaffold217931	67764	69683	+	O-methyltransferase	1.21	0.0002
PITA_03944	scaffold218061	6724	8152	+	Glucan endo-1,3-beta-glucosidase	-2.14	0
PITA_03954	scaffold218106	2013	2826	+	Bark storage protein A-like	-2.02	2.2e-05
PITA_03964	scaffold218166	8586	9534	-	Aquaporin	1.52	1.8e-78
PITA_04001	scaffold218304	16895	23392	+	Integral membrane HRF1 family protein	-1.19	1.7e-06
PITA_04050	scaffold218488	52456	58317	+	Thaumatin-like protein	-5.33	2.2e-06
PITA_04070	scaffold218545	28860	30393	+	UDP-glucoronosyl and UDP-glucosyl transferase	-2.72	3.2e-82
PITA_04092	scaffold218620	63274	64790	-	Cysteine-rich receptor-like protein kinase	3.39	2.3e-06
PITA_04125	scaffold218730	19289	22408	-	Resistance protein	2.92	0.0058
PITA_04131	scaffold218756	7312	10036	+	1-aminocyclopropane-1-carboxylate synthase	-4.94	4e-07
PITA_04150	scaffold218812	81096	82264	-	GDSL esterase lipase	2.73	0.0202
PITA_04173	scaffold218891	29394	31195	-	Protein TRANSPARENT TESTA 1-like	1.52	4.2e-05
PITA_04197	scaffold219026	17631	18774	-	Agenet domain-containing protein	2.86	7e-05
PITA_04245	scaffold219175	17429	19100	-	Caspase domain	5.61	0.0058
PITA_04265	scaffold219263	41885	43860	+	U-box domain-containing protein	-1.68	8.6e-07
PITA_04302	scaffold219392	37501	38195	-	Glutathione s-transferase	-1.63	0.0007
PITA_04337	scaffold219470	23559	24269	+	Phosphatase 2C	1.77	1.1e-07
PITA_04339	scaffold219473	18341	19119	+	Puromycin-sensitive	-2.39	0.0231
PITA_04363	scaffold219587	12659	16741	+	Terpene synthase, C-terminal domain	6.38	0.0002
PITA_04391	scaffold219686	5642	6654	-	Leucine-rich repeat receptor-like serine threonine-protein kinase	2.09	0.002
PITA_04443	scaffold219857	59622	62358	+	Myb-like DNA-binding domain	-1.07	1.1e-18
PITA_04468	scaffold219925	30118	31929	-	3-beta hydroxysteroid dehydrogenase/isomerase family	-1.71	5.3e-05
PITA_04505	scaffold220047	10265	35544	+	Inositol-3-phosphate synthase	3.21	1.5e-36
PITA_04507	scaffold220049	91614	93159	-	Galactinol synthase	4.08	0
PITA_04515	scaffold220089	48038	56267	-	Glutathione peroxidase	-2.37	0.0022
PITA_04517	scaffold220089	113927	122051	-	Glutathione peroxidase	-2.56	1.9e-09
PITA_04675	scaffold133458	185868	188049	-	Glycosyltransferase At5g03795-like	2.04	2.2e-11
PITA_04686	scaffold133500	65916	67819	+	Phosphotransfer protein	2.44	5.2e-12
PITA_04687	scaffold133500	105956	107467	-	O-methyltransferase	-1.65	1.3e-143
PITA_04746	scaffold220581	78645	79739	-	NA	2.39	4.1e-06
PITA_04770	scaffold220666	62698	64239	-	Orn/Lys/Arg decarboxylase, C-terminal domain	2.68	0.0138
PITA_04771	scaffold220667	88378	92309	-	Cbl-interacting protein kinase	-1.73	4.5e-13
PITA_04801	scaffold220767	18136	20003	-	Auxin-induced protein	-6.77	1.9e-06
PITA_04802	scaffold220767	42311	44017	-	Auxin-induced protein	-5.3	3.3e-05
PITA_04859	scaffold221001	105432	108818	+	3-keto-dihydrosphingosine reductase	2.57	9.3e-05
PITA_04892	scaffold221088	27627	28495	+	NA	-2.2	7.2e-48
PITA_04958	scaffold221309	10778	11751	-	Miraculin-like	-7.59	5.4e-93
PITA_04975	scaffold221371	25533	26901	+	Sorting nexin	1.04	3.5e-06
PITA_05011	scaffold221491	28735	33392	+	Tubulin beta chain	1.61	9.5e-29
PITA_05025	scaffold221526	95062	95979	-	Fatty acyl-CoA reductase	3.08	0.0011
PITA_05099	scaffold221770	30558	31446	+	Jasmonate	4.98	2e-14
PITA_05107	scaffold221777	58195	63313	-	Plant lipoxygenase	-7.16	1.2e-10
PITA_05125	scaffold221844	20162	24816	-	Resistance protein	1.52	0.001
PITA_05130	scaffold221870	20370	21405	-	Short-chain dehydrogenase reductase	1.39	8.7e-14
PITA_05185	scaffold222020	30484	31899	-	GDSL esterase lipase	1.61	0.0255
PITA_05267	scaffold222270	2313	5172	-	Nucleoredoxin	1.06	1.2e-09
PITA_05291	scaffold222355	113010	114047	-	Transcription factor	3.85	0.0004
PITA_05307	scaffold222382	74687	76166	+	Glycine dehydrogenase decarboxylating	2.15	3.7e-90
PITA_05313	scaffold222411	28263	29810	-	Berberine and berberine like	-7.07	3.2e-16
PITA_05330	scaffold222462	18032	19766	+	NAD dependent epimerase dehydratase family protein	-2.44	4.5e-38
PITA_05335	scaffold222483	23084	23728	-	Thaumatin-like protein	-5.59	2.7e-41
PITA_05349	scaffold222518	32494	35355	+	Xyloglucan endotransglucosylase hydrolase protein	5.05	1.2e-07
PITA_05388	scaffold222651	12733	13996	-	Chalcone synthase 1	1.71	0.0177
PITA_05442	scaffold222817	386	3920	-	GDSL esterase lipase	1.63	1.9e-07
PITA_05497	scaffold222986	213368	215140	+	Alpha/beta hydrolase fold	1.64	0.0164
PITA_05516	scaffold223054	128153	129010	-	Pathogenesis-related protein 5-like	-3.73	6.4e-29
PITA_05522	scaffold223077	17422	33906	-	Succinate dehydrogenase	-1.62	2.5e-07
PITA_05526	scaffold223087	10922	12571	-	Pleiotropic drug resistance protein	8.14	2.8e-14
PITA_05617	scaffold223355	36056	41082	+	Phosphoglycerate kinase	-2.03	1.2e-11
PITA_05735	scaffold133876	52807	53579	-	Transporter	1.58	4.5e-05
PITA_05816	scaffold223726	5397	7406	+	Leucine-rich repeat receptor-like serine threonine-protein kinase	3.4	0.0014
PITA_05828	scaffold223747	14742	16115	+	NAD dependent epimerase dehydratase family protein	-3.24	7.5e-30
PITA_05834	scaffold223767	43949	46331	-	NA	1.86	0.0079
PITA_05856	scaffold223825	121649	131634	+	Glyceraldehyde-3-phosphate dehydrogenase	2.41	2.4e-229
PITA_05877	scaffold223912	63232	64275	+	NA	1.7	1.5e-74
PITA_05920	scaffold224043	3837	5194	-	Aspartic proteinase	3.42	4.1e-19
PITA_05947	scaffold224153	78355	80562	-	Embryo-specific protein 3, (ATS3)	1.2	2.5e-08
PITA_05971	scaffold224236	82702	84338	-	UDP-Glycosyltransferase	-2.14	0.0105
PITA_06016	scaffold224391	61853	63050	+	Plasma membrane intrinsic protein	2.66	0.0071
PITA_06017	scaffold224391	124947	126135	+	Plasma membrane intrinsic protein	2.38	0.0282
PITA_06044	scaffold224467	11761	14314	-	Pleiotropic drug resistance	4.8	0.0175
PITA_06046	scaffold224478	83368	84673	-	Peroxidase	-4.02	0.0326
PITA_06052	scaffold224529	59658	63187	+	BAHD family acyltransferase	-2.35	0.0005
PITA_06118	scaffold224754	70994	72962	-	Heat Shock Protein	5.54	1.4e-05
PITA_06152	scaffold224874	59567	61137	+	Galactinol synthase	3.26	0
PITA_06223	scaffold225093	17363	109168	-	Casein Kinase	-1.32	0.0016
PITA_06253	scaffold225151	69902	71566	+	Cytochrome P450	3.14	4.6e-32
PITA_06265	scaffold225184	150375	159219	+	ACT domain	-1.99	9.5e-62
PITA_06283	scaffold225244	16409	17752	-	Serine Threonine protein kinase	3.44	0.0057
PITA_06297	scaffold225274	9516	11713	-	Domain of unknown function (DUF1929)	1.63	1.5e-13
PITA_06299	scaffold225281	155140	160060	-	Serine carboxypeptidase-like	2.16	1e-16
PITA_06300	scaffold225281	190918	194267	-	Serine carboxypeptidase-like	2.09	1.7e-16
PITA_06348	scaffold225426	73631	76034	-	Thioredoxin	1.74	6.5e-66
PITA_06358	scaffold225438	13970	15374	+	O-acyltransferase (WSD4-like)	2.82	0.0059
PITA_06386	scaffold225517	25201	29644	-	Alpha,alpha-trehalose-phosphate synthase UDP-forming	2.4	2.1e-18
PITA_06388	scaffold225533	37788	39335	+	Berberine and berberine like	-8.53	8.8e-15
PITA_06412	scaffold225597	26267	26965	+	Early light-induced protein	-1.03	3.7e-12
PITA_06434	scaffold225642	58104	62649	-	Serine threonine-protein kinase	-2.17	1.3e-19
PITA_06440	scaffold225671	40200	41727	-	Caffeic acid	1.72	7.9e-15
PITA_06483	scaffold225809	50825	54631	+	Potassium transporter 5-like	-1.97	3e-06
PITA_06516	scaffold225912	38559	39405	-	Glutathione s-transferase	3.75	1.5e-61
PITA_06521	scaffold225921	21651	22445	+	ABC transporter D family member 2	1.27	0.0191
PITA_06523	scaffold225921	44447	45755	+	Chitinase	-1.21	0.0008
PITA_06527	scaffold225928	34350	35384	+	Hydrolase	2.03	0.0001
PITA_06553	scaffold226005	2926	4140	-	UDP-Glycosyltransferase	-5.98	9.3e-06
PITA_06570	scaffold226039	161404	162616	-	Plant-specific domain TIGR01615 family protein	-4.5	3.3e-29
PITA_06573	scaffold226042	109729	113241	-	RNA polymerase sigma factor	1.88	6.4e-47
PITA_06657	scaffold134052	4480	5241	-	Fad dependent oxidoreductase	1.69	2.7e-08
PITA_06704	scaffold134263	14792	18858	+	Plant lipoxygenase	-3.45	0.0017
PITA_06748	scaffold226325	49679	53934	-	Terpene synthase, N-terminal domain	7.32	3.3e-17
PITA_06799	scaffold226465	17520	22853	+	Alpha/beta hydrolase fold	1.94	3.5e-07
PITA_06820	scaffold226513	170320	172746	+	Phosphodiesterase	-2.61	1.1e-88
PITA_06847	scaffold226569	45272	47547	-	Homeobox-leucine zipper protein	1.4	0.0108
PITA_06857	scaffold226617	38497	40425	+	Clavaminate synthase-like protein	-4.58	0.0063
PITA_06861	scaffold226636	51269	59832	+	Protein disulfide isomerase	-1.57	3.8e-13
PITA_06879	scaffold226681	59907	61351	-	NA	-1.53	0.0001
PITA_06887	scaffold226700	4727	7166	-	Glutathione s-transferase	1.55	1.6e-05
PITA_06913	scaffold226745	441104	441838	+	Glutaredoxin	1.06	3.5e-19
PITA_07002	scaffold226960	55494	56207	-	Non-specific lipid-transfer protein-like protein	-3.74	0.0209
PITA_07003	scaffold226962	258630	259340	-	Late embryogenesis abundant protein	1.14	2.2e-25
PITA_07041	scaffold227066	30003	31388	+	Oxidoreductase, 2OG-Fe(II) oxygenase family protein	1.56	0.0004
PITA_07042	scaffold227066	52072	53457	+	Oxidoreductase, 2OG-Fe(II) oxygenase family protein	1.35	3e-10
PITA_07060	scaffold227104	2635	3882	+	Phospholipase A1-Igamma3	-2.15	6.8e-05
PITA_07063	scaffold227113	101565	102357	+	Pleiotropic drug resistance	-1.26	0.0028
PITA_07068	scaffold227124	40386	41896	+	Homeobox associated leucine zipper	1.43	9.3e-21
PITA_07098	scaffold227225	47088	53439	-	Polyamine oxidase	-1.25	8e-05
PITA_07196	scaffold227513	10070	11059	-	Cytochrome P450	5.02	7.2e-40
PITA_07197	scaffold227513	26295	27977	-	Cytochrome P450	4.63	7.6e-65
PITA_07234	scaffold227603	97593	98784	-	Phosphate	1.25	2.2e-06
PITA_07268	scaffold227673	21652	27541	-	Subtilisin-like	1.27	0.0004
PITA_07295	scaffold227734	53512	56838	-	Lysosomal Pro-X carboxypeptidase-like	2.62	3.2e-06
PITA_07331	scaffold227813	135993	144259	+	Glycine dehydrogenase	2.15	3e-14
PITA_07348	scaffold227851	78040	78706	-	Glutathione s-transferase	-4.65	0.0023
PITA_07354	scaffold227866	101817	102861	+	Chitinase	-4.87	0
PITA_07355	scaffold227866	123720	124627	+	Chitinase	-4.95	0
PITA_07356	scaffold227868	16070	17183	+	DUF26	3.39	0.0068
PITA_07370	scaffold227907	45613	46260	+	Peroxiredoxin	2.2	4.4e-10
PITA_07465	scaffold228126	202725	204163	-	Indole-3-acetate O-methyltransferase 1-like	4.71	0.0031
PITA_07489	scaffold228193	15710	17387	+	Cytochrome P450	1.69	1.1e-05
PITA_07490	scaffold228197	54946	55624	-	Acyl-coenzyme A oxidase 4	-2.39	1.9e-62
PITA_07543	scaffold228313	11511	12950	-	NA	2.88	9.3e-76
PITA_07553	scaffold228338	189310	192304	+	Glyceraldehyde-3-phosphate dehydrogenase	2.08	0.0006
PITA_07618	scaffold228479	46840	53174	+	Membrane-associated 30 kDa protein	1.47	0.0234
PITA_07640	scaffold228521	27302	30208	-	Aspartic proteinase	1.9	0.0315
PITA_07658	scaffold228588	140	2221	+	Transcription factor	1.84	1.4e-19
PITA_07663	scaffold228599	19267	21716	+	Pectinesterase	2.47	0.0043
PITA_07734	scaffold134665	127127	127825	-	Early light-induced protein	-1.06	1.2e-12
PITA_07793	scaffold228744	35097	35873	-	NA	1.71	3.6e-94
PITA_07809	scaffold228790	77316	78084	-	Heavy metal-associated domain containing protein	1.51	0.0339
PITA_07833	scaffold228847	101093	102152	+	NA	1.54	9.7e-57
PITA_07847	scaffold228877	37073	39317	+	CASP-like protein	3.78	4.7e-33
PITA_07854	scaffold228901	25371	26136	+	NA	-3.9	1.6e-06
PITA_07891	scaffold228998	4289	4839	-	Bifunctional dihydroflavonol 4-reductase flavanone	-1.16	2.2e-101
PITA_07899	scaffold229010	92382	94549	+	Cytochrome P450	-1.3	5e-14
PITA_07933	scaffold229087	73046	74994	+	Beta-carotene hydroxylase	1.51	3.4e-08
PITA_07996	scaffold229206	96982	130878	+	Calcium-binding protein At1g02270	1.69	0.003
PITA_08004	scaffold229226	48585	50368	+	Expansin	1.52	5.8e-09
PITA_08016	scaffold229249	90267	92938	+	NA	1.1	9e-11
PITA_08054	scaffold229324	45029	45564	+	NA	1.53	0.0014
PITA_08057	scaffold229332	46901	48668	+	Dihydroflavonol4-reductase	1.12	1.3e-17
PITA_08060	scaffold229343	61155	64012	-	Expansin-like	-4.23	8.8e-05
PITA_08069	scaffold229360	93503	94896	+	Chloride intracellular channel	2.06	1.4e-05
PITA_08080	scaffold229371	102814	104231	-	NA	2	0.0002
PITA_08088	scaffold229388	51289	53939	+	NA	-3.23	0.0001
PITA_08090	scaffold229392	50046	54355	+	Serine threonine-protein kinase HT1-like	1.17	0.015
PITA_08092	scaffold229399	64435	65229	-	Glutathione Stransferase	1.88	1.1e-29
PITA_08111	scaffold229442	24972	26584	+	Myb-like DNA-binding domain	1.88	0.0004
PITA_08141	scaffold229501	72506	74925	+	Bark storage protein A-like	-2.48	1.8e-27
PITA_08186	scaffold229620	71036	72380	-	Aquaporin	2.45	1e-06
PITA_08194	scaffold229642	105270	108279	+	F-box protein	1.22	0.0002
PITA_08202	scaffold229663	301879	305492	+	Auxin-responsive protein	1.6	2e-39
PITA_08213	scaffold229699	34557	36307	+	Polygalacturonase QRT3-like	-5.86	0.037
PITA_08254	scaffold229791	34814	35726	+	Glutathione s-transferase	-5.7	8.6e-13
PITA_08330	scaffold229934	120100	122271	+	Phosphatidylinositol 4-kinase type 2-beta	1.87	3.4e-40
PITA_08353	scaffold229982	56411	58546	-	DCTP pyrophosphatase	1.77	0.0007
PITA_08379	scaffold230034	108368	110440	-	Chalcone synthase 1	-5.03	0.0009
PITA_08393	scaffold230085	107096	123959	+	Protein disulfide isomerase	-1.17	9.7e-09
PITA_08395	scaffold230088	49860	105725	+	3-beta hydroxysteroid dehydrogenase/isomerase family	1.22	5e-05
PITA_08421	super3969	80504	84022	+	Lipase (class 3)	1.73	0.0498
PITA_08435	super3975	6052	7292	+	PLAC8 family	1.21	3.4e-06
PITA_08436	super3975	28431	29365	+	PLAC8 family	-4.56	1.9e-10
PITA_08500	super4008	484155	485559	-	ATPase family associated with various cellular activities (AAA)	1.4	0.0034
PITA_08510	super4016	23228	28206	-	UDP-glucoronosyl and UDP-glucosyl transferase	-2.49	2.7e-07
PITA_08521	super4019	1948	4837	+	Heat shock protein	5.34	6.5e-05
PITA_08522	super4019	28274	31163	+	Heat shock protein	5.36	5.8e-05
PITA_08574	super4049	9377	51010	+	Superoxide dismutase	1.63	0.0373
PITA_08575	super4050	7049	8230	+	Auxin-responsive protein	1.41	6.5e-27
PITA_08576	super4050	32416	33724	+	Auxin-responsive protein	1.39	6.1e-31
PITA_08640	super4085	292776	294420	-	TIFY 10A-like	-5.1	9e-32
PITA_08667	super4098	12678	34984	+	Ubiquinol oxidase	-1.88	2.8e-13
PITA_08668	super4098	69490	72792	+	Ubiquinol oxidase	-1.92	1.9e-33
PITA_08671	super4098	191362	194868	+	Ubiquinol oxidase	-1.95	1.3e-57
PITA_08752	scaffold124904	157571	158623	+	Oxidoreductase, 2OG-Fe(II) oxygenase family protein	-2.57	1.7e-14
PITA_08789	scaffold125045	71382	75055	-	Glutamate receptor	1.6	0.0358
PITA_08803	scaffold125117	118078	119541	-	Multicopper oxidase	-5.13	0.0001
PITA_08809	scaffold125127	15442	18510	-	Lipase (class 3)	-1.26	1.5e-06
PITA_08810	scaffold125136	7959	11012	+	CorA-like Mg2+ transporter protein	-1.62	3.7e-09
PITA_08820	scaffold125166	68447	87759	+	Transporter	2.54	8.2e-06
PITA_08894	super4138	378653	379878	-	Transcription factor	1.11	0.0003
PITA_08911	super4151	8186	9834	+	Dehydrogenase	1.64	1.7e-14
PITA_08920	super4155	67573	70846	-	Serine threonine-protein kinase	1.36	3.1e-55
PITA_08921	super4156	1835	11644	+	Coronatine-insensitive protein	1.22	0.001
PITA_08922	super4156	24431	30763	+	Coronatine-insensitive protein	1.15	1e-05
PITA_08931	super4165	101831	142201	+	ABC1 family	1.55	1.7e-08
PITA_08934	super4166	53554	59279	+	Hypersensitive-induced response protein	2.04	0.0056
PITA_08975	super4195	8517	10293	+	Clavaminate synthase-like protein	-1.6	2.4e-05
PITA_08976	super4195	16041	17817	+	Clavaminate synthase-like protein	-1.75	4.8e-06
PITA_08981	super4199	125198	126294	-	Copper-transporting ATPase	1.67	2.6e-13
PITA_09052	super4234	38253	42094	-	Caffeoyl-coa o-methyltransferase	4.25	0
PITA_09054	super4235	192959	194228	-	Glutathione peroxidase	1.42	0
PITA_09123	super4276	30489	32576	+	NA	1.8	0.0088
PITA_09138	scaffold230111	41553	43017	-	Xyloglucan endotransglucosylase hydrolase protein	1.44	5.3e-10
PITA_09224	scaffold230280	144420	146152	-	NAD dependent epimerase dehydratase family protein	-3.68	2.4e-14
PITA_09225	scaffold230282	16207	17372	-	Nitrate transporter	-5.82	0.0063
PITA_09264	scaffold230351	19652	22516	+	NA	-7.16	7.8e-139
PITA_09266	scaffold230355	33297	34973	+	Inositol transporter	-1.25	5.8e-34
PITA_09283	scaffold230371	70794	72041	-	Monogalactosyldiacylglycerol synthase	1.43	0.0004
PITA_09350	scaffold230486	84016	89740	+	Glucomannan 4-beta-mannosyltransferase	2.34	0.0033
PITA_09384	scaffold230558	66995	69058	+	Phospholipase C	-2.33	0.0002
PITA_09421	scaffold230619	175612	182143	-	NA	1.24	0.0055
PITA_09422	scaffold230621	171530	172097	+	Heat shock protein	1.53	5.7e-08
PITA_09445	super4290	139918	142771	-	Sedoheptulose-bisphosphatase	2.59	0
PITA_09567	super4356	246196	254634	-	Ankyrin repeat domain-containing protein	1.52	4.3e-21
PITA_09620	super4378	55166	59109	-	GDSL esterase lipase	3.36	6.8e-05
PITA_09650	super4400	8047	10677	+	Adenylosuccinate synthetase	1.09	2.2e-10
PITA_09656	super4403	64194	66870	-	Transporter	-1.67	0.0092
PITA_09657	super4403	81140	83815	-	Transporter	-2.06	0.0034
PITA_09658	super4403	91002	93677	-	Transporter	-1.68	0.0145
PITA_09668	super4413	43835	109582	+	NA	1.98	1.1e-05
PITA_09683	super4426	6761	7648	-	AWPM-19-like membrane family protein	3.53	1.2e-07
PITA_09684	super4426	71827	72708	-	AWPM-19-like membrane family protein	3.53	1.9e-07
PITA_09686	super4426	112679	113576	-	AWPM-19-like membrane family protein	3.97	2.9e-54
PITA_09687	super4426	182817	183822	-	AWPM-19-like membrane family protein	1.99	4.3e-15
PITA_09717	super4442	145536	146426	+	Zinc finger, C3HC4 type (RING finger)	2.84	0.0002
PITA_09738	super4445	2721	4521	-	Universal stress protein	2.51	7.7e-17
PITA_09739	super4445	19396	21196	-	Universal stress protein	2.49	6e-16
PITA_09778	super4460	104512	122080	+	F-box protein	-1.76	0.0304
PITA_09788	super4466	151278	152422	-	Glucan endo-1,3-beta-glucosidase	-4.57	0
PITA_09831	scaffold135196	131335	136887	-	(S)-2-hydroxy-acid oxidase	1.53	0.0012
PITA_09833	scaffold135211	84714	88436	+	Sugar carrier protein	-2.42	1.7e-19
PITA_09834	scaffold135211	112494	116120	-	Sugar carrier protein	-2.45	2.2e-20
PITA_09884	scaffold135415	70149	72107	-	Cyclin-dependent kinase inhibitor	2.53	3.5e-09
PITA_09928	super4482	251516	254960	+	Oxidoreductase, 2OG-Fe(II) oxygenase family protein	1.25	0.0133
PITA_09953	super4491	104541	106106	-	Chaperone protein dnaJ 8	2.79	0.0188
PITA_09967	super4496	196263	198348	-	Glucan endo-1,3-beta-glucosidase	-2.36	0.0031
PITA_09968	super4496	231551	233636	-	Glucan endo-1,3-beta-glucosidase	-2.26	0.0074
PITA_09992	super4504	35740	38088	+	Myb-like DNA-binding domain	2.22	6.1e-11
PITA_09993	super4505	29853	30433	+	Exosome complex	1.04	1.6e-05
PITA_10003	super4511	227368	228116	+	Non-specific lipid-transfer protein-like protein	3.93	0.0006
PITA_10004	super4511	261666	262411	+	Non-specific lipid-transfer protein-like protein	2.61	5.9e-08
PITA_10005	super4511	278000	278747	+	Non-specific lipid-transfer protein-like protein	4.18	0.0134
PITA_10013	super4513	343451	346403	-	GDSL esterase lipase	4.74	2.7e-15
PITA_10037	super4525	109246	120839	+	GDT1-like protein 2	1.49	0.0495
PITA_10052	super4533	26474	40797	-	Ribosomal protein S20	2.21	5.6e-05
PITA_10070	super4542	29182	39525	+	Benzyl alcohol O-benzoyltransferase-like	-2.24	8.2e-06
PITA_10072	super4542	163792	165260	+	Benzyl alcohol O-benzoyltransferase-like	-1.96	6.9e-52
PITA_10074	super4542	191441	194463	+	Benzyl alcohol O-benzoyltransferase-like	-1.98	9e-24
PITA_10103	scaffold58	2847	4425	+	Uridine-cytidine kinase C-like	1.68	1e-18
PITA_10140	C3778067	304	1335	+	Glucose-methanol-choline (GMC) oxidoreductase family protein	2.78	0.0089
PITA_10147	C3778433	597	3098	-	Bidirectional sugar transporter	-2.2	2.7e-05
PITA_10169	C3781427	1208	1938	+	NA	2.44	3.1e-17
PITA_10221	C3787569	86	1161	-	NA	4.52	2.9e-77
PITA_10228	C3788241	448	1378	+	Aquaporin	2.2	6.9e-07
PITA_10229	C3788331	573	2037	-	Pleiotropic drug resistance	6.64	0.0003
PITA_10230	C3788331	2061	2891	-	Pleiotropic drug resistance	5.33	1.3e-14
PITA_10233	C3788583	118	3165	+	Metal transporter	2.17	0.0031
PITA_10248	C3790961	1800	4542	-	Transporter	4.06	1e-11
PITA_10277	C3794695	2143	3417	+	Blue light photoreceptor	1.49	0.0178
PITA_10300	C3797331	1503	3002	+	Plant lipoxygenase	-7.09	2.3e-09
PITA_10303	C3797511	2613	4173	-	UDP-glycosyltransferase 75D1-like	5.09	5.4e-13
PITA_10341	C3800767	3477	4416	+	Flavanone 3-hydroxylase	1.16	0.031
PITA_10356	C3802745	796	4582	+	Nitrate transporter	2.6	1.3e-06
PITA_10377	C3804435	458	1412	+	Red chlorophyll catabolite reductase	1.95	0.0271
PITA_10378	C3804481	2644	3556	-	Fatty acid desaturase	-2.21	0.0243
PITA_10386	C3805633	518	1211	-	Early light-induced protein	-1.18	9e-17
PITA_10401	C3808489	796	4582	+	Nitrate transporter	2.37	5e-06
PITA_10423	C3811185	3983	4665	+	Early light-induced protein	-1.49	2e-08
PITA_10427	C3811807	2362	5122	+	Aspartic proteinase	2.04	0.0429
PITA_10437	C3812519	988	2988	-	Legume lectin domain	1.07	0.0233
PITA_10439	C3812663	136	2637	-	Aspartic proteinase	4.11	0.0282
PITA_10524	C3821787	620	2381	+	GDSL esterase lipase	5.02	3.6e-14
PITA_10549	C3824815	4165	4847	+	Early light-induced protein	-1.65	4.5e-06
PITA_10558	C3825799	2337	4675	+	Glutathione s-transferase	1.8	1.8e-07
PITA_10573	C3826731	759	1766	-	Germin-like protein	-4.5	0.0047
PITA_10574	C3826731	4145	5088	-	Germin-like protein	-5.08	5.7e-06
PITA_10639	C3833487	2089	3230	-	Quinone-oxidoreductase homolog, chloroplastic-like	-9.12	3.9e-20
PITA_10655	C3835711	4356	5368	+	Monooxygenase	1.84	0.0474
PITA_10656	C3835785	1323	2703	-	NA	4.36	0.0178
PITA_10675	C3837667	930	2733	+	Clathrin assembly protein	-1.3	8.3e-14
PITA_10781	C3850443	472	2752	+	Chitinase	-4.15	5.2e-13
PITA_10797	C3852109	594	1965	+	Cytochrome P450	2.1	0.0005
PITA_10798	C3852189	1894	3738	-	Cellulose synthase	2.93	0.001
PITA_10805	C3852853	1039	3684	+	Alcohol dehydrogenase	2.12	4.4e-07
PITA_10811	C3853545	2309	3007	-	Early light-induced protein	-1.05	2.2e-12
PITA_10880	C3860317	2293	2955	-	Photosystem I reaction center subunit	3.22	0
PITA_10904	C3863325	3105	5229	-	Flavonoid 3'5'-hydroxylase	1.4	6e-05
PITA_10929	C3865187	1889	2910	+	Germin-like protein	-6.17	1.9e-05
PITA_10938	C3866195	1002	2612	-	Glycine dehydrogenase decarboxylating	2.08	1.4e-08
PITA_11014	C3873953	378	2113	-	Cytochrome P450	-6.53	1.4e-11
PITA_11043	C3877701	776	4946	+	Flavin containing amine oxidoreductase	4.34	4.6e-51
PITA_11090	scaffold135603	59356	60382	+	Heavy-metal-associated domain-containing protein	2.5	4.8e-07
PITA_11120	scaffold135774	146649	148116	+	Plasma membrane intrinsic protein	1.48	1.6e-68
PITA_11131	C3879657	4011	4821	-	Secologanin synthase-like	2.24	0.0102
PITA_11151	C3881597	1398	2099	+	NA	1.57	0.0023
PITA_11156	C3882011	783	3968	+	Leucine-rich repeat receptor-like serine threonine-protein kinase	2.56	0.035
PITA_11157	C3882569	914	1927	-	Germin-like protein	-5.32	2.7e-05
PITA_11171	C3883843	1692	4680	-	Pleiotropic drug resistance	6.12	0.0006
PITA_11179	C3884809	1604	4403	+	Bifunctional dihydroflavonol 4-reductase flavanone	1.63	4.3e-39
PITA_11222	C3889543	938	2309	+	Cytochrome P450	1.75	0.0086
PITA_11247	C3892941	3319	5665	+	Cinnamyl alcohol dehydrogenase	3	0.0003
PITA_11259	C3894503	4620	5564	-	Short-chain dehydrogenase reductase	2.38	1e-30
PITA_11267	C3895119	2226	3553	-	Flavonol synthase flavanone	-2.62	0.033
PITA_11294	C3897467	3117	4260	+	Agenet domain-containing protein	3.08	5.7e-05
PITA_11314	C3898871	3786	5578	-	Glyceraldehyde-3-phosphate dehydrogenase	1.52	4.3e-16
PITA_11326	C3900377	482	1081	+	Serine carboxypeptidase II-3-like	5	0.0054
PITA_11340	C3901177	4507	5720	-	Aquaporin	2.11	9.7e-05
PITA_11356	C3902999	4373	5583	-	Chitin recognition protein	-4.22	3.1e-26
PITA_11374	C3904523	1179	2192	-	Germin-like protein	-5.37	1.1e-06
PITA_11395	C3906555	2585	3379	+	Cytochrome P450	5.73	2.5e-06
PITA_11451	C3911897	649	1335	+	Early light-induced protein	-3.33	0.009
PITA_11464	C3913041	760	2616	+	O-methyltransferase	-1.57	8.4e-79
PITA_11471	C3913819	11	821	+	Flavonoid 3'5'-hydroxylase	1.65	4.1e-06
PITA_11485	C3915201	3981	5483	+	UDP-Glycosyltransferase	2.06	3.5e-12
PITA_11531	C3919849	1127	6129	+	Myb-like DNA-binding domain containing protein	2.7	2.5e-05
PITA_11544	C3921067	1530	2601	+	Chitinase	-2.02	0
PITA_11550	C3921883	375	4290	-	NA	2.73	1.3e-08
PITA_11555	C3922189	3657	4952	+	WRKY transcription factor	2.91	0.0309
PITA_11588	C3925741	2467	3261	+	Cytochrome P450	5.8	1.3e-06
PITA_11605	C3927297	1136	2075	+	Flavanone 3-hydroxylase	1.34	0.0266
PITA_11621	C3928617	769	2257	+	Inactive purple acid phosphatase 27-like	1.59	0.0054
PITA_11686	C3936029	4925	6188	-	Cytochrome P450	1.4	0.0005
PITA_11692	C3936569	2482	4369	-	Pectinesterase	-2.78	0.0293
PITA_11706	C3937921	4189	4879	+	Early light-induced protein	-5.38	9.9e-05
PITA_11725	C3939597	2908	5182	-	Flavin-containing monooxygenase	2.16	0.0004
PITA_11764	C3944971	1884	5083	-	NA	1.34	0.0006
PITA_11792	C3947817	1278	3044	+	Transferase activity, transferring hexosyl groups	1.81	2.1e-07
PITA_11813	C3950527	1964	6048	+	Terpene synthase, C-terminal domain	7.24	0.0007
PITA_11818	C3951211	870	2011	+	Glucan endo-1,3-beta-glucosidase	-3.44	8.8e-15
PITA_11822	C3951527	1350	2385	+	Short-chain dehydrogenase reductase	1.16	0.0115
PITA_11829	C3951831	2408	3414	+	Nucleobase-ascorbate transporter	1.39	0.0055
PITA_11893	C3959181	2669	4380	-	Transcription factor	-1.92	1.2e-13
PITA_11899	C3959675	1293	2003	-	Phosphatase 2C	1.16	0.0005
PITA_12031	C3972835	2294	4693	+	Diphosphate synthase	2.64	0.0014
PITA_12061	C3976487	2420	3122	+	Early light-induced protein	-1.36	0.0023
PITA_12072	C3977079	378	1301	+	Aquaporin	1.69	9.1e-59
PITA_12181	scaffold135877	9750	15380	+	Nucleic acid binding transcription factor zinc ion binding	-2.41	7.1e-17
PITA_12192	scaffold135902	13770	16649	-	NA	3.05	0.0034
PITA_12222	scaffold136045	18343	20921	+	GDSL esterase lipase	2.44	0.0293
PITA_12241	scaffold136163	20698	22607	-	Cysteine-rich receptor-like protein kinase	-1.74	7.4e-17
PITA_12251	C3989345	2188	3655	+	Serine threonine-protein kinase	3.86	0.0085
PITA_12260	C3990329	151	742	-	Protease Do-like 1	2.65	0.0188
PITA_12267	C3991009	1860	3497	+	UDP-Glycosyltransferase	1.45	0.001
PITA_12268	C3991039	5164	5819	-	Thaumatin-like protein	-5.74	1.3e-121
PITA_12275	C3991529	5636	6716	-	NA	-2.75	0.0008
PITA_12304	C3994311	4412	6579	+	Plant lipoxygenase	-8.13	1.4e-06
PITA_12381	C4001361	2382	2974	-	Expansin	4.46	0.0371
PITA_12449	C4006293	3281	6297	+	Non-symbiotic hemoglobin 4	-3.88	5.8e-27
PITA_12453	C4006857	1617	3222	-	Flavonoid 3'5'-hydroxylase	1.99	1.1e-20
PITA_12457	C4007281	3620	4675	+	Peptide transporter	1.84	0.0011
PITA_12458	C4007345	3312	5813	-	Bidirectional sugar transporter	-2.18	6.4e-05
PITA_12493	C4010329	5990	6881	+	Threonine dehydratase biosynthetic	-1.22	0.0063
PITA_12499	C4010947	1230	4854	+	RECEPTOR-like protein	-3.43	0.0418
PITA_12517	C4013169	269	2007	-	Cytochrome P450	-3.21	0.0004
PITA_12523	C4013903	2295	3193	-	Glutathione s-transferase	-1.03	7.2e-06
PITA_12539	C4015503	1079	2865	-	Noncatalytic subunit	-6.13	5.7e-09
PITA_12543	C4016025	518	1211	-	Early light-induced protein	-2.08	1.4e-07
PITA_12690	C4028211	5966	7086	-	TIFY 10A-like	-2.42	6.3e-05
PITA_12698	C4028529	4884	6056	-	Glucan endo-1,3-beta-glucosidase	-3.11	3.9e-110
PITA_12702	C4028901	4835	5655	-	Beta-amylase	1.79	0.0005
PITA_12761	C4035585	4363	6304	-	Plant lipoxygenase	-4.75	0.0425
PITA_12799	C4039975	4202	4895	+	Early light-induced protein	-2.1	4e-08
PITA_12822	C4042271	600	1301	-	NA	3.03	4.5e-13
PITA_12827	C4042771	1062	1746	-	NA	1.23	9.5e-36
PITA_12836	C4043613	424	2280	+	O-methyltransferase	-1.67	1.7e-98
PITA_12841	C4044451	908	2637	+	Oxidoreductase, 2OG-Fe(II) oxygenase family protein	2.7	0.0021
PITA_12848	C4044775	4594	5328	-	NA	-1	0.0134
PITA_12867	C4046425	4401	6377	+	GMC oxidoreductase	-7.92	2.2e-231
PITA_12879	C4047739	4165	5730	-	Chaperone protein dnaJ 8	2.53	0.0373
PITA_12900	C4049635	2002	3424	-	Lipase, family member	7.91	1.3e-16
PITA_12905	C4050309	3697	4629	-	Early nodulin-like protein	1.43	2.2e-154
PITA_12936	C4052983	583	3932	-	Nitrate transporter	-2.2	4e-13
PITA_12976	C4056451	240	3080	+	Terpene synthase, C-terminal domain	5.17	0.0051
PITA_13061	C4073485	2947	5329	+	Plant lipoxygenase	-5.21	0.0453
PITA_13079	C4075527	931	1813	-	Thaumatin-like protein	-4.37	0
PITA_13129	C4080571	664	2163	+	Lob domain-containing protein	7.13	3.4e-08
PITA_13197	scaffold136273	255028	258377	-	Nitrate transporter	-2.32	1.1e-13
PITA_13205	scaffold136303	97542	100170	-	NA	-2.41	0.0031
PITA_13278	C4087505	850	5487	-	Terpene synthase, C-terminal domain	4.59	0.0319
PITA_13349	C4094737	600	1286	-	Early light-induced protein	-3.06	0.0015
PITA_13362	C4095435	1236	2093	-	Pathogenesis-related protein 5-like	-3.55	4e-24
PITA_13385	C4097693	2229	2901	+	Secologanin synthase-like	1.95	0.0495
PITA_13387	C4098021	6910	7612	+	Early light-induced protein	-1.62	0.0165
PITA_13403	scaffold117	87598	88704	-	Heavy metal-associated domain containing protein, expressed	-3.82	0
PITA_13492	scaffold298	125450	126348	-	Peroxidase	-4.69	0.0018
PITA_13505	scaffold336	6511	7368	-	Glutathione S-transferase	-2.93	8.5e-68
PITA_13524	scaffold398	7768	10584	+	Terpene synthase, C-terminal domain	5.16	0.0211
PITA_13560	scaffold501	34167	41034	+	Lysine histidine transporter	-2.08	1.1e-12
PITA_13581	scaffold572	77494	78493	+	NA	1.11	5.4e-07
PITA_13605	scaffold617	154339	156278	-	Polyubiquitin	-1.44	3.8e-06
PITA_13639	scaffold695	55782	58097	-	NA	1.69	0.0494
PITA_13666	scaffold755	3815	6400	-	Indole-3-acetic acid-amido synthetase	-2.98	0.0008
PITA_13712	scaffold928	59664	62708	-	3',5' exonuclease proofreading domain	1.11	5.2e-10
PITA_13720	scaffold954	184427	187524	-	Whole genome shotgun sequence of line PN40024, scaffold_274.assembly12x (Fragment)	1.18	0.0047
PITA_13755	scaffold1065	49748	55843	+	Omega-6 fatty acid desaturase	1.79	4.3e-19
PITA_13760	scaffold1081	3519	4670	-	GDSL esterase lipase	4.24	1.5e-07
PITA_13801	scaffold1212	94017	95397	+	NAD dependent epimerase dehydratase family protein	-2.83	3e-36
PITA_13835	C4100337	5571	6349	-	Early nodulin-like protein	1.82	0.0227
PITA_13840	C4101027	664	2861	+	Flavonoid 3'5'-hydroxylase	1.5	4.4e-13
PITA_13845	C4101385	1743	2443	+	Auxin-induced protein	2.83	0.0182
PITA_13872	C4103455	5573	6331	-	Glutamate synthase	1.16	4.1e-11
PITA_13889	C4105229	671	2868	+	Flavonoid 3'5'-hydroxylase	1.31	2e-10
PITA_13897	C4105625	3399	6735	-	NA	-4.34	2.1e-14
PITA_13935	C4108721	2603	4467	+	Caspase domain	2.99	0.0329
PITA_13978	C4113317	1318	2828	+	Plant lipoxygenase	-6.62	3.7e-16
PITA_14038	C4119161	4247	5200	-	Germin-like protein	-4.4	0.0055
PITA_14100	scaffold136512	47312	48991	+	UPF0481 protein At3g47200-like	1.34	1.9e-07
PITA_14144	scaffold136735	34235	36310	-	GDSL esterase lipase	2.02	0.0086
PITA_14161	scaffold136917	32349	33149	-	NA	2.3	0.0004
PITA_14171	C4125817	2942	4654	-	Protochlorophyllide reductase	2.12	4.8e-09
PITA_14176	C4126089	5880	8155	-	Transcription factor	-3.96	0.0022
PITA_14190	C4126913	5653	6560	+	KDa class VI heat shock	-2.07	5.3e-11
PITA_14243	C4131217	5160	6431	-	Glyoxalase family	2.1	4.3e-23
PITA_14259	C4132559	3218	3875	-	Thaumatin-like protein	-7.93	0
PITA_14274	C4134131	1548	4682	+	Receptor-like protein kinase	1.83	0.0464
PITA_14295	C4135875	5651	7063	-	Pleiotropic drug resistance	5.09	3.2e-07
PITA_14299	C4136099	1241	3683	+	Glutamate decarboxylase	1.9	0.0113
PITA_14308	C4136901	2217	7778	-	Glucose-methanol-choline (GMC) oxidoreductase family protein	2.83	0.0002
PITA_14352	C4139897	1750	2796	+	Dihydroflavonol4-reductase	-1.61	0.0244
PITA_14372	C4141355	5299	6821	+	Universal stress protein	-2.04	1.5e-10
PITA_14385	C4142801	4012	7417	+	Shaggy-related protein kinase	1.06	3.6e-09
PITA_14426	C4147591	1553	3331	-	O-methyltransferase	-1.64	7.8e-113
PITA_14491	C4153571	248	6876	-	Glucomannan 4-beta-mannosyltransferase	2.27	0.0006
PITA_14585	C4161703	8249	8869	-	Glucan endo-1,3-beta-glucosidase	1.28	0.0006
PITA_14589	C4161911	825	2954	+	Glucose-methanol-choline (GMC) oxidoreductase family protein	-7.2	6.3e-21
PITA_14626	C4164781	4510	7327	+	Pleiotropic drug resistance	5.67	6e-05
PITA_14672	C4168665	3506	5657	+	GMC oxidoreductase	-8.74	6.7e-115
PITA_14675	C4168767	964	2554	+	Aquaporin	2.13	4.1e-12
PITA_14677	C4168989	7603	8819	-	Quinone-oxidoreductase homolog, chloroplastic-like	-1.59	1.2e-07
PITA_14784	C4178499	3583	4281	+	Early light-induced protein	-1.28	1.6e-06
PITA_14799	C4179339	7113	8699	-	Bidirectional sugar transporter	2.82	0.0014
PITA_14831	C4181825	5819	8391	-	Peroxidase	-4.44	2.5e-40
PITA_14846	C4183073	2315	6126	+	Phytoene synthase	1.91	1.6e-39
PITA_14865	C4184397	2116	2694	+	F-box kelch-repeat protein	-4.23	0.0149
PITA_14876	C4185391	5009	5679	-	Thaumatin-like protein	-7.24	0
PITA_14893	C4186619	19	1767	+	Transcription factor bHLH041-like	-3.66	1.4e-09
PITA_14920	C4188611	1549	3135	-	Aquaporin	2.04	1.2e-16
PITA_14926	C4189229	4841	6269	+	U3 small nucleolar RNA-associated protein	1.26	0.0058
PITA_14945	C4191459	1807	7220	+	Disease resistance protein	-2.79	1.3e-24
PITA_14960	C4192717	5396	6133	+	Glutathione Stransferase	3.51	8.3e-43
PITA_14996	C4194789	296	1305	-	FAD binding domain	1.11	5.3e-17
PITA_15000	C4195409	1474	2209	+	Zinc finger	1.12	0.0005
PITA_15076	C4201547	235	1436	+	Plant-specific domain TIGR01615 family protein	-2.7	9.2e-15
PITA_15109	C4204661	554	2713	-	GMC oxidoreductase	-7.17	2.2e-31
PITA_15175	scaffold137030	74205	75732	+	TIFY 10A-like	-4.41	7e-16
PITA_15229	scaffold137277	43935	46785	+	Pleiotropic drug resistance	6.43	9.4e-05
PITA_15242	C4208887	4671	5440	-	Cytochrome p450	-5.91	0.0001
PITA_15246	C4209313	1111	1833	-	Protease Do-like 1	1.93	5.2e-15
PITA_15265	C4210947	5413	5980	-	Heat shock protein	1.06	0.0006
PITA_15284	C4212321	3794	6295	+	Aspartic proteinase	4.21	0.0169
PITA_15315	C4214927	6269	7817	+	O-methyltransferase	-2.01	1e-09
PITA_15375	C4219799	324	3402	-	Desiccation-related protein PCC13-62-like	-7.25	1.1e-21
PITA_15393	C4221135	397	2377	-	Plant lipoxygenase	-6.1	0.0001
PITA_15472	C4227495	7371	9772	+	Plant lipoxygenase	-5.84	0.0003
PITA_15506	C4229321	4317	6818	+	Aspartic proteinase	3.34	0.0331
PITA_15554	C4232547	5182	5886	+	Aquaporin	1.91	1e-28
PITA_15555	C4232845	414	1116	-	Early light-induced protein	-1.36	7.8e-07
PITA_15566	C4233381	4403	5923	-	Calcium-transporting ATPase	1.36	0.0219
PITA_15585	C4235491	454	4909	+	Formate dehydrogenase	-1.17	7.9e-07
PITA_15622	C4238779	5380	6264	+	NA	2.84	1.2e-05
PITA_15642	C4240133	3822	5377	+	UDP-Glycosyltransferase	-2.32	2.3e-08
PITA_15655	C4241335	8260	10065	-	DUF26	1.77	5.8e-55
PITA_15668	C4242347	2755	3862	-	F-box kelch-repeat protein	1.24	0.0267
PITA_15706	C4245995	5177	6190	-	Germin-like protein	-6.86	3.8e-06
PITA_15709	C4246209	5230	8108	-	Sugar carrier protein	3.08	4.2e-11
PITA_15724	C4247941	7567	9947	-	Nitrate transporter	-6.57	5.5e-32
PITA_15740	C4249085	681	9225	-	DnaJ domain	1.49	0.002
PITA_15860	C4260117	267	1610	-	BTB POZ domain-containing protein	-1	1.9e-07
PITA_15878	C4261627	837	2122	-	Glucan endo-1,3-beta-glucosidase	-3.13	6e-08
PITA_15881	C4261845	4643	7719	-	BAHD family acyltransferase	2.01	6.5e-06
PITA_15889	C4262417	266	910	+	Beta-galactosidase	1.74	0.0011
PITA_15900	C4263013	323	1515	-	Chitinase	-2	0
PITA_15903	C4263129	4996	6477	-	STYKc	3.29	0.0136
PITA_15971	C4268941	8912	10104	-	D-glycerate 3-kinase	1.05	3.1e-09
PITA_15976	C4269383	7626	8832	+	Glucan endo-1,3-beta-glucosidase	-2	0
PITA_16045	scaffold166107	70785	74280	-	Alpha-l-fucosidase	2.48	1e-13
PITA_16066	scaffold166179	95830	97245	-	Galactinol synthase	3.58	3.7e-301
PITA_16087	scaffold166298	12084	13271	+	Quinone-oxidoreductase homolog, chloroplastic-like	-5.12	2.8e-98
PITA_16106	scaffold166367	233648	235209	+	O-methyltransferase	-2.01	4.2e-10
PITA_16108	scaffold166375	48098	49339	+	Dormancy auxin associated	-1.84	2.2e-05
PITA_16115	super3040	51184	52461	-	Caffeic acid	1.15	0.0246
PITA_16124	super3045	158288	160152	-	Oxidoreductase, 2OG-Fe(II) oxygenase family protein	2.22	2.9e-24
PITA_16126	super3046	196782	203197	+	Malate synthase	-1.72	8.4e-87
PITA_16144	super3052	389859	391473	+	Glycosyl hydrolases family 31	1	0.0004
PITA_16156	super3057	20511	21979	+	Plastid-lipid-associated protein 8	1.37	1.3e-20
PITA_16157	super3057	112582	124247	-	Heme-binding-like protein At3g10130	1.54	1.7e-09
PITA_16171	super3066	3864	9282	+	Beta-galactosidase	-1.2	4.4e-58
PITA_16190	super3083	7309	19003	+	U-box domain-containing protein	1.57	0.001
PITA_16212	super3094	103997	105014	-	FAD binding domain	-1.38	6.5e-30
PITA_16229	super3101	77401	79654	-	Haloacid dehalogenase-like hydrolase domain-containing protein	2.09	2.7e-284
PITA_16230	super3101	88363	90616	-	Haloacid dehalogenase-like hydrolase domain-containing protein	2.09	8.4e-288
PITA_16245	super3108	38299	41912	+	UPF0481 protein	1.35	1.8e-06
PITA_16246	super3108	333216	336424	-	Squamosa promoter-binding-like protein	1.29	0.0093
PITA_16261	super3122	35944	38909	+	Acyl-coenzyme A oxidase 4	-2.13	1.1e-40
PITA_16266	super3126	788842	790522	-	Nitric oxide associated 1	1.19	0.0002
PITA_16275	super3135	129598	130629	-	Trehalose 6-phosphate synthase/phosphatase	-1.62	3.1e-05
PITA_16340	super3172	26656	27926	-	Thioredoxin reductase	-5.2	8.4e-221
PITA_16368	super3185	661564	662539	-	ABC transporter	5.47	2.5e-05
PITA_16373	super3188	11438	12610	-	Glucan endo-1,3-beta-glucosidase	-3.25	5.8e-114
PITA_16374	super3188	18326	19498	-	Glucan endo-1,3-beta-glucosidase	-2.88	5e-74
PITA_16404	super3204	10516	11632	+	Glutathione s-transferase	-1.3	5.3e-61
PITA_16405	super3204	42216	43392	+	Glutathione s-transferase	-1.24	4.9e-259
PITA_16406	super3204	146380	147295	+	Glutathione s-transferase	-1.33	0
PITA_16414	super3207	411045	413956	-	Cellulose synthase-like protein	1.01	6.5e-06
PITA_16419	super3212	90927	91960	-	Glutamyl-tRNA(Gln) amidotransferase subunit A	2.2	0.0359
PITA_16431	super3217	360795	361569	+	NA	6.36	7e-27
PITA_16513	super3266	33180	34018	-	Glutathione S-transferase	-1.69	0
PITA_16514	super3266	87418	87948	-	Thioesterase	-1.19	1.3e-05
PITA_16605	scaffold128380	92204	94186	+	Transcription factor	2.67	0.0006
PITA_16624	super3283	343	2049	-	Oxidoreductase, 2OG-Fe(II) oxygenase family protein	1.05	0.0189
PITA_16625	super3283	6292	7998	-	Oxidoreductase, 2OG-Fe(II) oxygenase family protein	1.14	0.0043
PITA_16640	super3289	97199	103208	-	Auxin response factor	1.21	4.1e-12
PITA_16669	super3308	130866	135199	+	NA	1.1	2.6e-05
PITA_16740	scaffold166404	84601	85910	-	Myb-like DNA-binding domain containing protein	-1.34	4.3e-269
PITA_16742	scaffold166423	62139	64983	-	Alpha,alpha-trehalose-phosphate synthase UDP-forming	-1.75	1.5e-40
PITA_16757	scaffold166484	41512	42893	-	Lob domain-containing protein	6.61	8.2e-61
PITA_16766	scaffold166489	103663	107893	+	Lysosomal beta glucosidase-like	1.88	4.4e-05
PITA_16793	scaffold166655	15319	17179	+	Cellulose synthase	3.01	1.2e-05
PITA_16798	scaffold166684	7706	11520	-	Plant lipoxygenase	2.39	0.0014
PITA_16862	scaffold167043	229	1614	-	Oxidoreductase, 2OG-Fe(II) oxygenase family protein	1.48	1.7e-21
PITA_16863	scaffold167043	15117	16779	-	Oxidoreductase, 2OG-Fe(II) oxygenase family protein	1.26	0.0239
PITA_16869	scaffold167068	46140	49034	-	Domain-containing protein	1.03	0.0006
PITA_16894	scaffold167174	344635	364527	+	50S ribosomal protein L5	2.39	5.5e-18
PITA_16926	scaffold167363	24596	25763	+	Quinone-oxidoreductase homolog, chloroplastic-like	-4.47	5.8e-06
PITA_16930	scaffold167380	3254	3786	-	Wound-induced protein	-1.96	0
PITA_16969	scaffold167570	95105	98296	-	Resistance protein	5.3	8.6e-05
PITA_16985	scaffold167636	36503	41041	-	ABC transporter	-3.14	1.8e-76
PITA_16989	scaffold167653	86418	99405	-	Zinc finger protein	-1.06	0.0003
PITA_17011	scaffold167773	25835	27794	+	Oxidoreductase, 2OG-Fe(II) oxygenase family protein	-1.34	0.0001
PITA_17026	scaffold167923	59635	65280	-	Annexin D5-like	-3.06	0.004
PITA_17028	scaffold167948	138347	142128	-	Nitrate transporter	-6.35	2.1e-10
PITA_17038	scaffold168021	49767	51475	+	GDSL esterase lipase	2.31	2.2e-33
PITA_17039	scaffold168021	119088	133920	-	Inactive receptor kinase	1.5	0.0387
PITA_17087	scaffold168288	11683	14307	-	NA	-2.37	0.0024
PITA_17089	scaffold168292	149425	150361	+	NA	1.51	1.5e-45
PITA_17190	scaffold168814	40167	43314	+	Receptor-like serine threonine-protein kinase	1.6	0.0006
PITA_17218	scaffold168953	40979	42291	-	Myb-like DNA-binding domain containing protein	-1.2	8.2e-138
PITA_17262	scaffold169185	44361	49093	-	Chlorophyll a-b binding protein	1.8	0.003
PITA_17266	scaffold169204	230076	231236	-	UDP-Glycosyltransferase	1.1	0.0444
PITA_17317	scaffold169482	133003	135445	-	12-oxophytodienoate reductase	-3.89	0.0231
PITA_17327	scaffold169537	87239	88651	+	UDP-rhamnose rhamnosyltransferase	-1.32	1.3e-23
PITA_17337	scaffold169577	2347	3674	-	Flavonol synthase flavanone	-2.49	0.0327
PITA_17344	scaffold169599	12862	13892	-	Germin-like protein	-8.74	1.9e-35
PITA_17345	scaffold169599	96848	97868	-	Germin-like protein	-7.27	1e-57
PITA_17356	scaffold169661	25283	29787	-	Calcium sensing receptor	2.58	1.7e-162
PITA_17375	C4272865	812	6569	-	NA	3.07	2.1e-06
PITA_17400	C4275291	6639	7471	+	Flavanone 3-hydroxylase	1.01	1e-08
PITA_17473	C4280091	3148	4145	-	Transcription factor	3.04	1.3e-06
PITA_17579	scaffold137433	517922	518481	+	1,2-dihydroxy-3-keto-5-methylthiopentene dioxygenase 2	-1.68	1.2e-11
PITA_17585	scaffold137468	143274	145424	+	Dynamin family	1.51	0.0001
PITA_17642	C4286555	3552	5408	-	O-methyltransferase	-1.66	4.6e-95
PITA_17643	C4286825	4346	9640	+	Terpene synthase, C-terminal domain	4.83	0.0153
PITA_17706	C4292943	8934	9916	+	Vacuolar proton	-1.54	0.0016
PITA_17754	C4296767	8304	8997	+	Early light-induced protein	-1.75	1.4e-29
PITA_17759	C4297061	8825	10798	+	Plant lipoxygenase	1.98	0.0017
PITA_17772	C4298501	127	1621	-	Pleiotropic drug resistance	4.57	3.1e-05
PITA_17787	C4299383	7033	10769	-	Bile acid sodium symporter family protein	1.89	1.3e-42
PITA_17885	C4308263	7709	10743	+	Isoflavone reductase	2.73	0.0057
PITA_17893	C4308741	1343	2000	+	Thaumatin-like protein	-6.96	3.7e-269
PITA_17928	C4311419	6191	8235	-	F-box protein	-4.01	4.1e-30
PITA_17939	C4312189	2191	2887	+	2-aminoethanethiol	-4.24	0.0148
PITA_17979	C4315315	4516	6030	+	Plant lipoxygenase	-6.54	3e-14
PITA_18006	C4317021	2955	5637	+	NA	-5.75	1.5e-14
PITA_18080	C4322551	9679	10336	-	Thaumatin-like protein	-7.72	4.5e-244
PITA_18095	C4323787	286	5686	+	4-coumarate--CoA ligase	1.34	8e-20
PITA_18098	C4324043	775	1590	+	THN	-5.59	0
PITA_18107	C4324883	8353	10065	+	Protochlorophyllide reductase	2.2	1.3e-10
PITA_18135	C4326693	4759	6025	+	Glutamine amidotransferase	1.37	0.0117
PITA_18189	C4330049	7409	9808	+	Terpene synthase, C-terminal domain	2.4	0.0083
PITA_18190	C4330049	10259	11102	+	Terpene synthase, C-terminal domain	2.6	8.3e-12
PITA_18193	C4330211	1450	3386	-	Jasmonate-zim-domain protein 10	-1.85	5.8e-05
PITA_18225	C4332441	7501	10759	+	Resistance protein	2.16	0.0437
PITA_18234	C4332797	3903	4573	-	STYKc	2.35	0.0422
PITA_18255	C4334961	8820	9758	+	NA	-5.15	0.0002
PITA_18269	C4335663	245	3210	+	Glutathione peroxidase	-1.03	5.5e-53
PITA_18325	C4340693	4077	6475	-	Pleiotropic drug resistance	6.2	7.9e-05
PITA_18339	C4341529	9024	11200	-	Peroxidase	2.65	0.0414
PITA_18395	C4345525	6862	7944	-	NA	2.38	4e-05
PITA_18425	C4347671	7768	11009	-	BURP domain	3.3	3.4e-11
PITA_18427	C4347923	8066	9058	+	Germin-like protein	-3.9	0.0478
PITA_18443	C4348653	2521	3690	+	Glucan endo-1,3-beta-glucosidase	-1.15	0.0003
PITA_18456	C4349583	2302	3997	+	Cytochrome P450	-4.47	8.3e-59
PITA_18489	C4351619	6043	10591	+	Elongation factor Ts	1.06	0.0103
PITA_18576	scaffold137695	164166	165516	+	Flavonol synthase flavanone	-2.42	0.0001
PITA_18601	scaffold137812	203342	208931	+	Plant lipoxygenase	3.26	0
PITA_18614	scaffold137858	32009	34329	-	O-methyltransferase	-2.09	0.0017
PITA_18617	scaffold137882	31576	43665	-	Heme-binding protein	1.07	6.7e-07
PITA_18648	scaffold137952	89681	90925	-	Chitinase	-4.55	0
PITA_18669	C4358531	7902	10158	-	Membrane-associated zinc metalloprotease	1.94	5.9e-12
PITA_18687	C4359607	11623	12294	+	Sulfate transporter	2.72	3.8e-30
PITA_18717	C4362109	4159	6870	+	2-oxoacid-dependent dioxygenase	1.03	5.9e-06
PITA_18720	C4362307	4694	6288	+	Transferase activity, transferring hexosyl groups	-4.32	0.0108
PITA_18762	C4365115	3636	5663	+	Alpha-amylase	1.13	6.2e-08
PITA_18774	C4366315	1699	4560	+	Xyloglucan endotransglucosylase hydrolase protein	5.21	2.4e-08
PITA_18779	C4366807	638	1527	-	Thaumatin-like protein	-4.27	0
PITA_18791	C4367377	3004	4776	-	Trans-cinnamate	1.07	2.1e-16
PITA_18801	C4368369	9596	10396	-	Respiratory burst oxidase	-3.21	0.0257
PITA_18870	C4373829	5180	7899	+	Glutathione	-4.56	2.9e-05
PITA_18892	C4375419	6668	7495	-	NA	1.11	1.3e-07
PITA_18946	C4379091	2061	3304	-	Acid phosphatase	3.16	6.1e-05
PITA_18963	C4380719	10433	12158	+	Phosphoglucan, water dikinase	1.06	4e-05
PITA_19001	C4384637	7967	9649	+	Protochlorophyllide reductase	2.1	3.6e-12
PITA_19043	C4388241	9235	12434	+	Protein TRANSPARENT TESTA	4.87	0.0045
PITA_19055	C4389001	10513	12667	-	U3 small nucleolar ribonucleoprotein protein	-2.06	0.0461
PITA_19068	C4389951	5147	6885	+	Cytochrome P450	-2.76	0.0006
PITA_19112	C4392743	9541	11024	-	Bidirectional sugar transporter	2.25	0.0006
PITA_19125	C4394001	9181	9891	-	Pollen Ole e 1 allergen and extensin	3.71	0.0057
PITA_19134	C4394663	10123	12990	-	Terpene synthase, C-terminal domain	4.89	0.0428
PITA_19164	C4396341	406	1059	+	NA	-2.84	2.3e-09
PITA_19165	C4396419	4617	6923	+	UPF0481 protein	7.61	6.6e-05
PITA_19219	C4400179	10544	11543	-	Chitinase	3.29	4.1e-20
PITA_19252	C4402827	4638	6708	-	Plant lipoxygenase	-6.59	0.0087
PITA_19266	C4404281	7876	8854	+	PAR1 protein	1.88	1.1e-08
PITA_19269	C4404499	8662	9843	+	O-methyltransferase	-1.59	2.4e-99
PITA_19334	C4409511	8951	10689	-	Cytochrome P450	-4.2	0.0001
PITA_19350	C4410923	9186	11198	+	Casein Kinase	1.04	0.0021
PITA_19364	C4412023	1032	1945	-	Chitinase	-1.03	0.0293
PITA_19376	C4413131	9032	11034	-	Proline-rich protein	4.86	1.6e-05
PITA_19437	C4417895	11375	13016	+	Flavonoid 3'-monooxygenase-like	1.88	0.0168
PITA_19439	C4418053	956	3944	+	Pleiotropic drug resistance	5.45	1.8e-07
PITA_19446	C4418553	1512	5561	+	LRR receptor-like serine threonine-protein kinase	-3.48	1.6e-12
PITA_19476	C4420667	5358	7385	-	U-box domain-containing protein	1.59	0.0147
PITA_19486	C4421777	5308	7213	+	12-oxophytodienoate reductase	-7.19	6e-38
PITA_19490	C4421865	9762	13097	+	Glycine dehydrogenase decarboxylating	2.14	6.7e-24
PITA_19526	C4425511	518	1674	+	Uncharacterized protein conserved in bacteria (DUF2236)	-2.43	0.0007
PITA_19537	scaffold138009	56143	57949	+	Retrotransposon protein	1.34	0.0171
PITA_19540	scaffold138025	49885	50562	+	NA	1.06	3.1e-13
PITA_19550	scaffold138057	11006	14253	+	Cysteine-rich receptor-like protein kinase	1.88	1.3e-06
PITA_19564	scaffold138118	71395	72348	+	PRLI-interacting factor	1.14	7.2e-10
PITA_19583	scaffold138225	32570	34965	-	NA	1.24	0.0071
PITA_19589	scaffold138240	216118	217870	-	Phospholipase C	1.27	0.0197
PITA_19590	scaffold138245	3891	4839	+	3-oxo-5-alpha-steroid 4-dehydrogenase	2.37	3.4e-06
PITA_19620	C4427051	7067	7923	+	Pathogenesis-related protein 5-like	-3.3	0.0004
PITA_19648	C4428733	9526	12560	+	Isoflavone reductase	2.88	0.0049
PITA_19687	C4431511	5074	7719	-	Alcohol dehydrogenase	2.17	1.7e-07
PITA_19707	C4433221	4193	8481	+	Peroxidase	-3.48	4.2e-06
PITA_19733	C4435527	11328	13023	-	Bidirectional sugar transporter	2.28	0.0214
PITA_19741	C4436397	10990	11790	-	Respiratory burst oxidase	-2.32	0.0093
PITA_19764	C4437907	3542	7358	-	Plant lipoxygenase	2.19	0.0019
PITA_19769	C4438267	4464	7656	+	PAR1 protein	2.38	0.0182
PITA_19816	C4441533	10465	11878	-	Alpha/beta hydrolase fold	2.23	9.4e-14
PITA_19823	C4442039	9548	11979	-	Glutathione s-transferase	1.85	2.9e-07
PITA_19836	C4442903	9695	10602	+	Chitinase	-4.96	0
PITA_19855	C4444013	10069	11693	-	Nitrate transporter	-6.16	1.3e-12
PITA_19890	C4446919	1454	3149	-	Cytochrome P450	-4.77	2.6e-29
PITA_19901	C4448039	12985	13642	-	Thaumatin-like protein	-7.52	0
PITA_19905	C4448129	9511	11833	-	Monooxygenase	2.66	0.0047
PITA_19930	C4450197	1662	2774	+	Caffeic acid	1.83	0.0464
PITA_19957	C4452207	2951	6554	+	GDSL esterase lipase	1.76	2e-08
PITA_19961	C4453037	8416	9806	+	1-aminocyclopropane-1-carboxylate oxidase	-4.42	7e-58
PITA_19976	C4454089	4308	5662	-	Vacuolar proton	-1.12	2.7e-09
PITA_19983	C4454727	10957	13772	-	LRR receptor-like serine threonine-protein kinase	2.26	0.014
PITA_19992	C4455345	3253	5359	-	Subtilisin-like	-3.4	0.0432
PITA_20066	C4460453	12725	13435	+	Late embryogenesis abundant protein	1.1	5.2e-23
PITA_20079	C4460887	8372	11360	-	Pleiotropic drug resistance	5.86	0.0386
PITA_20116	C4462917	838	2637	-	Acid-thiol ligase activity	-9.65	5e-34
PITA_20120	C4463093	790	2028	-	Phospholipase A1-Igamma3	-3.93	0.044
PITA_20181	C4467079	6178	7182	+	Glutathione s-transferase	-1.54	7.6e-93
PITA_20243	C4472049	3154	4823	-	Gibberellin 20 oxidase	-5.99	4.3e-51
PITA_20355	C4481475	1978	2576	+	Glucan endo-1,3-beta-glucosidase	-2.61	0.0446
PITA_20361	C4481615	5451	8724	-	4-coumarate--CoA ligase	1.32	0.008
PITA_20373	C4482317	9070	13985	-	Zinc finger protein CONSTANS-LIKE	1.69	5.5e-09
PITA_20378	C4483019	12787	15048	-	Oxidoreductase, 2OG-Fe(II) oxygenase family protein	-2.22	2.5e-16
PITA_20386	C4484217	10713	12329	-	Glyoxal or galactose oxidase	-6.89	0.0005
PITA_20394	C4484845	3050	4044	-	Germin-like protein	-4.04	0.0306
PITA_20402	C4485429	4535	8023	-	Plant lipoxygenase	6.97	2.2e-29
PITA_20447	C4488867	13297	14277	-	Glutathione s-transferase	-1.4	1.5e-102
PITA_20457	C4489899	6985	7640	+	Thaumatin-like protein	-5.46	1.3e-132
PITA_20492	scaffold138368	38897	46469	+	WAX2 C-terminal domain	-2.67	6.3e-08
PITA_20506	scaffold138473	89679	92465	-	tRNA modification GTPase	1.61	0.0191
PITA_20583	scaffold125357	69810	74426	-	Quinone-oxidoreductase homolog, chloroplastic-like	-6.51	1.2e-05
PITA_20604	scaffold125473	111705	112970	+	Glucan endo-1,3-beta-glucosidase	-2.39	1.3e-05
PITA_20605	scaffold125473	115174	116873	+	Impaired sucrose induction	1.32	0.012
PITA_20626	scaffold125554	90505	99127	+	DnaJ domain	1.44	0.0026
PITA_20674	C4494647	13724	14956	-	Flavonol synthase	-1.41	0.001
PITA_20684	C4495205	10214	11734	+	Calcium-transporting ATPase	1.66	0.0016
PITA_20722	C4498585	12450	13772	+	Peroxidase	-1.14	0.0303
PITA_20736	C4499263	555	2388	+	Cellulose synthase	2.97	0.0473
PITA_20773	C4501821	6603	7447	-	Peroxiredoxin	3.21	0.0038
PITA_20834	C4507231	3066	4302	+	UDP-N-acetylenolpyruvoylglucosamine reductase, C-terminal domain	1.11	0.016
PITA_20835	C4507311	6578	7397	-	Histone H1	1.53	5.3e-124
PITA_20841	C4507693	13407	15557	+	Glucose-methanol-choline (GMC) oxidoreductase family protein	-8.25	2.1e-162
PITA_20884	scaffold1398	105062	106716	+	3-hydroxy-3-methylglutaryl-coenzyme A reductase	2.98	3e-13
PITA_20892	scaffold1412	372220	373634	+	Flavanone 3-hydroxylase	1.19	2.6e-171
PITA_20929	scaffold1533	247237	248631	+	PPR repeat	1.34	0.0004
PITA_20933	scaffold1550	62924	65203	-	Benzyl alcohol O-benzoyltransferase-like	3.37	1.8e-28
PITA_20951	scaffold1626	21247	23646	+	Peroxidase	-4.32	4.9e-06
PITA_20965	scaffold1647	37555	90386	-	Non-symbiotic hemoglobin 4	-3.94	0.0239
PITA_20973	scaffold1677	191186	192256	+	CASP-like protein	2.23	2.9e-16
PITA_21012	scaffold1824	44990	49708	-	Dihydroflavonol4-reductase	-4.7	7.6e-93
PITA_21020	scaffold1851	140784	142638	+	Cytochrome P450	-2.49	0.006
PITA_21038	scaffold1890	116753	117679	-	Sigma factor sigB regulation protein	1.53	1.5e-05
PITA_21040	scaffold1895	3932	4919	-	PAR1 protein	-3.62	1.9e-09
PITA_21120	scaffold2160	303048	305306	+	O-methyltransferase	-3.33	0.0002
PITA_21131	scaffold2185	62365	64439	+	Universal stress protein	-3.4	5e-07
PITA_21162	scaffold2302	34542	36943	-	Beta-amylase	2.92	5.5e-26
PITA_21200	scaffold2415	65338	67977	+	Flavanone 3-hydroxylase	1.27	2.4e-22
PITA_21201	scaffold2417	63729	66208	-	Serine threonine-protein kinase	1.74	1.1e-07
PITA_21229	scaffold2508	218725	219925	-	Chaperone protein	-4.06	5.9e-39
PITA_21247	scaffold2566	69484	73884	+	Transcription factor	-1.15	6.5e-11
PITA_21256	scaffold2571	422696	423694	-	Heavy-metal-associated domain	4.42	4.1e-20
PITA_21339	C4515561	13641	15791	+	Glucose-methanol-choline (GMC) oxidoreductase family protein	-8.03	9.2e-222
PITA_21363	C4517767	361	7776	-	UDP-arabinose 4-epimerase	-1.61	2.3e-12
PITA_21370	C4518269	12829	14166	+	Isomerase activity	1.18	1.7e-05
PITA_21382	C4519141	2922	3620	-	Early light-induced protein	-2.2	3.2e-06
PITA_21417	scaffold138695	52813	55293	+	Bidirectional sugar transporter	2.11	0.0251
PITA_21424	scaffold138745	75398	76899	-	UDP-Glycosyltransferase	2.33	1.4e-07
PITA_21425	scaffold138745	89089	90591	-	UDP-Glycosyltransferase	2.05	6e-13
PITA_21433	scaffold138782	15146	16377	+	Agenet domain-containing protein	3.18	0.013
PITA_21453	scaffold138905	182247	184574	-	Glutathione s-transferase	2.07	3.5e-28
PITA_21455	scaffold138909	168633	169431	+	Protein PLANT CADMIUM RESISTANCE	1.43	0.0008
PITA_21516	C4523179	943	3844	-	Germin-like protein	-5.98	0.0112
PITA_21517	C4523179	4603	5597	-	Germin-like protein	-7.27	5.8e-08
PITA_21532	C4524221	7744	8399	+	Thaumatin-like protein	-5.48	8e-126
PITA_21563	C4526347	13238	14037	-	Dynamin family	1.93	3.3e-08
PITA_21564	C4526353	12593	13858	+	UDP-Glycosyltransferase	-4.15	0.0202
PITA_21569	C4526789	15093	16124	-	Glucan endo-1,3-beta-glucosidase	-3.15	6.4e-66
PITA_21641	C4532587	11037	11747	-	Pollen Ole e 1 allergen and extensin	2.48	0.0461
PITA_21654	C4533711	11275	13300	-	Alpha-amylase	1.22	2.4e-09
PITA_21678	C4535229	11834	12971	-	Glucan endo-1,3-beta-glucosidase	-3.11	6.7e-69
PITA_21684	C4535549	8825	10874	+	Impaired sucrose induction	1.3	0.0054
PITA_21695	C4536879	8558	9256	-	Early light-induced protein	-1.08	3.4e-09
PITA_21728	C4539027	11927	15745	+	Plant lipoxygenase	2.3	0.0026
PITA_21734	C4539251	75	3206	+	Glycosyl hydrolase family 1	-6.16	3.6e-09
PITA_21747	C4540169	6412	7542	-	Elongation factor Tu GTP binding domain	2.25	0.0146
PITA_21785	C4542933	3472	8494	-	DUF581 domain containing protein, expressed	1.44	5.6e-05
PITA_21835	C4546087	14201	15547	-	Galactinol synthase	-1.5	0.0084
PITA_21852	C4547529	13425	16228	+	Transporter	2.46	9.8e-17
PITA_21981	C4555981	23	1279	+	Stem-specific protein	-2.53	4.9e-25
PITA_22022	C4558195	3545	6579	+	Isoflavone reductase	3.43	0.0024
PITA_22045	C4559973	3157	4536	-	Chalcone synthase 1	1.13	1.6e-62
PITA_22062	C4561083	13098	15328	+	Heat shock	3.07	0.0229
PITA_22064	C4561353	2078	2727	+	Pathogenesis-related protein Bet v I family	-4.38	7.2e-14
PITA_22123	C4566025	16689	17851	-	Germin-like protein	-5.17	8.5e-05
PITA_22139	C4567111	9895	10888	-	Adenylosuccinate synthetase	1.25	0.0468
PITA_22198	C4571031	6274	11351	+	NA	2.77	0.0031
PITA_22225	C4572833	14602	16368	+	Transferase activity, transferring hexosyl groups	1.69	1.6e-06
PITA_22228	C4573039	14097	16869	+	Puromycin-sensitive	-1.9	1.7e-07
PITA_22232	C4573215	14466	15899	-	Plant hypothetical protein	2.09	0.0017
PITA_22240	C4573767	4554	6440	-	Protein kinase domain containing protein, expressed	-1.1	0.0002
PITA_22244	C4573979	11283	12406	+	Plasma membrane intrinsic protein	3.52	0.0495
PITA_22255	C4574801	16284	17615	-	Chalcone synthase 1	3.47	2.2e-109
PITA_22362	C4581223	11312	11967	-	Thaumatin-like protein	-5.19	6.6e-120
PITA_22379	C4582359	526	3046	+	1,2-dihydroxy-3-keto-5-methylthiopentene dioxygenase 2	-2.25	1.8e-81
PITA_22404	C4584401	5238	9054	-	Plant lipoxygenase	2.16	0.0031
PITA_22428	scaffold139101	96679	97975	-	Zinc transporter	1.67	0.0309
PITA_22447	scaffold139189	150391	152410	+	UDP-Glycosyltransferase	2.86	3.2e-05
PITA_22464	scaffold139248	56647	58530	-	Beta-fructofuranosidase	3.21	1.5e-05
PITA_22483	scaffold139322	16544	18673	-	Glucose-methanol-choline (GMC) oxidoreductase family protein	-8.5	1.9e-25
PITA_22484	scaffold139322	55120	62237	-	GMC oxidoreductase	-7.41	0.0098
PITA_22485	scaffold139322	86939	89068	-	Glucose-methanol-choline (GMC) oxidoreductase family protein	-7.1	2.9e-29
PITA_22486	scaffold139322	205917	208043	-	Glucose-methanol-choline (GMC) oxidoreductase family protein	-4.22	0.0158
PITA_22540	C4589655	8938	12881	-	F-box protein	1.13	1e-05
PITA_22655	C4597155	4784	6031	-	Phospholipase A1-Igamma3	-2.34	6.2e-06
PITA_22699	C4599861	9577	10567	+	Protease Do-like 1	1.9	0.0055
PITA_22718	C4601129	14711	16423	+	Protochlorophyllide reductase	2.18	9.9e-19
PITA_22761	C4604021	10239	12365	-	Glucose-methanol-choline (GMC) oxidoreductase family protein	-4.42	0.0067
PITA_22817	C4607979	5935	6621	-	Early light-induced protein	-2.64	0.035
PITA_22842	C4609545	6668	8084	+	Pleiotropic drug resistance	6.04	3.9e-11
PITA_22843	C4609545	8108	9644	+	Pleiotropic drug resistance	5.84	8e-06
PITA_22877	C4611751	5415	8380	-	Flavin-containing monooxygenase	-7.11	1.4e-16
PITA_22913	C4614209	7069	8258	+	Plasma membrane intrinsic protein	2.25	0.0151
PITA_22926	C4614811	18617	19266	-	Glucan endo-1,3-beta-glucosidase	-3.55	0.0102
PITA_22927	C4614867	747	1760	-	Germin-like protein	-5.61	2.4e-06
PITA_22928	C4614899	19041	19671	+	Plant lipoxygenase	5.93	6.4e-10
PITA_22980	C4619923	14572	16209	-	UDP-Glycosyltransferase	1.25	0.0065
PITA_22985	C4620195	4810	7044	-	Isoflavone reductase	-1.31	1.2e-53
PITA_23011	C4621521	13784	16904	-	125 kDa kinesin-related	-2.94	0.0036
PITA_23107	C4627223	16107	19728	+	Basic 7S	-3.72	4.4e-21
PITA_23120	C4628013	14896	15551	+	Thaumatin-like protein	-6.92	1.8e-128
PITA_23145	C4630069	5138	6173	-	Reductase-like	-1.4	2.2e-27
PITA_23168	C4631673	3699	8475	-	Aldehyde dehydrogenase family 2 member C4-like	-5.18	6.1e-24
PITA_23191	C4633141	14091	16320	+	Heat shock	2.89	0.049
PITA_23233	C4636211	17535	18575	+	Alpha/beta hydrolase fold	-1.18	1.5e-12
PITA_23250	C4636875	7984	9823	-	Auxin-induced protein	3.3	0.0168
PITA_23265	C4637497	4912	5760	+	Plasma membrane intrinsic protein	1.09	5.3e-05
PITA_23313	C4641663	11205	16399	-	Terpene synthase, N-terminal domain	7.4	9.9e-11
PITA_23314	C4641697	2936	4555	-	Cytochrome P450	1.55	1.1e-06
PITA_23324	C4642903	7384	8259	-	Cysteine proteinase inhibitor	-5.32	3.5e-33
PITA_23362	C4645787	15020	16315	+	Short-chain dehydrogenase reductase	2.6	2.1e-24
PITA_23367	C4645925	12683	14005	-	Glutathione S-transferase	-3.35	0.0031
PITA_23401	C4647593	14090	14981	-	Threonine dehydratase biosynthetic	-1.16	0.0162
PITA_23402	C4647607	20316	21018	+	Early light-induced protein	-1.92	0.0053
PITA_23459	scaffold139394	69119	72287	-	Zinc finger	1.88	0.0115
PITA_23467	scaffold139424	202426	205202	-	Transcription factor	-2.42	9.2e-139
PITA_23486	scaffold139520	127174	128739	+	Transferase activity, transferring hexosyl groups	-4.61	0.0025
PITA_23557	C4653121	3704	5998	-	Terpene synthase, C-terminal domain	4.94	0.0001
PITA_23560	C4653315	4649	7848	-	Protein TRANSPARENT TESTA	3.56	0.0098
PITA_23571	C4653987	8120	11469	-	3-keto-dihydrosphingosine reductase	2.8	8.6e-06
PITA_23576	C4654247	4640	8128	-	Plant lipoxygenase	7.29	9.7e-30
PITA_23629	C4658131	525	1652	-	Serine Threonine protein kinase	3.42	0.001
PITA_23650	C4660215	365	3778	-	Enhanced disease susceptibility 1	1.22	0.0254
PITA_23690	C4662897	9683	11435	+	Phospholipase C	1.45	0.0042
PITA_23741	C4666801	8091	10092	+	Nodulin family	-2.24	2.7e-06
PITA_23757	C4667585	872	1696	-	Potato type II proteinase inhibitor family	-5.76	1.3e-27
PITA_23765	C4667999	20348	21862	-	Plant-specific domain TIGR01615 family protein	1.43	2.6e-11
PITA_23870	C4676191	3073	10730	+	Pleiotropic drug resistance	5.43	2.5e-91
PITA_23907	C4678559	4255	7137	+	Sugar carrier protein	1.36	6.9e-31
PITA_23929	C4680407	16055	17578	+	Indole-3-acetate O-methyltransferase 1-like	7.83	3.6e-08
PITA_24021	C4686027	9767	12089	+	Auxin-induced protein	2.44	6.9e-141
PITA_24024	C4686097	1098	1768	+	Thaumatin-like protein	-7.53	0
PITA_24053	C4688149	20301	21128	-	Flavonol synthase	-1.74	0.0035
PITA_24073	C4689675	7323	7980	-	Thaumatin-like protein	-7.33	0
PITA_24090	C4691053	6613	9380	+	Lysosomal Pro-X	1.91	4.6e-06
PITA_24103	C4691779	13738	15753	-	NA	2.87	8.4e-07
PITA_24137	C4694423	8847	13024	-	Leucine Rich Repeat	2.13	2.1e-05
PITA_24199	C4697719	15117	17246	+	Glucose-methanol-choline (GMC) oxidoreductase family protein	-7.87	7.1e-28
PITA_24207	C4698269	1897	4026	+	Glucose-methanol-choline (GMC) oxidoreductase family protein	-8.66	3.3e-25
PITA_24233	C4700079	1118	3385	-	Clavaminate synthase-like protein	-1.25	1.2e-17
PITA_24260	C4701533	21151	23258	+	GMC oxidoreductase	-7.72	3.5e-19
PITA_24276	C4702781	2114	2872	+	Late embryogenesis abundant protein	1.11	0.0134
PITA_24319	C4705775	20780	22947	-	GDP-mannose 3,5-epimerase	1.14	5.3e-146
PITA_24411	C4711717	17726	18956	-	Glucan endo-1,3-beta-glucosidase	1.27	0.039
PITA_24421	C4712455	3169	4777	-	Flavonoid 3'-monooxygenase-like	1.62	0.0248
PITA_24465	C4715081	10539	11335	-	Starch binding domain	5.22	1.5e-43
PITA_24467	C4715157	10574	11203	-	Aspartic proteinase	1.53	0.0025
PITA_24495	C4717009	12484	13482	+	Harpin-induced protein 1 domain containing protein, expressed	1.65	1.1e-05
PITA_24540	scaffold139827	7177	7981	-	Early nodulin-like protein	-1.33	1.4e-240
PITA_24564	scaffold139971	111558	200244	+	Acyl-coenzyme A oxidase	-1.17	0.0475
PITA_24571	scaffold140007	4427	5110	+	Transmembrane 9 superfamily member	-4.61	0.0336
PITA_24592	scaffold140136	191005	192118	-	Thaumatin-like protein	-1.17	2.6e-06
PITA_24604	scaffold140165	28903	35339	-	Metal-nicotianamine transporter	1.36	4.3e-28
PITA_24630	C4721775	10714	18984	+	Terpene synthase, C-terminal domain	7.4	2.8e-33
PITA_24646	C4722639	19577	20421	+	Stress responsive protein	-1.91	3.3e-50
PITA_24650	C4722749	3485	5038	-	UDP-Glycosyltransferase	-6.36	2.3e-10
PITA_24676	C4724597	17495	18512	-	FAD binding domain	-1.42	2.6e-36
PITA_24698	C4725749	22178	23434	+	Flavonol synthase flavanone 3-hydroxylase-like	3.9	4.4e-06
PITA_24749	C4729203	3233	5857	-	NA	-2.84	1.3e-07
PITA_24794	C4733441	2951	4579	-	Cytochrome P450	1.63	6e-12
PITA_24809	C4734231	3359	8313	+	NA	-1.45	0.0157
PITA_24823	C4735555	41	3029	-	Pleiotropic drug resistance	6.09	0.0204
PITA_24837	C4736933	6400	9921	-	Pleiotropic drug resistance	4.93	0.0099
PITA_24875	C4739811	12574	13369	+	NA	3.98	2.7e-20
PITA_24902	C4741835	1639	3298	-	Mitogen-activated protein kinase kinase kinase	-2.98	7.2e-05
PITA_24918	C4742579	12783	14043	+	Pollen Ole e 1 allergen and extensin	1.99	8.3e-09
PITA_24955	C4745801	23796	25887	+	Dihydroflavonol4-reductase	-1.68	3.3e-13
PITA_24982	C4748001	14730	18349	-	Receptor-like protein kinase	-4.69	1e-55
PITA_25013	C4749979	23417	26050	-	Peroxidase	-4.91	3.5e-18
PITA_25033	C4751727	2302	3997	+	Cytochrome P450	-4.49	2e-58
PITA_25072	C4754179	4536	6473	+	F-box protein	1.73	0.0088
PITA_25077	C4754771	13223	14892	+	Gibberellin 20 oxidase	-5.24	3.9e-48
PITA_25099	C4755665	3954	5085	+	UDP-N-acetylenolpyruvoylglucosamine reductase, C-terminal domain	1.23	0.009
PITA_25121	C4757387	7664	10611	-	Desiccation-related protein PCC13-62-like	-8	4.4e-14
PITA_25149	C4759625	12415	15975	-	Methylates caffeoyl-CoA to feruloyl-CoA and 5- hydroxyferuloyl-CoA to sinapoyl-CoA	3.44	1.3e-09
PITA_25153	C4759923	799	3527	+	Peroxidase	-4.99	2e-19
PITA_25169	C4760613	528	1305	+	Ribulose bisphosphate carboxylase small chain	1.91	0
PITA_25193	C4762249	1654	2309	-	Thaumatin-like protein	-6.93	0
PITA_25198	C4762839	20214	21786	-	Uncharacterized conserved protein (DUF2215)	-1.1	0.0187
PITA_25203	C4763415	9180	9878	-	Early light-induced protein	-1.01	1.5e-09
PITA_25205	C4763493	14848	16344	-	RING-H2 finger protein	-1.63	2.1e-09
PITA_25209	C4763835	31	1121	-	Caspase domain	3.69	0.0003
PITA_25220	C4764465	1869	3632	-	Quinone-oxidoreductase homolog, chloroplastic-like	-7.05	8.3e-188
PITA_25228	C4765297	10598	13677	+	Glycosyl hydrolase family 1	-5.99	3.4e-08
PITA_25295	C4770303	9796	12587	-	Germin-like protein	2.95	8.6e-13
PITA_25306	C4770755	19006	20480	-	Anthocyanidin reductase	1.14	1.9e-36
PITA_25355	C4774335	20248	20897	-	Pathogenesis-related protein Bet v I family	-4.94	1.3e-14
PITA_25375	C4775457	16414	19551	+	Glycosyl hydrolase family 1	-5.75	5e-07
PITA_25390	C4776565	19056	20604	+	O-methyltransferase	-1.83	6.3e-15
PITA_25403	C4777913	16999	18246	+	Lipase class 3 family protein	-2.43	1.4e-05
PITA_25408	C4778039	25325	26083	-	Late embryogenesis abundant protein	1.14	0.006
PITA_25423	C4778973	19764	21380	-	Glyoxal or galactose oxidase	-4.66	0.0021
PITA_25427	C4779227	27372	28191	+	Glycine dehydrogenase decarboxylating	2.04	3.2e-15
PITA_25430	C4779473	8404	10657	+	Hydrolase, alpha beta fold family protein	2	0.0287
PITA_25433	C4779661	26999	28078	+	Beta-glucosidase	-5.36	2e-05
PITA_25444	C4780409	23795	25750	+	LETM1 and EF-hand domain-containing protein 1, mitochondrial-like	-1.31	5.1e-05
PITA_25516	C4785739	25619	26647	-	Alpha/beta hydrolase fold	-1.23	2.2e-09
PITA_25547	C4787853	3561	5109	+	Pleiotropic drug resistance	6.26	9.9e-15
PITA_25551	C4787925	546	1416	-	Protein PLANT CADMIUM RESISTANCE	-2.99	1.9e-70
PITA_25590	scaffold140334	120950	121732	-	Oxidoreductase	2.42	2e-40
PITA_25618	scaffold140460	24862	26607	-	Plasma membrane intrinsic protein	3.71	0.0071
PITA_25629	scaffold140495	60345	61906	+	Serine threonine-protein kinase	-5.8	0.0055
PITA_25638	scaffold140520	16224	18020	+	Zinc finger protein	1.03	1.4e-29
PITA_25644	C4788655	2862	4574	-	Protochlorophyllide reductase	2.23	8.1e-19
PITA_25647	C4788895	22256	23131	-	Cysteine proteinase inhibitor	-5.58	2.4e-35
PITA_25726	C4795069	7229	8025	+	tRNA synthetases class II (A)	-1.06	6.9e-11
PITA_25739	C4796147	19007	20988	-	Anthocyanidin	3.11	8.2e-06
PITA_25780	C4799649	18348	19375	-	TIFY 10A-like	-2.68	0.0027
PITA_25797	C4800551	4161	16075	+	Heat shock cognate 70 kDa	1.44	9.6e-44
PITA_25840	C4803099	18623	21159	-	Protein TRANSPARENT TESTA	1.36	1.6e-21
PITA_25858	C4804409	21127	22031	-	Glutathione S-transferase, C-terminal domain	-1.53	3.1e-11
PITA_25861	C4805009	18684	23465	+	NA	-2.31	2.8e-25
PITA_25925	C4810589	25760	26304	-	Wound-induced protein	-1.96	0
PITA_25928	C4810787	27770	28468	+	Early light-induced protein	-1.31	0.0004
PITA_25931	C4810919	21237	21999	+	Chaperone protein DnaJ	1.14	4.2e-12
PITA_25944	C4812109	27747	28985	+	Phospholipase A1-Igamma3	-3.96	0.0397
PITA_25948	C4812421	20982	21813	-	Heavy metal-associated domain containing protein, expressed	-6.09	9.6e-09
PITA_26058	C4820147	12893	16475	+	P21-Rho-binding domain	1.87	0.0018
PITA_26075	C4821335	25887	26542	+	Thaumatin-like protein	-6.94	2.3e-137
PITA_26124	C4825173	10334	11158	-	Potato type II proteinase inhibitor family	-4.72	1.4e-27
PITA_26140	C4826185	8723	9601	+	Histone H1	1.56	0
PITA_26193	C4829925	26995	29174	+	Homeobox associated leucine zipper	4.37	0.0049
PITA_26206	C4831007	18309	19177	-	Starch binding domain	1.6	2.8e-12
PITA_26213	C4832101	13902	14982	-	NA	-2.1	0.0067
PITA_26215	C4832289	7024	8168	-	Glucan endo-1,3-beta-glucosidase	-3.03	2.4e-70
PITA_26228	C4832919	19245	20557	-	Peroxidase	-2.16	4.7e-05
PITA_26246	C4834235	12256	13394	-	Glucan endo-1,3-beta-glucosidase	-4.02	0.0214
PITA_26271	C4835893	25553	26220	-	NA	-1.17	5.3e-18
PITA_26365	C4843487	3483	5077	-	Transferase activity, transferring hexosyl groups	-4.25	0.0138
PITA_26385	C4844559	18644	22660	-	Chlorophyll A-B binding protein	1.94	1.8e-192
PITA_26411	C4846559	24656	26348	+	Phosphoglucosamine mutase family protein	3.15	0.015
PITA_26415	C4847263	23552	24942	-	1-aminocyclopropane-1-carboxylate oxidase	-4.79	6.1e-69
PITA_26476	C4850379	30421	32116	+	Cytochrome P450	-4.54	1.9e-58
PITA_26490	C4851117	4490	7235	+	Peptidase inhibitor I9	2.65	0.0002
PITA_26491	C4851117	7643	10359	-	Thioredoxin	-3.09	3.1e-11
PITA_26562	C4856131	16286	16957	-	Flavanone 3-hydroxylase	1.46	2.4e-19
PITA_26577	C4857005	10667	15062	+	Protein notum homolog	1.58	8.9e-07
PITA_26581	C4857159	2159	7214	+	Fatty acyl-CoA reductase	1.83	4.2e-09
PITA_26662	C4858579	8149	13357	-	NA	2.05	0.0123
PITA_26676	C4859323	32452	34068	-	UDP-Glycosyltransferase	-2.09	0.047
PITA_26679	C4859465	3132	4131	+	Expansin	4.39	7.5e-16
PITA_26721	C4862977	23982	25126	+	Glucan endo-1,3-beta-glucosidase	-2.8	6.5e-27
PITA_26722	C4863183	33482	34527	+	Chitinase	-1.82	2.5e-280
PITA_26763	C4865771	32624	33592	+	Transcription factor	-7.1	7.5e-64
PITA_26798	C4867927	13869	14766	+	ABC transporter	1.24	0.0461
PITA_26800	C4868155	12993	13948	+	Acid phosphatase	1.54	0.0417
PITA_26810	C4868995	15443	18576	+	Glycosyl hydrolase family 1	-5.92	7.9e-08
PITA_26814	C4869241	11466	12136	+	Thaumatin-like protein	-7.27	0
PITA_26847	C4870489	2182	4435	+	Germin-like protein	-7.6	8.2e-41
PITA_26877	C4872451	7376	8815	+	GDSL esterase lipase	3.38	1.6e-150
PITA_26878	C4872451	26225	27482	+	GDSL esterase lipase	3.18	1.2e-56
PITA_26916	C4874467	27321	28210	+	Thaumatin-like protein	-4.61	2.8e-163
PITA_26933	C4875653	29390	31242	+	Indole-3-acetate O-methyltransferase 1-like	-1.65	2.3e-28
PITA_26955	C4877153	14313	15994	-	Leucine-rich repeat receptor-like protein kinase	1.71	1.9e-06
PITA_26979	C4878679	28118	29248	+	Serine threonine-protein kinase	-2.41	9e-44
PITA_26995	C4880181	19868	22177	+	Myb-like DNA-binding domain containing protein	1.52	2.7e-26
PITA_26998	C4880231	24717	28533	+	Plant lipoxygenase	2.26	0.0019
PITA_27023	scaffold2652	61418	63756	-	RING-H2 finger protein	2.29	0.0004
PITA_27036	scaffold2707	439150	443188	-	Polysaccharide biosynthesis protein	3.18	0
PITA_27063	scaffold2760	174506	176939	-	Fatty acyl-CoA reductase	3.08	8.5e-76
PITA_27094	scaffold2875	186480	188180	-	Cytochrome P450	4.9	1.5e-14
PITA_27198	scaffold3297	78201	79969	+	Tetraspanin family	1.04	0.0108
PITA_27210	scaffold3323	179328	183122	-	(S)-2-hydroxy-acid oxidase	1.3	0.0008
PITA_27218	scaffold3349	188638	191414	+	Cysteine-rich receptor-like protein kinase	1.82	3.3e-06
PITA_27249	scaffold3432	74525	77195	-	Lipase (class 3)	2.85	0.0252
PITA_27282	scaffold3506	303733	306573	-	N-acetyltransferase B complex (NatB) non catalytic subunit	-8.37	2.2e-118
PITA_27330	scaffold3586	255626	257008	+	NA	1.42	0.0001
PITA_27337	scaffold3594	228221	230107	+	Protein kinase domain containing protein, expressed	-1.19	4e-05
PITA_27354	scaffold3653	9528	10940	-	LRR receptor-like serine threonine-protein kinase	1.48	3.8e-10
PITA_27385	scaffold3746	145932	148352	-	Lignin degradation and detoxification of lignin-derived products (By similarity)	-6.19	7.6e-09
PITA_27462	C4883311	8438	12430	+	Glycosyl hydrolase family 3 protein	-1.86	0.0004
PITA_27499	C4885507	26178	29171	-	Glyceraldehyde-3-phosphate dehydrogenase	2.23	4.2e-11
PITA_27523	C4887399	5422	9526	+	Plant lipoxygenase	-6.08	3.2e-07
PITA_27524	C4887399	23901	28314	+	Plant lipoxygenase	-5.85	5.5e-08
PITA_27597	scaffold141191	37201	37844	-	Thaumatin-like protein	-7.83	0
PITA_27620	scaffold141288	71426	72598	-	Quinone-oxidoreductase homolog, chloroplastic-like	-4.32	8.3e-21
PITA_27657	C4890275	11898	17649	+	NmrA-like family	2.23	6.4e-21
PITA_27674	C4891359	17470	20342	+	Transcription factor	-3.23	1.5e-25
PITA_27797	C4900367	27001	29490	-	Alcohol dehydrogenase	-1.95	0.0003
PITA_27803	C4900669	4162	9604	+	Serine carboxypeptidase-like	-2.21	2.3e-103
PITA_27810	C4900957	27772	29949	-	Patatin group	-4.24	0.0002
PITA_27845	C4902775	3481	5075	-	Transferase activity, transferring hexosyl groups	-6.17	0.0094
PITA_27868	C4903935	36606	37747	-	Glucan endo-1,3-beta-glucosidase	-3.65	8.6e-16
PITA_27925	C4907243	6048	8345	+	Receptor-like protein kinase	3.68	0.006
PITA_27993	C4911859	19175	27877	+	Amino acid	-4.51	1e-08
PITA_28001	C4912471	21399	25744	+	Glycine dehydrogenase decarboxylating	2.3	3.1e-108
PITA_28009	C4913111	16249	17204	-	Cysteine-rich receptor-like protein kinase	3.1	0.0461
PITA_28012	C4913259	16735	18108	-	NAD dependent epimerase dehydratase family protein	-3.19	8.5e-12
PITA_28024	C4914183	28691	36971	+	Non-symbiotic hemoglobin 4	-4.32	0.0167
PITA_28077	C4917767	25751	28116	+	CASP-like protein	3.21	0.0194
PITA_28098	C4919507	28700	29596	+	Galactinol synthase	5.33	0.0125
PITA_28156	C4924133	38330	39026	-	2-aminoethanethiol	-4.27	0.0131
PITA_28159	C4924265	37507	39412	-	Gibberellin	1.4	0.0002
PITA_28162	C4924501	16162	19782	+	Early-responsive to dehydration 4	1.89	3e-113
PITA_28171	C4925231	5983	10086	+	Plant lipoxygenase	4.63	3e-05
PITA_28193	C4926421	32946	36043	-	Choline ethanolamine	1.66	1.4e-06
PITA_28195	C4926551	29877	33309	-	Beta-glucosidase	-1.06	0.042
PITA_28222	C4927621	10904	12577	+	Phosphoglycerate mutase	2.02	4.1e-12
PITA_28224	C4927697	17498	19605	-	Glucose-methanol-choline (GMC) oxidoreductase family protein	-7.24	2.7e-19
PITA_28225	C4927697	38350	40479	-	Glucose-methanol-choline (GMC) oxidoreductase family protein	-10.17	2.4e-20
PITA_28234	C4928393	24111	36431	+	CTP synthase	-1.66	0.0006
PITA_28254	C4929535	35874	38050	+	NA	1.44	0.0026
PITA_28264	C4930001	26145	28786	+	GDSL esterase lipase	1.87	0.0002
PITA_28379	C4936121	39740	40309	+	Coenzyme Q-binding protein COQ10 homolog	-1.92	0.0007
PITA_28381	C4936371	39401	41113	+	Protochlorophyllide reductase	2.18	2.3e-17
PITA_28491	C4942849	29045	30552	+	TIFY 10A-like	-4.25	5.7e-17
PITA_28522	C4945353	2161	4328	+	Peroxidase	-2.4	0.0087
PITA_28578	C4950583	36777	38723	-	CRS2-associated factor	1.32	3.9e-10
PITA_28582	C4950781	30370	31890	-	Calcium-transporting ATPase	1.31	0.0236
PITA_28590	C4951063	32693	33574	+	Sigma factor sigB regulation protein	1.87	0.0359
PITA_28593	C4951149	28907	33010	+	Plant lipoxygenase	5.46	1.1e-05
PITA_28602	C4951905	36382	37742	+	Phospholipase C	3.96	9.3e-08
PITA_28603	C4951909	16358	19483	+	Glycosyl hydrolase family 1	-8.88	4e-09
PITA_28609	C4952263	9886	11397	+	Acid phosphatase	2.55	0.0036
PITA_28633	scaffold141364	35876	37356	+	DCTP pyrophosphatase	1.44	2.7e-07
PITA_28638	scaffold141391	12529	13810	-	Anthocyanidin synthase	1.27	2.9e-23
PITA_28701	C4953017	6785	7655	+	Universal stress protein family	1.6	3e-37
PITA_28720	C4954323	28496	30068	+	Pleiotropic drug resistance	5.65	7e-07
PITA_28721	C4954323	30092	31556	+	Pleiotropic drug resistance	6.73	0.0002
PITA_28789	C4958457	13216	14618	-	LRR receptor-like serine threonine-protein kinase	1.89	0.0433
PITA_28800	C4959099	11500	12155	+	Thaumatin-like protein	-7.38	0
PITA_28817	C4960049	15012	17685	+	Transporter	4.22	5e-36
PITA_28851	C4962287	8820	9555	+	Zinc finger	1.42	5.9e-10
PITA_28861	C4962829	30443	33605	-	Terpene synthase, C-terminal domain	2.02	0.0399
PITA_28934	C4967375	6345	7365	-	Histone H1	1.72	0.0074
PITA_28972	C4969865	16629	19711	-	Glycosyl hydrolase family 1	-8.17	9.9e-11
PITA_28973	C4969865	43756	46709	-	Glycosyl hydrolase family 1	-8.37	2.6e-07
PITA_28975	C4969921	36017	36976	-	Maternal effect embryo arrest 59	1.77	3.2e-56
PITA_28991	C4970981	40006	42651	-	Alcohol dehydrogenase	2.01	1.3e-06
PITA_29016	C4972943	13762	32212	+	Pyruvate kinase	-2.15	0.0287
PITA_29021	C4973227	5764	8025	-	Oxidoreductase, 2OG-Fe(II) oxygenase family protein	-1.99	1.4e-14
PITA_29077	C4978129	4572	5708	+	NA	1.03	0.0144
PITA_29089	C4978753	31316	32331	-	Cytochrome P450 71A1-like	-1.22	4.2e-05
PITA_29100	C4979369	12446	14626	+	Glutathione	-4.01	4.2e-06
PITA_29108	C4980059	14867	17761	-	Desiccation-related protein PCC13-62-like	-7.66	0.001
PITA_29154	C4982973	40073	42574	-	Bidirectional sugar transporter	-2.17	6.2e-05
PITA_29177	C4984287	12016	12961	+	NA	1.21	4.3e-18
PITA_29212	C4986645	23177	29141	-	Cellulose synthase	2.82	0.0451
PITA_29231	C4987957	30334	31183	-	Universal stress protein	3.55	3.9e-106
PITA_29236	C4988069	6664	7930	+	Nadph-dependent thioredoxin reductase	-5.36	0.0415
PITA_29238	C4988141	46803	48836	-	Flavonoid 3'5'-hydroxylase	2.01	8.1e-14
PITA_29239	C4988149	25024	25836	+	4-hydroxy-3-methylbut-2-en-1-yl diphosphate	1.62	1.9e-06
PITA_29240	C4988343	9887	10820	+	Dehydrogenase	2.02	0.0486
PITA_29268	C4990231	27583	39388	-	NA	3.12	2.5e-06
PITA_29326	C4993469	21474	22155	-	Transferase activity, transferring hexosyl groups	-2.05	0.0162
PITA_29371	C4996311	16698	18208	+	Phosphotransfer protein	4.49	2.9e-21
PITA_29380	C4996695	27609	28443	-	DUF581 domain containing protein, expressed	1.92	0.0031
PITA_29399	C4997525	44969	46020	-	Ribonuclease	-2.37	8.7e-08
PITA_29412	C4998473	26848	28101	-	Heat shock protein	-1.75	0.0039
PITA_29438	C4999337	23161	27105	+	Expressed protein	1.14	3.6e-33
PITA_29446	C4999719	28389	31749	-	Disease resistance protein	-2.56	0.0011
PITA_29492	C5002459	35735	36884	-	UDP-Glycosyltransferase	1.49	0.006
PITA_29504	C5003457	35893	39018	-	Lysosomal beta glucosidase-like	1.94	9e-11
PITA_29510	C5003701	36378	37974	-	Pectate lyase	2.08	0.0041
PITA_29564	C5008365	1158	2501	+	DsRNA-binding protein	1.66	0.0001
PITA_29640	C5012767	35603	38628	+	Cysteine synthase	1.2	1.6e-32
PITA_29664	scaffold141787	43573	45082	-	Myb-related protein	-6.05	0.0108
PITA_29669	scaffold141801	85849	88524	-	Transporter	-1.64	0.0083
PITA_29693	scaffold141918	10518	75824	-	Glycine cleavage system H protein	2.34	3.1e-13
PITA_29721	scaffold142043	44328	45128	+	Respiratory burst oxidase	-3.5	0.0285
PITA_29724	scaffold142069	125355	126727	+	Flavanone 3-hydroxylase	1.27	3.2e-24
PITA_29747	C5014573	37406	41095	-	Metallo-beta-lactamase superfamily	-1.87	2.2e-05
PITA_29807	C5017403	35024	36800	-	NA	-1.17	1.9e-16
PITA_29814	C5017989	11955	12976	+	KDa class I heat shock	1.01	8.1e-07
PITA_29878	C5020389	45280	46973	+	NA	1.23	2.5e-41
PITA_29882	C5020591	38597	39862	+	Phosphoglycerate kinase	-3	0.0007
PITA_29887	C5020783	50431	51443	+	Chitinase	2.98	1.3e-13
PITA_29894	C5021099	13347	13879	+	Wound-induced protein	-2.18	7.9e-245
PITA_29969	C5024145	42635	46677	+	Translation initiation factor	1.66	3.9e-32
PITA_30013	C5026817	6353	9542	+	Homeobox-leucine zipper protein	1.57	4.5e-35
PITA_30069	C5029741	51111	52910	-	Acid-thiol ligase activity	-9.33	1.7e-28
PITA_30116	C5031643	8991	10006	+	Photosystem I reaction center subunit XI	3.01	0
PITA_30122	C5031887	22831	27887	+	Serine carboxypeptidase-like	2.17	5.1e-06
PITA_30140	C5032847	4672	6823	+	Glucose-methanol-choline (GMC) oxidoreductase family protein	-7.8	3.8e-149
PITA_30175	C5034829	2504	4168	-	Cytochrome P450	2.96	4.3e-10
PITA_30198	C5036025	57075	58408	-	Pleiotropic drug resistance	4.86	0.0017
PITA_30220	C5037293	53403	54546	+	Heavy metal-associated domain containing protein, expressed	-1.14	1.8e-25
PITA_30233	C5038051	55666	58086	+	Purple acid phosphatase	-3.29	2.4e-30
PITA_30329	C5042787	13701	17434	-	NA	2.52	3e-08
PITA_30348	C5043473	26884	29456	-	Peroxidase	-4.53	6.8e-43
PITA_30358	C5043849	31281	32653	-	Cysteine-rich receptor-like protein kinase	-5.62	0.0276
PITA_30435	C5049137	50467	51517	+	Chitinase	3.07	4.1e-28
PITA_30488	C5052633	7909	9768	-	Polygalacturonase	-1.1	1.6e-19
PITA_30512	C5053829	32280	34216	-	Protein PLANT CADMIUM RESISTANCE	-4.02	1.2e-05
PITA_30513	C5053835	21604	24877	-	4-coumarate--CoA ligase	1.13	0.0386
PITA_30524	C5054591	49003	50624	-	Expansin	-1.1	0.0031
PITA_30581	C5057663	4663	6224	+	TIFY 10A-like	-3.42	0.021
PITA_30588	C5057855	43604	44318	-	ADP-ribosylation factor GTPase-activating protein	2.5	2.1e-50
PITA_30626	C5060023	46941	50353	-	Mate efflux family protein	3.32	0.002
PITA_30648	C5061455	20684	24751	+	4-coumarate--CoA ligase-like	-1.01	5.6e-10
PITA_30680	C5062927	1809	29662	-	4-coumarate--CoA ligase-like	2.86	0.0167
PITA_30689	scaffold142105	72774	74682	+	UDP-Glycosyltransferase	-2.69	1.5e-06
PITA_30718	scaffold142251	84406	87577	+	Scarecrow-like protein	1.04	0.0007
PITA_30732	scaffold142341	59274	64164	-	DUF231	-1.34	2.6e-05
PITA_30750	scaffold142392	11254	13603	-	Transporter	3.37	3.6e-59
PITA_30770	scaffold125628	5300	6853	+	UDP-Glycosyltransferase	-5.06	0.0002
PITA_30781	scaffold125676	28409	31769	-	Disease resistance protein	-3.16	2.4e-07
PITA_30785	scaffold125687	42186	45606	+	Oligopeptide transporter	1.96	3.4e-07
PITA_30797	scaffold125742	82838	84176	-	Xyloglucan endotransglucosylase hydrolase protein	2.24	5.6e-09
PITA_30819	scaffold125847	196416	197260	+	Stress responsive protein	-1.85	3.7e-82
PITA_30820	scaffold125847	245611	246488	+	Stress responsive protein	-2.07	6.2e-173
PITA_30821	scaffold125847	301907	302746	+	Stress responsive protein	-2.56	8.1e-138
PITA_30865	scaffold142634	11061	12641	+	3-ketoacyl-coenzyme A synthase	-1.11	1.2e-14
PITA_30874	scaffold142667	53693	54493	+	Respiratory burst oxidase	-3.32	0.0176
PITA_30884	scaffold142702	171664	172580	-	Glutathione s-transferase	1.04	1.6e-05
PITA_30894	scaffold142756	25944	27640	-	Cytochrome P450	-3.15	4.5e-11
PITA_30952	scaffold143047	39098	40721	+	Cytochrome P450	2.99	5.8e-34
PITA_30974	scaffold143170	34785	35459	+	Early light-induced protein	-2.29	0.0114
PITA_30987	scaffold143248	20310	23626	-	Serine carboxypeptidase S28	2.72	3.7e-14
PITA_30999	scaffold143359	1655	4293	+	RING	1.63	0.0452
PITA_31007	scaffold143391	162231	164702	-	Pectate lyase	5.01	0.0059
PITA_31028	scaffold143463	203565	205013	-	Nodulation receptor	2.54	0.0195
PITA_31040	scaffold143482	63994	65670	+	Inositol transporter	-1.23	3.8e-32
PITA_31053	scaffold143540	5035	8194	+	Peroxidase	1.87	0.031
PITA_31090	scaffold143718	11862	12517	+	Thaumatin-like protein	-5.09	1e-119
PITA_31091	scaffold143721	1798	3312	-	1-aminocyclopropane-1-carboxylate oxidase	-4.19	6.5e-33
PITA_31173	scaffold144141	35830	37640	-	Quinone-oxidoreductase homolog, chloroplastic-like	-4.65	0.0023
PITA_31174	scaffold144147	35157	38981	-	31 kDa ribonucleoprotein	1.84	3e-169
PITA_31313	super2786	133102	145033	-	Dual specificity phosphatase, catalytic domain containing protein, expressed	1.45	0.0052
PITA_31339	super2793	8403	9239	+	Plasma membrane intrinsic protein	1.58	0.0114
PITA_31388	super2825	9007	9634	-	Succinate dehydrogenase	-2.53	6.7e-05
PITA_31459	super2870	391001	392585	+	Adenosine monophosphate deaminase	1.04	1.5e-08
PITA_31460	super2870	423570	425154	+	Adenosine monophosphate deaminase	1.09	6.8e-09
PITA_31477	super2877	509523	525338	+	Aminotransferase	1.61	1.1e-17
PITA_31496	super2887	780796	782260	+	Alanyl-tRNA synthetase	1.7	1.5e-12
PITA_31504	super2892	1012827	1015760	-	(S)-2-hydroxy-acid oxidase	2.44	2e-21
PITA_31526	scaffold169705	41601	43238	+	UDP-Glycosyltransferase	1.5	0.0054
PITA_31618	scaffold128448	60854	61568	-	ADP-ribosylation factor GTPase-activating protein	2.5	4.4e-49
PITA_31637	scaffold128535	47984	49102	+	PsbP domain-containing protein 3	1.47	9.9e-26
PITA_31684	scaffold128850	50029	53336	+	Nucleoredoxin	1.61	3.2e-18
PITA_31701	scaffold170196	60786	62081	-	WRKY transcription factor	2.81	0.0179
PITA_31726	scaffold170260	12810	16621	-	Phytoene synthase	1.88	1.4e-38
PITA_31740	scaffold170311	25944	28168	+	BAHD acyltransferase	-4.5	4e-20
PITA_31764	scaffold170421	30260	31091	+	Thioredoxin	-1.25	1.7e-07
PITA_31796	scaffold170578	8099	8804	-	Early light-induced protein	-1.41	3.6e-42
PITA_31820	scaffold170725	98377	105088	+	Transketolase, thiamine diphosphate binding domain	-1.75	0.0093
PITA_31835	scaffold170770	40284	43984	+	CRAL TRIO domain	1.96	3.9e-09
PITA_31848	scaffold170876	116775	118514	+	NA	2.97	0.0003
PITA_31849	scaffold170877	221880	224885	-	Cellulose synthase-like protein	2.68	5.1e-14
PITA_31877	scaffold171036	39825	43016	+	Cysteine-rich receptor-like protein kinase	1.46	0.0139
PITA_31879	scaffold171039	4638	5273	+	2-oxoacid-dependent dioxygenase	-1.48	0.0003
PITA_31885	scaffold171065	14195	16222	-	Auxin-induced protein	-6.51	1e-26
PITA_31888	scaffold171088	43922	47440	+	Cytokinin	2.33	3.4e-11
PITA_31936	scaffold171379	5756	6546	-	KDa class I heat shock	2.03	0
PITA_31942	scaffold171404	1777	2712	-	Zinc transporter	1.12	0.0141
PITA_31948	scaffold171412	172210	175407	+	Amine oxidase	-3.64	5.7e-14
PITA_31955	scaffold171468	51154	57222	-	Bidirectional sugar transporter	2.3	0.0042
PITA_31994	scaffold171656	41104	42151	+	Germin-like protein	-4.25	0.0171
PITA_31997	scaffold171679	6096	7239	+	Heavy metal-associated domain containing protein, expressed	-1.13	1.2e-25
PITA_32016	scaffold171760	4413	5283	-	MLP-like protein	3.86	1.1e-156
PITA_32067	scaffold172109	177339	178852	+	Plant lipoxygenase	-7.66	2.2e-26
PITA_32077	scaffold172156	31830	32506	+	Thaumatin-like protein	-6.18	1.3e-174
PITA_32084	scaffold172202	143295	144459	-	Glycosyl hydrolases family 17	1.92	2.1e-12
PITA_32085	scaffold172208	133286	140424	+	Glutamate dehydrogenase	2.63	1.1e-05
PITA_32190	scaffold172866	68473	75036	-	Cbl-interacting protein kinase	1.54	1.1e-15
PITA_32202	scaffold172935	35374	41852	+	Arabinogalactan protein	1.99	0.0002
PITA_32249	scaffold173263	16814	19494	-	Alcohol dehydrogenase	2.14	6.4e-08
PITA_32256	scaffold173305	43510	44531	+	Germin-like protein	-5.39	0.0154
PITA_32277	scaffold173432	23475	26851	+	Disease resistance protein	-2.85	0.0111
PITA_32332	scaffold173604	234447	237408	+	Cbl-interacting protein kinase	1.2	0.0456
PITA_32350	scaffold173664	69484	70125	-	R-linalool synthase	4.49	0.0087
PITA_32356	scaffold173717	49437	56854	+	Putative small multi-drug export protein	1.47	0.0081
PITA_32444	scaffold174145	21013	25808	-	CCT motif	2	1e-121
PITA_32446	scaffold174148	10825	64384	+	Auxin-induced protein	-1.16	0.0242
PITA_32489	scaffold174289	16872	18288	+	Pleiotropic drug resistance	5.67	0.0006
PITA_32490	scaffold174289	18312	19860	+	Pleiotropic drug resistance	5.6	1.9e-16
PITA_32503	scaffold174375	58539	59321	+	Ribulose bisphosphate carboxylase small chain	2	0
PITA_32508	scaffold174380	87439	89854	-	NA	-1.66	0.0001
PITA_32510	scaffold174392	14296	15185	+	Thaumatin-like protein	-4.33	2.3e-92
PITA_32516	scaffold174421	87318	93724	-	Ferritin	-2.46	0.0007
PITA_32522	scaffold174437	90199	93585	-	Flavin-containing monooxygenase	-5.9	1.2e-06
PITA_32597	scaffold129155	269431	275593	-	Respiratory burst oxidase	2	0.0103
PITA_32635	scaffold174638	129111	129825	+	C2 domain	3.17	1.9e-54
PITA_32640	scaffold174658	51835	56806	+	Zinc finger family protein	-1.25	3.3e-05
PITA_32708	scaffold175048	27443	28695	-	NA	1.5	0.0006
PITA_32780	scaffold175441	46175	47099	-	SPOC domain	1.83	7.9e-64
PITA_32789	scaffold175513	70419	71884	-	Glutamate decarboxylase	1.84	5.4e-05
PITA_32801	super2901	192711	196424	-	Plant lipoxygenase	1.88	7.9e-05
PITA_32809	super2903	672511	673680	+	Agenet domain-containing protein	3.62	3.8e-28
PITA_32825	super2910	226509	247562	-	NA	1.14	3.2e-08
PITA_32830	super2912	4272	62101	-	6-phosphogluconolactonase	-1.34	0.044
PITA_32850	super2918	1093737	1094849	+	Ribonuclease	4.69	4.2e-15
PITA_32913	super2949	44020	125111	+	Chloroplast unusual positioning	1.22	0.0185
PITA_32945	super2958	314932	325238	-	Transketolase	1.47	1.7e-99
PITA_32964	super2970	366067	374410	+	Pleiotropic drug resistance protein	-2.53	6.1e-21
PITA_32965	super2970	445798	454156	+	Pleiotropic drug resistance protein	-2.47	2.1e-13
PITA_32973	scaffold125992	196622	199076	-	Alcohol dehydrogenase	-1.57	6.7e-42
PITA_33089	super2998	74366	102555	-	Sec-independent protein translocase protein	1.23	0.0136
PITA_33124	super3018	80727	87198	-	Purple acid phosphatase	-1.07	1.6e-12
PITA_33142	super3031	683190	688219	+	Boron transporter	-1.44	4.2e-05
PITA_33178	scaffold144646	56534	57145	+	Cellulose synthase	3.08	0.0008
PITA_33194	scaffold144773	106226	108213	+	Auxin-induced protein	-4.6	7.2e-63
PITA_33198	scaffold144801	200981	202684	+	Auxin-induced protein	-8.61	9e-45
PITA_33242	scaffold145031	4523	5201	-	Heat shock protein	2.99	3e-09
PITA_33264	scaffold145098	15279	16694	-	Myb-like DNA-binding domain containing protein	3.27	3.6e-06
PITA_33284	scaffold145166	58455	59347	-	Methyltransferase domain	-2.66	2.7e-184
PITA_33311	scaffold145255	43848	46682	+	Aquaporin	1.83	0.0104
PITA_33335	scaffold145344	58453	75687	+	Retrotransposon protein	2.36	0.0005
PITA_33341	scaffold145371	4659	6034	-	Galactinol synthase	-1.53	4.7e-05
PITA_33352	scaffold145402	65819	67458	-	E3 ubiquitin-protein ligase	1.04	0.0167
PITA_33386	scaffold145590	59219	62382	+	NAC domain-containing protein	-1.51	5.5e-95
PITA_33398	scaffold145641	3193	6511	+	LRR receptor-like serine threonine-protein kinase	1.31	0.0133
PITA_33404	scaffold145694	199740	210514	-	NA	-1.43	3.6e-09
PITA_33414	scaffold145757	95305	96418	-	Cysteine-rich receptor-like protein kinase	-1.81	0.0005
PITA_33416	scaffold145773	38073	39633	+	UDP-glycosyltransferase 75D1-like	5.57	1.9e-13
PITA_33462	scaffold145991	15262	17124	+	AMP-binding enzyme	-1.22	1.2e-94
PITA_33463	scaffold145991	32181	32783	+	AMP-binding enzyme	-1.22	2.3e-32
PITA_33496	scaffold146118	22720	23748	+	Chitinase	-1.76	3.3e-25
PITA_33514	scaffold146212	86546	88819	-	Disease resistance protein	-2.88	0.0496
PITA_33528	scaffold146297	105909	115340	+	Calmodulin binding protein	2.61	3.6e-08
PITA_33600	scaffold146666	37446	39071	+	Dormancy auxin associated	1.05	1.1e-17
PITA_33638	scaffold146883	24981	27641	-	Xyloglucan endotransglucosylase hydrolase protein	-1.19	0.0283
PITA_33653	scaffold146990	40537	44799	-	Serine-glyoxylate	1.8	3.6e-209
PITA_33725	scaffold147237	77085	78103	+	Chitinase	1.12	1.5e-06
PITA_33741	scaffold147368	106691	111274	-	3-ketoacyl-coenzyme A synthase	3.55	8.2e-16
PITA_33745	scaffold147375	27460	29077	+	Anthocyanidin reductase	1.87	8.6e-11
PITA_33804	scaffold147606	32560	39896	-	Pleiotropic drug resistance	-1.27	0.0024
PITA_33816	scaffold147662	113322	116155	-	Copper-transporting ATPase	1.48	0.0018
PITA_33863	scaffold147916	47580	225067	-	PGR5-like protein 1A	1.79	0.0316
PITA_33886	scaffold126407	78509	79419	-	Universal stress protein	1.36	1.7e-06
PITA_33892	scaffold126418	33456	34157	-	Amino acid	1.78	0.0472
PITA_33997	scaffold148127	120014	120638	+	Pathogenesis-related protein Bet v I family	-4.16	0.0197
PITA_34033	scaffold148332	195080	197278	+	CASP-like protein	2.39	5.2e-12
PITA_34035	scaffold148339	10002	10987	+	Purine permease	-3.28	0.0003
PITA_34062	scaffold148528	64883	66950	-	Glutathione peroxidase	-2.17	2.5e-179
PITA_34093	scaffold148696	29863	31206	-	Myb-like DNA-binding domain containing protein	2.47	0.0402
PITA_34106	scaffold148731	56680	58243	+	Phosphatase	-2.98	6.6e-23
PITA_34115	scaffold148766	281540	284019	-	NA	4.49	1.1e-08
PITA_34216	scaffold149219	95208	96115	+	KDa class VI heat shock	-2	5.9e-10
PITA_34231	scaffold149301	161728	162522	+	Glycosyl hydrolase family 71	-5.01	1.4e-29
PITA_34245	scaffold149381	91127	92749	+	Mannose-1-phosphate guanylyltransferase	1.03	0.0011
PITA_34281	scaffold149630	60314	68564	-	Terpene synthase, C-terminal domain	7.07	2.2e-33
PITA_34309	scaffold149825	63361	64058	+	Early light-induced protein	-3.05	2.7e-23
PITA_34315	scaffold149846	113367	115740	-	Universal stress protein	-2.96	0.0171
PITA_34337	scaffold149998	40064	42120	-	Glucose-methanol-choline (GMC) oxidoreductase family protein	-6.5	2.2e-11
PITA_34344	scaffold150043	51749	53107	-	Serine threonine-protein kinase	-2.38	1.5e-27
PITA_34348	scaffold150069	17599	18745	-	Amino acid permease family protein	3.79	0.0002
PITA_34380	scaffold150182	130646	132377	+	RING-H2 finger protein	-3.8	0.0008
PITA_34436	scaffold150379	54058	55570	+	Jasmonate-zim-domain protein 1	-5.92	1.6e-07
PITA_34438	scaffold150379	138591	140104	+	Jasmonate-zim-domain protein 1	-7.29	2e-07
PITA_34451	scaffold150477	55626	56149	+	Transporter	-1.57	4.3e-14
PITA_34476	scaffold150593	66863	67831	-	NA	-1.88	0.0056
PITA_34508	scaffold150751	112599	114026	-	2-oxoacid-dependent dioxygenase	1.62	1.1e-11
PITA_34525	scaffold150845	3633	4778	+	Cytochrome P450	1.99	0.0034
PITA_34545	scaffold150943	16618	20930	-	Nucleobase-ascorbate transporter	1.76	0.0424
PITA_34648	scaffold151443	3084	5653	+	Pleiotropic drug resistance	4.57	0.0062
PITA_34674	scaffold151589	16470	17753	-	Peroxidase	-3.04	0.0169
PITA_34681	scaffold151620	34675	36405	-	Adipocyte plasma membrane-associated protein-like	-5.04	8.5e-175
PITA_34689	scaffold151665	36875	38033	-	Transferase activity, transferring hexosyl groups	-5.2	0.0466
PITA_34716	scaffold151791	107200	109140	+	Early-responsive to dehydration 4	1.92	1.5e-216
PITA_34721	scaffold151819	44526	47338	-	Cysteine-rich receptor-like protein kinase	3.6	0.0424
PITA_34740	scaffold151905	49697	59968	+	Phospholipase A1-Igamma3	2.21	0.0006
PITA_34756	scaffold126705	15478	16224	+	ADP-ribosylation factor GTPase-activating protein	2.77	2.4e-07
PITA_34757	scaffold126705	27572	28221	-	Pathogenesis-related protein	-3.72	2.2e-17
PITA_34758	scaffold126705	91661	92310	-	Pathogenesis-related protein	-2.55	7e-13
PITA_34769	scaffold126737	2672	3469	-	NA	1.45	1.6e-58
PITA_34803	scaffold126874	61671	63267	+	Transferase activity, transferring hexosyl groups	-2.42	0.0401
PITA_34818	scaffold126907	2140	2953	-	THN	-5.86	0
PITA_34836	scaffold126989	43208	46504	+	Nitrate reductase	1.21	1.9e-11
PITA_34956	scaffold152540	1791	3305	-	1-aminocyclopropane-1-carboxylate oxidase	-4.15	1.2e-33
PITA_34961	scaffold152600	19391	22195	-	Photosystem II 22 kDa protein	1.24	3.7e-60
PITA_34970	scaffold152660	4979	6881	-	Pentatricopeptide repeat-containing protein	2.07	0.0493
PITA_34996	scaffold152747	49267	51673	+	BURP domain	2.19	3.9e-64
PITA_35005	scaffold152811	38569	41228	+	Bifunctional monodehydroascorbate reductase and carbonic anhydrase	1.63	3.3e-06
PITA_35025	scaffold152914	44866	46171	-	MTERF	1.11	0.0318
PITA_35052	scaffold153068	122921	127698	+	Polygalacturonase	3.83	0.0021
PITA_35066	scaffold153108	22841	24368	+	Myb-like DNA-binding domain containing protein, expressed	-1.25	3.8e-10
PITA_35090	scaffold153238	27665	29275	+	Cytochrome P450	1.97	6.1e-09
PITA_35114	scaffold153353	289445	293492	-	Aspartic proteinase	2.56	0.0012
PITA_35145	scaffold153538	135081	141580	-	Tyrosine specific protein phosphatase family protein	1.08	0.022
PITA_35165	scaffold153668	24675	28916	-	Bidirectional sugar transporter	1.83	4.1e-16
PITA_35171	scaffold153705	44381	45867	+	TIFY 10A-like	-2.52	1.4e-62
PITA_35172	scaffold153709	73266	78874	-	Pectinacetylesterase	1.16	0.0113
PITA_35176	scaffold153725	167145	179151	-	Quinone-oxidoreductase homolog, chloroplastic-like	-1.72	2.3e-42
PITA_35222	scaffold153909	196213	198512	+	Chlorophyll A-B binding protein	2.04	2.6e-40
PITA_35226	scaffold153939	4614	5175	-	Lipase (class 3)	2.25	0.0023
PITA_35274	scaffold154188	16419	17526	+	Heme-binding protein	1.04	2.1e-49
PITA_35283	scaffold154227	18687	25153	+	Leucine Rich Repeat	1.76	0.0002
PITA_35320	scaffold154408	1957	3271	-	NA	2.63	0.002
PITA_35328	scaffold154458	142626	143905	-	Oxidoreductase, 2OG-Fe(II) oxygenase family protein	-5.24	5.5e-55
PITA_35352	scaffold154538	20012	21321	-	F-box protein	2.19	0.0003
PITA_35360	scaffold154586	27746	32346	+	Resistance protein	2.99	0.0008
PITA_35377	scaffold154675	64273	65423	-	NA	-3.41	1.2e-38
PITA_35378	scaffold154680	27839	30858	-	Cysteine-rich receptor-like protein kinase	1.29	0.0473
PITA_35399	scaffold154745	10964	11756	+	Cinnamyl alcohol dehydrogenase	3.11	0.0019
PITA_35400	scaffold154745	19285	20347	-	Cinnamyl alcohol dehydrogenase	2.88	0.0007
PITA_35456	scaffold154954	2304	43784	-	Starch binding domain	5.48	0.0009
PITA_35461	scaffold154985	27663	31742	-	Auxin transporter-like protein	1.58	0.0019
PITA_35467	scaffold155004	53206	54745	+	NA	2.12	5e-35
PITA_35480	scaffold155068	242424	243399	-	Germin-like protein	-6.27	0.0002
PITA_35494	scaffold155208	6141	7495	-	Galactinol synthase	-1.94	0.0115
PITA_35495	scaffold155208	48047	49400	-	Galactinol synthase	-1.78	0.0201
PITA_35510	scaffold155236	81835	82629	+	Glycosyl hydrolase family 71	-5.87	3.9e-27
PITA_35535	scaffold155339	122865	124281	-	AAA-type ATPase family protein	3.15	2.2e-09
PITA_35554	scaffold155429	31670	33007	-	Aspartic proteinase-like protein	1.35	8e-05
PITA_35579	scaffold155646	35615	37455	+	Auxin-induced protein	2.09	9.1e-14
PITA_35581	scaffold155665	49663	51048	-	Oxidoreductase, 2OG-Fe(II) oxygenase family protein	1.56	4.8e-11
PITA_35632	scaffold155888	40911	41924	-	NA	4.45	1.1e-10
PITA_35682	scaffold127191	110428	112100	+	Cytochrome P450	-1.3	7.5e-05
PITA_35701	scaffold127272	432961	434192	-	Glyoxalase family	-3.9	0.0486
PITA_35729	scaffold155907	8783	10698	+	Phosphatase 2C	1.39	2e-92
PITA_35745	scaffold155953	43127	47405	-	Transcriptional regulatory protein	-5.58	1.4e-07
PITA_35793	scaffold156109	24450	26953	+	WRKY transcription factor	-1.3	2.2e-47
PITA_35804	scaffold156155	108621	110380	+	NA	-3.73	7.9e-19
PITA_35841	scaffold156429	29004	31226	-	Isoflavone reductase	-1.29	5.1e-262
PITA_35855	scaffold156512	138408	140590	-	GDSL esterase lipase	2	0.0426
PITA_35897	scaffold156748	175349	188335	+	Disease resistance protein	1.94	7.8e-06
PITA_35902	scaffold156770	20317	21105	-	Early nodulin-like protein	1.88	0.0096
PITA_35926	scaffold156910	48239	50318	+	Cinnamyl alcohol dehydrogenase	2.47	0.0181
PITA_35927	scaffold156913	18707	20257	-	(E,E)-alpha-farnesene synthase-like	4.7	0.0032
PITA_35976	scaffold157081	47303	50255	+	Glutathione	-4.07	1.8e-103
PITA_36010	scaffold157219	40270	41936	-	AP2 ERF domain-containing transcription factor	-2.35	0.0006
PITA_36056	scaffold157516	149425	150474	+	Glyoxalase family	-3.21	1.9e-79
PITA_36074	scaffold157609	244729	251997	+	Glucan endo-1,3-beta-glucosidase	1.8	1.7e-12
PITA_36100	scaffold157735	31193	32076	-	Serine threonine-protein kinase	2.41	1.8e-25
PITA_36103	scaffold157741	54779	57253	-	Serine threonine-protein kinase	3.17	0.042
PITA_36104	scaffold157743	43494	45671	-	Peroxidase	3.3	0.0118
PITA_36145	scaffold157888	57139	73033	-	O-methyltransferase	-1.98	1.7e-07
PITA_36194	scaffold158085	98981	100402	-	Phosphoglycerate kinase	1.96	1.1e-05
PITA_36206	scaffold158173	96481	99563	+	Transcription factor	1.82	8.6e-05
PITA_36261	scaffold158432	50935	56103	-	3-keto-dihydrosphingosine reductase	2.79	0.0031
PITA_36296	scaffold158629	123772	128191	+	DUF593	-1.44	2.4e-06
PITA_36323	scaffold158725	192570	196607	-	Translation initiation factor	1.78	1.1e-39
PITA_36324	scaffold158738	27009	28270	-	Expansin	-1.18	2.3e-06
PITA_36358	scaffold158915	51570	54016	+	Plastid-lipid-Associated Protein	2.24	2.2e-260
PITA_36365	scaffold158947	30867	32932	-	1-aminocyclopropane-1-carboxylate synthase	-7.32	0.0004
PITA_36423	scaffold159282	16624	47492	+	50S ribosomal protein L35	1.59	6.7e-05
PITA_36427	scaffold159300	25313	28395	+	NA	1.64	9.1e-26
PITA_36488	scaffold159581	26232	27070	+	Thylakoid lumenal 29 kDa protein	2.63	8e-09
PITA_36498	scaffold159647	111414	113457	-	IQ-domain	3.12	3.4e-41
PITA_36512	scaffold159721	35873	41300	-	Transporter	-1.17	0.0153
PITA_36523	scaffold159757	314812	319123	-	Glycine dehydrogenase decarboxylating	1.92	1.9e-67
PITA_36535	scaffold159820	60178	64089	+	O-acyltransferase (WSD21-like)	2.65	0.0494
PITA_36550	scaffold127374	4241	5189	-	Stress responsive protein	-3.07	1.3e-103
PITA_36553	scaffold127392	221490	229587	-	Phosphoenolpyruvate carboxykinase	-1.03	6e-05
PITA_36748	scaffold176341	24472	26003	-	Alpha/beta hydrolase fold	2.06	1.2e-13
PITA_36762	scaffold176437	30590	31836	-	Universal stress protein	1.8	1.9e-131
PITA_36793	scaffold176628	101784	103757	+	Acyl carrier protein	1.91	6.4e-12
PITA_36795	scaffold176631	22751	24502	+	Protochlorophyllide reductase	2.17	0.0026
PITA_36796	scaffold176631	31126	32838	-	Protochlorophyllide reductase	2.05	4.8e-09
PITA_36920	scaffold177196	55864	94025	+	UDP-glucoronosyl and UDP-glucosyl transferase	-1.66	8.4e-05
PITA_36926	scaffold177265	8597	9416	-	NA	2.37	0.0196
PITA_36935	scaffold177351	34463	35197	+	Amino acid permease	-2.84	1e-06
PITA_36990	scaffold177854	51834	53748	+	Cytochrome P450	1.07	1.2e-18
PITA_37052	scaffold178194	14035	14781	-	Anthocyanidin reductase	-1.26	0.0486
PITA_37145	scaffold178692	41272	43797	-	Isoflavone reductase	-2.51	0.0454
PITA_37173	scaffold178877	35643	44927	-	Sugar carrier protein	-1.14	0.0453
PITA_37175	scaffold178877	158895	161016	-	Sugar carrier protein	1.62	3.8e-07
PITA_37200	scaffold129330	434	2444	-	Cytochrome P450	3.43	0.0042
PITA_37211	scaffold129399	10681	11437	+	Riboflavin biosynthesis protein	2.13	1.9e-15
PITA_37216	scaffold129424	84343	85525	-	Solute carrier family 25 member 44-like	1.08	1.2e-27
PITA_37265	scaffold129570	147580	149035	+	WRKY transcription factor	-1.28	5.3e-18
PITA_37288	scaffold179016	149307	150454	+	Glucan endo-1,3-beta-glucosidase	-3.73	1.6e-09
PITA_37289	scaffold179016	169404	170688	+	Glucan endo-1,3-beta-glucosidase	-4.46	3.6e-17
PITA_37350	scaffold179318	32231	32951	-	Serine threonine-protein kinase	1.03	6.1e-07
PITA_37358	scaffold179369	55036	57958	+	Ent-kaurenoic acid oxidase	1.08	3e-06
PITA_37359	scaffold179372	23686	26737	+	Disease resistance protein	-2.88	0.0046
PITA_37361	scaffold179381	94613	96300	-	Gibberellin 20 oxidase	-1.4	0.01
PITA_37365	scaffold179429	60881	65688	+	LRR	1.58	1.7e-06
PITA_37399	scaffold179572	195010	195962	+	Glutathione S-transferase, C-terminal domain	-4.2	0.0171
PITA_37414	scaffold179622	38677	42832	-	Beta-amylase	1.55	1.9e-253
PITA_37457	scaffold179931	56751	57534	+	Aquaporin	2.28	3.1e-07
PITA_37505	scaffold180200	46827	48112	+	Xyloglucan	3.06	0.0031
PITA_37507	scaffold180207	142226	144692	-	Germin-like protein	-6.61	5.5e-08
PITA_37535	scaffold180378	4691	5834	-	Heavy metal-associated domain containing protein, expressed	-1.1	2.9e-24
PITA_37548	scaffold180436	12048	14567	-	Transcription factor	-1.05	2.4e-06
PITA_37552	scaffold180456	49006	52054	+	Amino acid	-4.78	1.3e-167
PITA_37581	scaffold180614	425	1761	+	Caffeic acid	5.16	2.1e-53
PITA_37593	scaffold180742	1918	2989	+	Disease resistance protein	-3.16	0.0012
PITA_37594	scaffold180757	27459	32506	+	Chlorophyll A-B binding protein	3.21	0
PITA_37611	scaffold180826	142794	145476	-	NA	-5.22	1.7e-14
PITA_37651	scaffold181033	22258	23124	+	Methyltransferase domain	2.5	2.7e-22
PITA_37659	scaffold181058	11090	16307	-	Resistance protein	2.31	0.0012
PITA_37685	scaffold181157	108021	126001	+	Mitochondrial import inner membrane translocase subunit	-1.12	0.0092
PITA_37730	scaffold181414	25340	26491	-	GDSL esterase lipase	3.95	9.7e-09
PITA_37754	scaffold181522	8458	9103	-	Expansin-like	-2.21	0.0313
PITA_37798	scaffold181834	47749	51774	-	Sulfate transporter	-2.68	1.7e-07
PITA_37951	scaffold182582	60715	63051	-	Pectinesterase	2.15	0.0245
PITA_38015	scaffold182916	8447	9703	+	Flavonol synthase flavanone 3-hydroxylase-like	4.44	2.4e-06
PITA_38046	scaffold183133	7385	8404	-	Germin-like protein	-8.39	4.2e-73
PITA_38071	scaffold183257	234718	236134	-	Pleiotropic drug resistance	4.88	0.0259
PITA_38075	scaffold183293	139413	146759	-	Primary shoot apical meristem specification	1.09	3e-09
PITA_38147	scaffold129835	60551	61736	-	Arachidonate	-2.81	9.6e-07
PITA_38156	scaffold129857	79336	81450	-	ABC transporter G family member	1.03	0.0056
PITA_38161	scaffold129892	13963	14938	-	KDa class I heat shock	1.53	2e-150
PITA_38180	scaffold183414	23513	25757	+	Oxidoreductase, 2OG-Fe(II) oxygenase family protein	-2.99	1.3e-06
PITA_38188	scaffold183454	177564	179313	+	Gibberellin	-1.5	1.5e-32
PITA_38201	scaffold183505	91456	92778	-	NA	2.91	0.015
PITA_38202	scaffold183505	110843	111748	-	NA	2.7	5e-46
PITA_38253	scaffold183790	13144	15174	-	Alpha/beta hydrolase fold	-3.61	7.5e-15
PITA_38265	scaffold183840	17693	18477	+	LRR receptor-like serine threonine-protein kinase	1.55	0.0177
PITA_38297	scaffold183997	17145	19767	-	BAHD family acyltransferase	-2.7	4.5e-15
PITA_38301	scaffold184013	123632	125501	-	Polygalacturonase QRT3-like	-1.8	0.0007
PITA_38303	scaffold184014	403258	404809	-	Transcription factor	3.73	0.0003
PITA_38325	scaffold184188	13129	14490	-	Galactinol synthase	-1.89	0.0325
PITA_38361	scaffold184394	10814	17207	+	Transketolase, thiamine diphosphate binding domain	-1.44	0.0007
PITA_38362	scaffold184394	29978	31272	+	Transketolase, thiamine diphosphate binding domain	-1.36	2.9e-39
PITA_38369	scaffold184405	30463	31962	+	Lob domain-containing protein	8.37	1.3e-08
PITA_38376	scaffold184439	136109	139877	-	Serine threonine-protein kinase	1.46	0.005
PITA_38389	scaffold184464	40991	77505	-	4-hydroxy-3-methylbut-2-enyl diphosphate	1.97	1.2e-13
PITA_38393	scaffold184479	51905	55792	+	Glycosyl hydrolase family 17 protein	-2.22	0.0067
PITA_38407	scaffold184546	2401	4977	+	Oxidoreductase, 2OG-Fe(II) oxygenase family protein	-3.26	2e-27
PITA_38485	scaffold184914	113834	130755	-	1-deoxy-D-xylulose 5-phosphate reductoisomerase	1.45	3.7e-06
PITA_38504	scaffold185008	186045	189120	-	Ubiquitin-conjugating enzyme	1.23	1.9e-43
PITA_38581	scaffold185480	26960	28308	+	Peroxidase	1.46	6.9e-05
PITA_38583	scaffold185492	73825	75980	-	Aldose 1-epimerase	4.16	2.2e-66
PITA_38589	scaffold185505	120825	124181	-	Sugar transport protein	-1.72	2.4e-74
PITA_38593	scaffold185512	50386	52084	-	Lysosomal Pro-X carboxypeptidase-like	3.09	7.9e-05
PITA_38594	scaffold185512	92248	94697	-	Serine carboxypeptidase S28	2.34	0.002
PITA_38615	scaffold185653	61567	63296	+	Pollen Ole e 1 allergen and extensin	-6.28	0.01
PITA_38617	scaffold185676	17410	18580	+	Transferase activity, transferring hexosyl groups	-7.88	4.8e-19
PITA_38618	scaffold185676	51128	52722	+	Transferase activity, transferring hexosyl groups	-7.58	3.4e-23
PITA_38620	scaffold185676	135287	140587	-	Leucine Rich Repeat	2.27	0.0011
PITA_38621	scaffold185679	24833	25563	-	Methyltransferase domain	-2.62	1.7e-16
PITA_38640	scaffold185781	38150	38761	-	NA	1.86	2.7e-49
PITA_38739	scaffold186283	96045	97435	+	Serine incorporator	-1.14	1.8e-28
PITA_38742	scaffold186304	15793	20199	-	Resistance protein	1.94	2.1e-05
PITA_38761	scaffold186419	62905	64095	-	DNA photolyase	2.29	6.1e-10
PITA_38764	scaffold186441	81527	82104	+	NA	-1.6	0.0099
PITA_38786	scaffold186543	97691	98258	-	Heat shock protein	1.32	2.6e-06
PITA_38795	scaffold186615	175803	176622	+	Histone H1	1.57	1.2e-127
PITA_38821	scaffold186737	19750	23527	-	Plant lipoxygenase	2.22	0.0011
PITA_38828	scaffold186779	212003	213985	-	1-aminocyclopropane-1-carboxylate synthase	-4.43	0.0065
PITA_38830	scaffold186790	28629	36304	+	Cellulose synthase-like protein	1.93	0.0235
PITA_38841	scaffold186835	83900	86878	-	Cytochrome P450	1.79	0.0005
PITA_38869	scaffold187006	40637	42312	+	TIFY 10A-like	-3.71	0.0016
PITA_38929	scaffold187347	77104	78519	+	Galactosyl transferase GMA12 MNN10 family protein	3.52	2.4e-14
PITA_38971	scaffold187632	52898	145079	-	Interconversion of serine and glycine (By similarity)	1.96	7.8e-14
PITA_38996	scaffold187773	48453	49646	-	Chitinase	-1.98	0
PITA_39055	scaffold130137	49360	51667	+	Amino acid transporter	1.03	1.7e-13
PITA_39093	scaffold187877	24823	25472	-	Pathogenesis-related protein	-3.91	6.5e-20
PITA_39107	scaffold187946	14516	17157	-	NA	-2.82	0.0004
PITA_39165	scaffold188178	106476	107360	-	NA	1.28	1.3e-21
PITA_39170	scaffold188217	40372	43912	-	Germin-like protein	-7.19	1.3e-27
PITA_39184	scaffold188288	36119	37283	+	Sugar carrier protein	-2.66	6.4e-14
PITA_39203	scaffold188380	123708	124277	+	Coenzyme Q-binding protein COQ10 homolog	-1.66	2.5e-05
PITA_39204	scaffold188380	126465	127034	-	Coenzyme Q-binding protein COQ10 homolog	-1.57	0.0044
PITA_39225	scaffold188499	43721	45039	-	Universal stress protein	1.07	3e-55
PITA_39266	scaffold188656	21628	22649	-	Cytochrome P450	-6.51	2e-11
PITA_39277	scaffold188707	18442	20645	+	Peroxidase	2.08	0.0284
PITA_39329	scaffold189036	11601	13139	+	UDP-glycosyltransferase	-1.71	4.9e-13
PITA_39333	scaffold189066	135023	136164	+	Quinone-oxidoreductase homolog, chloroplastic-like	-8.21	5.2e-25
PITA_39334	scaffold189066	159840	161305	+	Quinone-oxidoreductase homolog, chloroplastic-like	-5.01	0.0003
PITA_39335	scaffold189067	2645	5498	+	Resistance protein	1.24	6.1e-05
PITA_39358	scaffold189176	88615	94690	+	O-acyltransferase (WSD1-like)	2.15	0.0192
PITA_39376	scaffold189247	10710	19259	+	BAHD acyltransferase	-4.6	1.1e-08
PITA_39437	scaffold189561	14795	17207	-	PPIases accelerate the folding of proteins	1.16	2.9e-05
PITA_39438	scaffold189562	42255	44735	+	Serine threonine-protein kinase	-2.19	0.0022
PITA_39458	scaffold189656	38432	39879	-	UDP-glycosyltransferase	3.1	0.0096
PITA_39461	scaffold189666	123161	125179	+	GMC oxidoreductase	-8.06	0
PITA_39465	scaffold189684	120812	124939	+	NA	1.15	7.2e-06
PITA_39523	scaffold189965	41608	43015	-	NA	-1.07	3.9e-55
PITA_39535	scaffold190032	167995	178394	-	Beta-galactosidase	1.83	1e-05
PITA_39568	scaffold190162	134322	136546	-	Glycolipid transfer protein	1.34	0.0233
PITA_39573	scaffold190190	2799	3594	-	LRR receptor-like serine threonine-protein kinase	2.34	6.5e-08
PITA_39582	scaffold190235	37264	38319	+	Plant lipid transfer proteins	4.27	0.0023
PITA_39592	scaffold190293	90398	94028	+	Resistance protein	3.29	8.4e-06
PITA_39623	scaffold190429	52210	60528	+	RNA recognition motif	1.09	2.2e-14
PITA_39649	scaffold190557	6383	7546	+	Acid phosphatase	1.45	0.028
PITA_39672	super3351	3695	36747	+	Succinate dehydrogenase	-1.71	5e-08
PITA_39690	super3365	34092	64350	-	2-nitropropane dioxygenase	-2.76	6.4e-14
PITA_39694	super3365	826545	894209	-	2-nitropropane dioxygenase	-2.41	0.0107
PITA_39766	super3401	122631	123269	+	Cyclic phosphodiesterase	1.06	1.5e-09
PITA_39771	super3401	342018	344568	+	Thiol protease	-3.61	1.5e-74
PITA_39781	super3406	6746	34805	+	Carrier protein thioesterase	-1.32	0.0051
PITA_39788	super3410	65395	81426	-	Alcohol dehydrogenase	-2.05	1.2e-11
PITA_39789	super3410	244064	247234	-	Alcohol dehydrogenase	-2.32	0.0271
PITA_39837	super3428	101626	245014	-	NA	2.75	0.0095
PITA_39893	super3450	885203	887219	+	CASP-like protein	4.53	0.0042
PITA_39970	super3486	441072	442482	-	Ribosomal protein S13	1.84	1.8e-23
PITA_39974	super3488	11892	58636	-	Superoxide dismutase	1.53	2.1e-09
PITA_40010	super3510	327251	331560	+	Atp sulfurylase	-1.21	1e-17
PITA_40083	scaffold130403	1097	2639	+	Plant lipoxygenase	7.52	7.7e-06
PITA_40084	scaffold130403	2749	5847	+	Plant lipoxygenase	4.55	6.9e-07
PITA_40090	scaffold130427	226158	228202	+	F-box protein	-3.94	1e-28
PITA_40102	scaffold130496	50262	51586	-	Xyloglucan	3.37	1.7e-06
PITA_40143	scaffold130661	12888	15713	-	Triacylglycerol lipase	1.29	2.5e-07
PITA_40173	super3563	44606	45880	-	Thioredoxin reductase	-5.17	3.6e-64
PITA_40174	super3563	48544	49818	-	Thioredoxin reductase	-5.05	1.8e-65
PITA_40175	super3565	201195	206732	-	Prolyl-tRNA	1.37	0.0457
PITA_40196	super3575	276393	280840	-	Cytochrome P450	2.12	6.4e-15
PITA_40208	super3583	1563	3130	-	Uracil phosphoribosyltransferase	1.36	0.0048
PITA_40213	super3585	55411	56075	-	Cinnamyl alcohol dehydrogenase	-1.64	8.1e-07
PITA_40229	super3596	107542	108842	-	Maternal effect embryo arrest 59	-5.78	2.3e-20
PITA_40230	super3596	179265	180668	-	Maternal effect embryo arrest 59	1.21	8.4e-142
PITA_40231	super3596	453699	454992	-	Maternal effect embryo arrest 59	-6.91	5.3e-47
PITA_40232	super3596	528438	529754	-	Maternal effect embryo arrest 59	-5.26	1.9e-15
PITA_40331	scaffold190735	54371	54971	+	PAN_AP	3.03	0.0015
PITA_40337	scaffold190773	15386	19032	-	Malic enzyme	1.5	1.5e-05
PITA_40348	scaffold190838	93718	96024	+	UPF0481 protein	7.3	0.0004
PITA_40350	scaffold190859	28804	31101	+	Oxidoreductase	4.49	0.0001
PITA_40373	scaffold190978	63195	64325	-	Serine threonine-protein kinase	-2.31	4.5e-24
PITA_40450	scaffold191387	4698	6172	+	Indole-3-acetate O-methyltransferase 1-like	4.66	3.6e-36
PITA_40495	scaffold191732	39724	41554	+	NA	2.07	2.7e-30
PITA_40538	scaffold192005	3226	4335	+	Glutamyl-tRNA(Gln) amidotransferase subunit A	1.12	0.0346
PITA_40555	scaffold192083	29721	32473	-	Plant protein of unknown function (DUF946)	1.38	0.0311
PITA_40556	scaffold192086	25794	31030	+	Resistance protein	1.56	0.0293
PITA_40560	scaffold192119	73269	75019	+	NA	1.45	5.2e-14
PITA_40569	scaffold192161	51490	52467	-	Pathogenesis-related protein 5-like	-3.57	3.8e-20
PITA_40579	scaffold192201	31219	32407	+	NA	2.55	0.0025
PITA_40643	scaffold192614	97551	102075	+	Receptor-like serine threonine-protein kinase	-3.28	0.0025
PITA_40675	scaffold192773	70920	74090	-	Cinnamyl alcohol dehydrogenase	2.73	4.4e-05
PITA_40710	scaffold192929	466	3219	+	UPF0481 protein	3.89	0.0493
PITA_40747	scaffold193063	140831	142239	-	Quinone-oxidoreductase homolog, chloroplastic-like	-1.2	1.6e-11
PITA_40765	scaffold193134	31616	33836	+	Transcription factor	3.71	1.8e-49
PITA_40793	scaffold193280	78572	82667	+	WRKY transcription factor	-1.82	0.01
PITA_40795	scaffold193281	55524	56225	+	NA	2.39	0.0003
PITA_40816	scaffold193354	28932	29589	+	Thaumatin-like protein	-5.22	8e-167
PITA_40822	scaffold193392	124733	127365	+	Plant lipoxygenase	-5.37	0.042
PITA_40838	scaffold193459	10691	12133	+	Plastocyanin-like domain	1.61	6.3e-14
PITA_40858	scaffold193596	13886	14842	-	Maternal effect embryo arrest 59	1.7	3.2e-77
PITA_40909	scaffold193890	44699	46320	-	NA	1.88	1.3e-94
PITA_40975	scaffold194219	63591	66543	+	GDSL esterase lipase	5.07	1.3e-15
PITA_41005	scaffold194385	29600	35878	+	Pectinesterase	2.73	0.0429
PITA_41011	scaffold130733	74637	75348	+	NA	2.48	7.5e-21
PITA_41044	scaffold130911	191101	191949	+	Thaumatin-like protein	-2.63	9.1e-43
PITA_41049	scaffold130941	14118	14900	+	Plastocyanin-like domain	-3.83	1e-22
PITA_41111	scaffold194563	358166	359005	-	Plant-specific domain TIGR01615 family protein	-2.2	7.2e-10
PITA_41112	scaffold194563	363985	365363	-	Plant-specific domain TIGR01615 family protein	-1.94	2.2e-09
PITA_41173	scaffold194781	11471	12411	+	NA	1.98	2.5e-24
PITA_41212	scaffold194984	15640	18245	+	Plant lipoxygenase	-6.58	0.0264
PITA_41228	scaffold195075	101295	101944	-	Pathogenesis-related protein Bet v I family	-5.27	2.6e-15
PITA_41229	scaffold195075	140502	141151	-	Pathogenesis-related protein Bet v I family	-3.35	1e-10
PITA_41255	scaffold195190	33177	33834	+	Thaumatin-like protein	-5.43	0
PITA_41258	scaffold195190	91172	91827	+	Thaumatin-like protein	-6.76	0
PITA_41262	scaffold195218	74783	77237	+	Alcohol dehydrogenase	-1.71	1.9e-48
PITA_41269	scaffold195252	54187	55433	-	Glucan endo-1,3-beta-glucosidase	-3.7	5.1e-84
PITA_41330	scaffold195462	23927	28528	-	Nitrate transporter	2.75	0.0055
PITA_41336	scaffold195547	15583	26276	+	ABC1 family	1.08	0.0039
PITA_41366	scaffold195668	58506	61120	+	Transferase activity, transferring hexosyl groups	3.25	0.0493
PITA_41376	scaffold195710	150215	151006	-	O-methyltransferase	-2.4	0
PITA_41429	scaffold196018	48904	55653	+	WAX2 C-terminal domain	3.16	0.0096
PITA_41471	scaffold196234	165167	168254	+	NA	1.33	0.0016
PITA_41478	scaffold196288	45015	46684	+	Male sterility protein	-1.71	0.0021
PITA_41480	scaffold196298	162190	163106	+	Thaumatin-like protein	5.43	3.9e-58
PITA_41558	scaffold196706	16312	18280	+	Patatin-like phospholipase	4.11	2.2e-10
PITA_41612	scaffold196949	43983	45436	-	Caffeic acid	2.43	2.1e-08
PITA_41618	scaffold196970	4552	10893	-	Lysine histidine transporter	-2.06	9.2e-14
PITA_41624	scaffold196988	45241	46174	-	NA	1.35	0.0143
PITA_41675	scaffold197243	5874	6578	+	Arabinogalactan peptide	1.76	3.1e-06
PITA_41683	scaffold197296	50223	52063	+	NA	1.15	1e-05
PITA_41692	scaffold197327	9148	9830	+	Early light-induced protein	-1.58	1.2e-09
PITA_41701	scaffold197386	28957	30510	+	UDP-Glycosyltransferase	-6.28	1.2e-24
PITA_41707	scaffold197422	17284	18167	+	Alcohol dehydrogenase	2.72	0.0458
PITA_41713	scaffold197449	88914	92229	+	NA	1.5	0.049
PITA_41721	scaffold197540	57322	58689	-	Lignin degradation and detoxification of lignin-derived products (By similarity)	-5.96	0.0091
PITA_41735	scaffold197595	70935	74017	-	Glycosyl hydrolase family 1	-9.13	3.7e-08
PITA_41759	scaffold197717	36821	38413	-	Aquaporin	2.28	8.9e-14
PITA_41869	scaffold198330	17312	18411	+	Transcription factor	2.57	1.7e-48
PITA_41900	scaffold198461	40607	42495	+	Armadillo beta-catenin-like repeat family protein	1.66	3.9e-23
PITA_41908	scaffold198491	150121	173882	+	Dihydroflavonol4-reductase	1.58	0.0285
PITA_41926	scaffold198566	53985	56464	-	Methyl-CpG binding domain	1.21	5.8e-17
PITA_41947	scaffold198713	13421	14249	+	Ocs element-binding factor	-2.84	1.5e-31
PITA_41972	scaffold198809	32074	33345	-	Glyoxalase family	2.07	3.3e-21
PITA_41990	scaffold131127	325102	326427	+	Nonspecific lipid-transfer protein	1.41	2.1e-12
PITA_42003	scaffold131242	52663	53344	+	Thioesterase superfamily	1.05	0.0101
PITA_42023	scaffold131339	18088	19904	-	12-oxophytodienoate reductase	-3.48	0
PITA_42043	scaffold131420	19546	92939	-	BEACH domain-containing protein lvsA-like	2.3	0.0078
PITA_42057	scaffold124604	5338	6006	+	NA	4.17	2e-10
PITA_42094	scaffold124771	57535	60460	-	Quinone-oxidoreductase homolog, chloroplastic-like	1.89	0.0071
PITA_42126	scaffold198861	63797	65029	-	Thaumatin-like protein	-1.59	2.6e-16
PITA_42142	scaffold198939	152580	153283	+	PPR repeat	-1.55	9.1e-23
PITA_42188	scaffold199236	1801	2482	+	(E,E)-alpha-farnesene synthase-like	3.72	0.0478
PITA_42213	scaffold199384	50342	51362	+	Myb-like DNA-binding domain	3.69	0.0055
PITA_42240	scaffold199485	46385	47032	-	Cytochrome p450	1.13	0.0002
PITA_42262	scaffold199571	70746	71867	+	Galacturonosyltransferase-like	-1.49	1.3e-27
PITA_42305	scaffold199783	43585	44359	+	FBOX	1.4	1.2e-18
PITA_42339	scaffold199991	8148	12371	+	MATE efflux family protein 4, chloroplastic-like	1.43	0.0154
PITA_42396	scaffold200255	29038	29932	-	Stress responsive protein	1.45	0.0003
PITA_42397	scaffold200255	72875	73691	-	Stress responsive protein	2.37	0.016
PITA_42420	scaffold200374	207	3053	+	Terpene synthase, C-terminal domain	5.05	0.0399
PITA_42465	scaffold200619	33634	34610	-	Late embryogenesis abundant protein	-1.13	0.0007
PITA_42502	scaffold200825	23148	32847	+	Receptor-like protein kinase	2.38	3.1e-07
PITA_42515	scaffold200893	20352	21703	-	Fatty acyl-CoA reductase	3.44	0.0245
PITA_42583	scaffold201163	25891	27235	+	Aquaporin	1.84	0.0002
PITA_42593	scaffold201204	72096	84018	-	Hydrolase, alpha beta fold	1.08	0.0032
PITA_42594	scaffold201208	7141	7843	+	Early light-induced protein	-5.86	0.0001
PITA_42620	scaffold201322	117675	121874	-	Caleosin related protein	-3.73	3.8e-12
PITA_42647	scaffold201455	6044	9031	+	Pleiotropic drug resistance	5.17	0.031
PITA_42664	scaffold201554	20306	21627	+	Peroxidase	-2.89	0.045
PITA_42687	scaffold201665	40310	44170	-	RING	-2.48	0.0131
PITA_42696	scaffold201703	33813	35289	+	Nodulin-like	1.67	0.0115
PITA_42716	scaffold201808	46299	47721	-	Leucine-rich repeat receptor-like serine threonine-protein kinase	2.82	0.0491
PITA_42724	scaffold201836	42763	45479	+	Glutathione	-4.11	1.5e-30
PITA_42759	scaffold202024	162736	163865	-	Signal recognition particle	1.5	0.0004
PITA_42774	scaffold202125	36224	37446	-	PAR1 protein	2.34	1.1e-24
PITA_42789	scaffold202208	8774	9601	-	Wall-associated receptor kinase-like	1.83	0.0006
PITA_42869	scaffold202533	12148	12714	-	Ribosomal protein L34	1.99	1.1e-09
PITA_42883	scaffold202571	140935	143120	+	Transporter	2.18	8.2e-30
PITA_42891	scaffold202607	7802	9651	+	Aquaporin	-1.37	3.7e-05
PITA_42934	scaffold202830	5708	7750	+	Pentatricopeptide repeat-containing protein	1.51	0.0122
PITA_42941	scaffold202862	209	3707	-	Ferredoxin--nadp reductase, leaf isozyme	2.78	0
PITA_42948	scaffold202893	8720	11002	+	Kinase family	1.45	0.0099
PITA_42974	scaffold203060	76618	78298	+	Glycine-rich RNA-binding protein	1.03	2.9e-17
PITA_42981	scaffold203093	161169	163283	-	Transcription factor	1.3	0.0002
PITA_43020	scaffold131460	335995	353107	+	Zinc finger protein CONSTANS-LIKE	1.58	0.0033
PITA_43051	scaffold131558	160313	162179	-	NA	1.92	0.0079
PITA_43078	scaffold131683	70227	71956	-	Thylakoid lumenal 15 kDa protein	1.55	2.3e-20
PITA_43102	scaffold203314	24038	27712	+	Terpene synthase, C-terminal domain	2.58	0.0017
PITA_43117	scaffold203407	82922	88335	-	4-coumarate--CoA ligase	1.34	1.1e-19
PITA_43132	scaffold203490	5761	7759	-	Lectin-domain containing receptor kinase	1.42	0.0062
PITA_43197	scaffold203791	1006	2162	-	Uncharacterized protein conserved in bacteria (DUF2236)	-2.67	4.2e-06
PITA_43200	scaffold203807	74258	75255	-	Tetraspanin family	2.67	7.9e-07
PITA_43256	scaffold204007	26722	28838	+	NA	1.72	0.0165
PITA_43286	scaffold204153	65129	66551	-	Lipase, family member	8.78	6.3e-15
PITA_43291	scaffold204193	128425	131618	+	Glucan endo-1,3-beta-glucosidase	1.24	0.0247
PITA_43292	scaffold204195	74917	75449	-	Wound-induced protein	-2.16	1.5e-241
PITA_43306	scaffold204247	5462	6658	+	Chitinase	-2.14	1.1e-133
PITA_43313	scaffold204281	6198	7025	-	NA	1.22	6.2e-09
PITA_43379	scaffold204597	58039	60037	-	Folic acid synthesis protein	1.8	9.6e-22
PITA_43390	scaffold204638	5161	5956	-	Brefeldin A-inhibited guanine nucleotide-exchange protein	1.03	0.0001
PITA_43431	scaffold204814	1061	2914	+	UPF0481 protein	7.32	4.3e-05
PITA_43434	scaffold204825	54242	55277	-	Short-chain dehydrogenase reductase	1.31	3.5e-27
PITA_43445	scaffold204909	2881	3605	-	Early light-induced protein	-2.97	2.8e-05
PITA_43457	scaffold204956	5790	7564	+	Chitin recognition protein	-4.54	5.1e-29
PITA_43461	scaffold204964	110078	110985	+	Phosphoglycerate kinase	-2.95	0.0048
PITA_43482	scaffold205075	78076	103746	-	Thioredoxin	1.35	0.005
PITA_43486	scaffold205089	219064	220903	+	Auxin-induced protein	3.09	0.0099
PITA_43531	scaffold205300	1881	5564	+	GDP-L-galactose phosphorylase	2.01	7.3e-154
PITA_43532	scaffold205300	17679	21213	+	GDP-L-galactose phosphorylase	1.55	2.3e-32
PITA_43549	scaffold205371	23884	25167	+	Cytochrome	1.79	4.5e-43
PITA_43564	scaffold205437	64192	64839	+	UDP-N-acetylglucosamine	-1.15	1.2e-12
PITA_43565	scaffold205437	68600	69358	+	UDP-N-acetylglucosamine	-1.21	0.0102
PITA_43575	scaffold205473	155108	155923	+	THN	-5.9	0
PITA_43619	scaffold205642	15840	16830	+	Protease Do-like 1	2.82	0.0372
PITA_43636	scaffold205748	80561	81155	-	KDa class I heat shock	1.34	2.5e-16
PITA_43637	scaffold205749	56420	57778	+	Homeobox-leucine zipper protein	-1.36	6.5e-21
PITA_43647	scaffold205832	14151	17540	-	Cbl-interacting protein kinase	-1.46	6.7e-08
PITA_43653	scaffold205853	36507	37811	+	NA	2.39	3.1e-23
PITA_43679	scaffold205990	5063	5766	-	Early light-induced protein	-2.31	3.4e-06
PITA_43724	scaffold206220	14353	16115	+	Male sterility protein	-1.75	0.0399
PITA_43728	scaffold206238	96331	97529	+	Stem 28 kDa	1.55	0.0015
PITA_43742	scaffold206290	149829	157450	+	CAP10	1.35	0.014
PITA_43780	scaffold206483	7639	11100	-	NA	1.4	2.9e-07
PITA_43815	scaffold206676	38959	40552	-	NA	1.73	1.1e-11
PITA_43817	scaffold206677	121720	152457	-	Sugar phosphate phosphate translocator	-1.96	0.0133
PITA_43819	scaffold206681	105658	106280	+	Divinyl chlorophyllide a 8-vinyl-reductase	1.26	1.1e-10
PITA_43820	scaffold206681	106528	107590	+	Divinyl chlorophyllide a 8-vinyl-reductase	1.63	4.6e-18
PITA_43826	scaffold206705	6629	8337	+	NA	2.15	1.7e-37
PITA_43847	scaffold206804	6329	8032	+	UPF0481 protein	1.96	1.1e-43
PITA_43876	scaffold206952	1936	3312	-	O-methyltransferase	-1.61	7.1e-108
PITA_43899	scaffold207102	25143	37802	+	Carboxylesterase family	-3.46	0.0012
PITA_43900	scaffold207102	54659	57790	-	Glucan endo-1,3-beta-glucosidase	-3.11	9.9e-46
PITA_43908	scaffold207130	68787	69396	-	NA	-3.25	3.4e-13
PITA_43927	scaffold207211	55807	56460	-	NA	-3.05	6.1e-09
PITA_43987	scaffold131762	127341	128997	+	NAD dependent epimerase dehydratase family protein	-1.38	0.0193
PITA_43994	scaffold131829	16214	18289	+	PB1	-1.22	3.8e-14
PITA_44003	scaffold131891	13978	15642	-	Bidirectional sugar transporter	1.92	0.0138
PITA_44004	scaffold131891	22897	24580	-	Bidirectional sugar transporter	1.74	0.0103
PITA_44033	scaffold132023	200230	203682	-	Cysteine-rich receptor-like protein kinase	-1.53	0.0008
PITA_44055	scaffold207486	14002	19514	-	Cysteine-rich receptor-like protein kinase	1.51	0.0089
PITA_44064	scaffold207523	51582	54195	-	RNA recognition motif containing protein	1.75	0.015
PITA_44165	scaffold207967	241245	241970	+	Cbl-interacting protein kinase	2.14	8.2e-07
PITA_44277	scaffold208454	13437	14625	-	Cytochrome P450	1.99	6.4e-07
PITA_44346	scaffold208829	5777	6905	-	Xyloglucan endotransglucosylase hydrolase protein	-3.54	0.0075
PITA_44361	scaffold208949	108669	110305	+	Cytochrome P450	1.09	0.0111
PITA_44372	scaffold208972	43204	46598	+	Resistance protein	1.88	0.0264
PITA_44394	scaffold209071	115113	115888	+	Late embryogenesis abundant protein	1.26	0.0038
PITA_44433	scaffold209230	18805	21711	-	Glutathione peroxidase	-1.01	1.4e-41
PITA_44552	scaffold209725	22876	25094	+	Udp-galactose transporter	-1.02	0.0086
PITA_44570	scaffold209804	136332	137722	+	1-aminocyclopropane-1-carboxylate oxidase	-5.2	3.8e-97
PITA_44593	scaffold209917	7157	8139	-	Vacuolar proton	-1.05	0.0003
PITA_44599	scaffold209946	38526	78428	+	Thaumatin-like protein	-9.32	6.8e-05
PITA_44624	scaffold210067	102871	104466	-	Transferase activity, transferring hexosyl groups	-3.41	9e-11
PITA_44630	scaffold210081	35656	36289	-	Cytochrome p450	-4.96	0.0066
PITA_44642	scaffold210147	13358	14390	-	Caspase domain	1.11	1.2e-08
PITA_44660_20	C4483871	14835	15146	-	Reverse transcriptase (RNA-dependent DNA polymerase)	1.61	5e-18
PITA_44660_23	C4564827	7144	7377	+	Reverse transcriptase (RNA-dependent DNA polymerase)	1.46	5.4e-07
PITA_44660_24	C4576911	4194	4505	+	Reverse transcriptase (RNA-dependent DNA polymerase)	1.47	3.1e-05
PITA_44660_31	C4869647	2922	3353	+	Reverse transcriptase (RNA-dependent DNA polymerase)	-1.51	3.3e-05
PITA_44660_43	scaffold148548	70294	70605	-	Reverse transcriptase (RNA-dependent DNA polymerase)	1.81	5.3e-08
PITA_44660_7	C3876781	1633	1944	+	Reverse transcriptase (RNA-dependent DNA polymerase)	2.11	2.3e-09
PITA_44660_71	scaffold217584	59762	60172	-	Reverse transcriptase (RNA-dependent DNA polymerase)	2.25	0.0424
PITA_44660_72	scaffold220852	10874	11185	-	Reverse transcriptase (RNA-dependent DNA polymerase)	1.39	2.5e-14
PITA_44660_82	super4234	17034	17723	-	Reverse transcriptase (RNA-dependent DNA polymerase)	1.15	0
PITA_44660_85	super4516	510110	510421	-	Reverse transcriptase (RNA-dependent DNA polymerase)	1.33	3.1e-183
PITA_44767	scaffold150251	60516	61132	-	NA	1.41	0.0178
PITA_44785	scaffold227395	48232	57296	+	Subtilisin-like protease-like	2.19	0.0203
PITA_44826	scaffold146761	8969	12764	-	Lignin degradation and detoxification of lignin-derived products (By similarity)	-3.92	1.2e-08
PITA_44837	C4417849	6389	7587	+	NA	3.34	0.0006
PITA_44867	scaffold208161	54400	55197	-	NA	2.07	1.3e-77
PITA_44870	scaffold209826	41229	42575	+	NA	-3.85	2.1e-07
PITA_44917	super2885	183440	184223	-	NA	5.92	0.0009
PITA_44946	C4084241	1586	5881	-	Pleiotropic drug resistance	6.59	2e-18
PITA_44991	scaffold130765	100210	101499	-	NA	1.96	2.1e-19
PITA_45030	scaffold142541	91565	99613	+	Oligopeptide transporter	1.63	3.9e-35
PITA_45037	C4990175	44304	45211	-	Chitinase	-4.89	0
PITA_45047	C4905893	3220	5153	-	Peroxidase	-3.38	3.9e-31
PITA_45049	C4939061	8898	10715	-	Heat shock cognate 70 kDa	3.75	0.0005
PITA_45067	scaffold126552	21083	23063	-	NA	3.3	8.1e-06
PITA_45072	C3932563	664	2017	+	NA	-2.06	3.2e-07
PITA_45085	scaffold186508	3241	5223	+	NA	-6.86	0.0023
PITA_45127	scaffold207642	48464	53159	-	NA	1.18	0.0005
PITA_45150	C4908887	32201	34034	+	Gata transcription factor	2.16	0.0098
PITA_45217	super3032	58632	61191	+	Beta-fructofuranosidase	-2.43	1.8e-27
PITA_45219	scaffold3098	343884	347346	-	NA	1.84	0.0004
PITA_45224	C4630073	5076	6935	-	NA	1.3	0.0009
PITA_45242	C4346475	661	5201	+	NA	1.07	0.0019
PITA_45282	scaffold165466	101737	105574	-	NA	-1.08	0.0151
PITA_45328	C4525051	1146	2829	-	Cytochrome P450	1.23	0.0057
PITA_45334	scaffold190351	4027	5452	+	NA	2.63	5.4e-08
PITA_45388	scaffold226774	90996	92816	+	Cytochrome P450	-4.49	8.8e-97
PITA_45390	scaffold1289	158698	160765	+	NA	-3.55	3.5e-11
PITA_45399	scaffold193389	121476	125275	-	NA	2.32	9.8e-07
PITA_45445	scaffold209980	13827	14431	+	NA	2.43	1.2e-11
PITA_45501	C4374591	1096	2927	-	Cinnamyl alcohol dehydrogenase	-1.12	1.5e-60
PITA_45505	C4042167	4234	5242	+	Expansin	4.28	2.8e-14
PITA_45516	scaffold179622	14921	18945	+	NA	-7.43	5.5e-42
PITA_45543	scaffold221088	65546	66431	+	NA	-1.15	5.3e-14
PITA_45556	scaffold151713	12797	13898	-	NA	-4.28	2.3e-06
PITA_45608	scaffold215691	4029	7719	-	Lipase (class 3)	1.67	0.0386
PITA_45665	scaffold194600	117584	119019	+	NA	4.94	2e-48
PITA_45685	scaffold229374	3023	7692	+	NA	1.58	6.4e-23
PITA_45694	scaffold186612	63742	65708	+	NA	2.44	9.5e-07
PITA_45733	scaffold207195	47909	53334	-	NA	-1.65	1.6e-07
PITA_45790	C4190921	984	2460	+	NA	-5.53	0.0388
PITA_45809	scaffold201537	14995	19292	-	NA	-1.79	4.8e-33
PITA_45962	C4641941	11191	12903	+	Dihydroflavonol4-reductase	1.27	1.2e-20
PITA_46031	scaffold150479	117968	122120	+	NA	-3.17	0.0078
PITA_46033	scaffold133965	90784	92120	+	Thaumatin-like protein	1.05	9.3e-08
PITA_46057	C4549903	8101	11329	-	Enhanced disease susceptibility 1	1.32	0.0004
PITA_46084	scaffold171626	25850	27769	+	NA	1.73	1.3e-27
PITA_46149	scaffold226908	15170	17232	-	UPF0481 protein	1.82	8.8e-10
PITA_46224	scaffold218163	36687	37771	+	BURP domain	7.37	3.2e-251
PITA_46228	scaffold209259	24342	26687	+	Subtilisin-like	2.14	3.1e-26
PITA_46304	scaffold147697	22452	23552	-	NA	-1	8.3e-19
PITA_46378	super3429	448876	450291	+	UDP-Glycosyltransferase	1.89	0.0068
PITA_46385	C4308037	3460	4476	+	Trans-2-enoyl-CoA reductase	1.29	1.9e-27
PITA_46411	scaffold127832	92154	96717	+	Resistance protein	1.12	0.0147
PITA_46445	scaffold186963	18723	19490	+	Leucine rich repeat N-terminal domain	1.71	0.0381
PITA_46529	scaffold178105	65815	85946	-	Pleiotropic drug resistance protein	1.39	0.01
PITA_46538	scaffold160977	55640	103440	+	Heat shock protein	1.36	9.3e-07
PITA_46567	scaffold178820	19504	24810	-	Peroxidase	-6.46	1.6e-05
PITA_46594	C4633997	4252	4836	+	KDa class I heat shock	1.84	0
PITA_46597	super3868	358114	359305	-	Phosphate-induced protein 1 conserved region domain containing protein, expressed	1.8	0.0115
PITA_46619	scaffold167459	108576	118788	-	RING-H2 finger protein	2.8	7.6e-09
PITA_46654	super2883	431900	437027	+	NA	-5.07	6.4e-05
PITA_46657	C4605879	1824	3237	+	Sigma factor sigB regulation protein	5.48	0.0299
PITA_46712	scaffold204136	8288	9334	-	NA	-1.64	0.0257
PITA_46776	scaffold141289	351636	352991	+	NAC domain-containing protein	1.39	0.0312
PITA_46782	scaffold202606	23421	25224	+	Thioredoxin	1.06	6.9e-06
PITA_46795	scaffold220800	45146	50827	+	Inositol transporter	-1.13	2e-185
PITA_46837	C4601805	14311	17927	+	Transcription factor	1.57	0.0013
PITA_46846	super4095	258114	312877	+	Stress up-regulated Nod 19	-2.63	5.9e-09
PITA_46853	scaffold225588	36495	40789	+	RNA recognition motif	-1.4	2.5e-08
PITA_46854	super2795	10133	10922	+	Ribulose bisphosphate carboxylase small chain	1.99	0
PITA_46936	scaffold169548	61306	62322	-	Dihydroflavonol4-reductase	1.82	4.9e-32
PITA_46942	scaffold126626	78610	169143	+	Thylakoid lumenal 17.4 kDa protein	2.13	0.0099
PITA_46953	super3353	172269	206305	+	Ribosome biogenesis protein	2.81	3.4e-08
PITA_46954	scaffold217235	168687	171080	-	Thiamine biosynthesis protein ThiC	1.08	4.4e-18
PITA_46998	super2977	266401	458558	-	Puromycin-sensitive	-2.24	0.0079
PITA_47061	C4579475	5252	9762	-	Rop guanine nucleotide exchange factor	1.08	0.0411
PITA_47073	C4498591	8115	9791	+	1,2-dihydroxy-3-keto-5-methylthiopentene dioxygenase 2	-2.22	7.3e-102
PITA_47084	scaffold155693	45739	47819	-	Glucan endo-1,3-beta-glucosidase	-2.18	0.0111
PITA_47116	C4843867	7251	10897	+	Chitinase-like protein	1.1	2.1e-21
PITA_47139	C4716627	15590	16840	+	Nitrile-specifier protein	1	8.1e-08
PITA_47140	C4625017	1249	2414	-	Chitinase	-2.34	0
PITA_47151	C4594705	15961	16535	+	Kda class ii heat shock	1.07	1e-107
PITA_47171	scaffold130958	75335	76393	+	NA	-2.92	4.6e-15
PITA_47184	scaffold169475	66491	67655	+	Heavy-metal-associated domain	1.64	7.1e-59
PITA_47251	scaffold1960	17852	21601	-	ATP-dependent zinc metalloprotease FtsH	1.57	1.3e-124
PITA_47254	scaffold219640	59772	60769	+	Cinnamyl alcohol dehydrogenase	-1.06	1.1e-51
PITA_47289	C4683073	391	2658	+	Peroxidase	-1.26	1.6e-134
PITA_47329	C3899041	3322	5479	+	3-beta hydroxysteroid dehydrogenase/isomerase family	2.71	9.1e-29
PITA_47343	super3891	36031	59378	-	Carrier protein thioesterase	-1.28	0.004
PITA_47388	scaffold176681	45319	47973	-	Cellular response to cold	2.04	1.5e-10
PITA_47405	super3374	274820	275631	+	NA	1.22	1.6e-07
PITA_47443	scaffold154338	173400	262705	+	Lactoylglutathione lyase	1.28	0.0015
PITA_47454	C4991413	1056	27277	-	Thaumatin-like protein	-5.04	3.7e-07
PITA_47523	C4152031	4878	5675	+	Ribulose bisphosphate carboxylase small chain	2.01	0
PITA_47579	C4445787	3140	4608	+	Benzyl alcohol O-benzoyltransferase-like	-2.05	7.7e-56
1 Description based on EggNOG.
2 Expression level transformed to [log2(ASM RPKM/Untreated RPKM)] format.
3 False discovery rate.

## Sheet: MeSA
Table S4. Expression profiling of Pinus densiflora between resistance-inducing substances and untreated control.
Locus ID	Scaffold	Start	End	Strand	Description 1	Log2(MeSA/Untreated) 2	FDR 3
PITA_00046	scaffold160088	232879	234351	-	Cysteine-rich receptor-like protein kinase	3.8	4.9e-157
PITA_00130	scaffold160547	66435	68342	+	12-oxophytodienoate reductase	-3.91	5e-38
PITA_00158	scaffold160733	37300	39087	+	O-methyltransferase	-1.12	1.3e-47
PITA_00193	scaffold160954	4657	5912	+	Transferase activity, transferring hexosyl groups	-3.88	1.3e-31
PITA_00212	scaffold161057	22118	23105	-	AWPM-19-like membrane family protein	3.2	1.3e-18
PITA_00216	scaffold161084	89426	90826	+	Tetratricopeptide repeat	-1.23	0.0042
PITA_00246	scaffold161207	2877	4206	+	RNA polymerase sigma factor	2.23	1.6e-72
PITA_00290	scaffold161439	9587	10563	+	Germin-like protein	-6.92	1.4e-19
PITA_00295	scaffold161472	16052	18596	-	Transferase activity, transferring hexosyl groups	3.25	1.6e-09
PITA_00302	scaffold161504	12536	13903	+	Amino acid	1.94	1.4e-22
PITA_00325	scaffold161678	55508	61792	+	Benzyl alcohol O-benzoyltransferase-like	-1.78	2.1e-16
PITA_00364	scaffold161914	14765	17735	-	Peroxidase	3.54	2.1e-13
PITA_00365	scaffold161914	35240	38438	-	Peroxidase	3.34	3.7e-18
PITA_00438	scaffold162263	15090	15792	-	Early light-induced protein	-4.45	3.3e-05
PITA_00459	scaffold162378	4640	6747	-	Transcription factor	1.45	5e-11
PITA_00466	scaffold162392	177369	186926	+	Core-2/I-Branching enzyme	-1	0.0051
PITA_00471	scaffold162406	279111	282279	-	Auxin-induced protein	2.61	1.2e-05
PITA_00495	scaffold162547	12756	13413	-	Thaumatin-like protein	-3.83	0
PITA_00507	scaffold162671	50433	51829	+	UDP-Glycosyltransferase	2.06	0.0011
PITA_00574	scaffold163050	101104	101933	+	Thaumatin-like	1.44	5.2e-08
PITA_00587	scaffold163143	19454	21048	+	Transferase activity, transferring hexosyl groups	-3.52	8.6e-46
PITA_00608	scaffold163231	19995	22863	+	Fasciclin-like arabinogalactan protein	2.22	2.6e-17
PITA_00644	scaffold163416	73257	74805	+	Short-chain dehydrogenase reductase	5.34	6e-05
PITA_00645	scaffold163419	10017	13872	-	Chaperone protein DnaJ	1.96	0.0157
PITA_00646	scaffold163434	11929	12584	-	Thaumatin-like protein	-3.86	0
PITA_00672	scaffold163584	16278	30198	+	ATP synthase delta chain	1.69	1.5e-05
PITA_00695	scaffold163699	61996	63011	-	Cytochrome P450	1.3	5.3e-14
PITA_00716	scaffold163839	18309	19584	+	Glucan endo-1,3-beta-glucosidase	-1.66	0.0037
PITA_00726	scaffold163880	72441	74061	+	ABC1 family	1.14	1.6e-16
PITA_00751	scaffold164015	31726	32315	+	KDa class I heat shock	-1.97	2.2e-92
PITA_00756	scaffold164023	308289	310509	+	Glutathione S-transferase	-4.63	4.5e-06
PITA_00825	scaffold128061	107542	108988	+	Early light-induced protein	-2.55	0.0061
PITA_00869	scaffold164301	86461	88879	+	Structural constituent of ribosome	-1.73	4.5e-10
PITA_00881	scaffold164361	57947	58861	-	Fiber expressed protein	1.3	2.5e-08
PITA_00888	scaffold164396	10332	12642	+	Secretory pathway protein Sec39	-4.02	1.5e-05
PITA_00898	scaffold164438	57237	92221	-	Cytochrome P450	1.57	2.4e-05
PITA_00900	scaffold164449	118583	120265	+	Myb-like DNA-binding domain containing protein	1.96	5.3e-10
PITA_00903	scaffold164459	94746	95469	-	Inositol transporter	3.28	1.5e-05
PITA_00915	scaffold164519	105363	106362	-	Zinc finger, C3HC4 type (RING finger)	1.5	1.1e-05
PITA_00937	scaffold164712	171591	173807	+	Receptor-like protein kinase	1.59	1e-08
PITA_00946	scaffold164776	18781	19999	+	Cytochrome p450	1.41	1.8e-27
PITA_00953	scaffold164819	86131	87346	+	Stress-related	-3.46	3.1e-134
PITA_00961	scaffold164844	37448	38108	-	Thaumatin-like protein	-2.27	4.3e-23
PITA_00962	scaffold164844	74083	81850	-	Thaumatin-like protein	-2.82	1.6e-08
PITA_01023	scaffold165116	22987	24470	-	TIFY 10A-like	-1.85	7.7e-13
PITA_01026	scaffold165121	95020	96562	-	Salt stress root protein	3.75	1.7e-05
PITA_01039	scaffold165212	10085	12857	+	Lysosomal Pro-X	1.77	0.0086
PITA_01056	scaffold165276	135170	136667	+	Peroxidase	2.31	1.1e-25
PITA_01057	scaffold165284	11835	19241	-	Chitinase	-2.32	0.0064
PITA_01059	scaffold165284	88397	89898	-	Chitinase	-2.48	0
PITA_01079	scaffold165395	21530	22976	+	Benzyl alcohol O-benzoyltransferase-like	-2.52	1e-101
PITA_01102	scaffold165499	139561	140357	-	Starch binding domain	6.46	1.5e-173
PITA_01116	scaffold165546	135296	140419	+	Glycerol-3-phosphate transporter	-1.5	3.5e-08
PITA_01135	scaffold165661	63142	64356	-	Plasma membrane intrinsic protein	3.84	4.9e-05
PITA_01136	scaffold165661	82349	83556	-	Plasma membrane intrinsic protein	1.99	0.0111
PITA_01144	scaffold165691	15412	16003	+	Serine-rich	2.48	1.7e-296
PITA_01168	scaffold165823	88834	92409	-	Putative peptidoglycan binding domain	1.35	8e-11
PITA_01177	scaffold165902	1213	28396	-	ADP-ribosylation factor GTPase-activating protein	-1.14	0.0002
PITA_01192	scaffold210284	3573	4511	-	Starch binding domain	6.29	3.1e-141
PITA_01203	scaffold210316	605	4845	+	4,5-DOPA dioxygenase	-3.41	4.3e-210
PITA_01259	scaffold210536	87918	89675	+	NA	1.68	0.0012
PITA_01327	scaffold210843	85731	93220	-	Inactive purple acid phosphatase 27-like	2.64	0.0229
PITA_01329	scaffold210856	29138	31155	-	RNA recognition motif	2.07	3.3e-201
PITA_01333	scaffold210865	96958	100025	-	High-affinity nickel-transport family protein	-2.43	0.0003
PITA_01378	scaffold211037	135154	136070	-	RWP-RK domain-containing protein	1.31	0.0034
PITA_01381	scaffold211039	16937	22349	+	LRR receptor-like serine threonine-protein kinase	1.67	9.9e-05
PITA_01388	scaffold211061	1869	3575	-	Protochlorophyllide reductase	2.22	7.4e-07
PITA_01410	scaffold211176	321	28353	-	Retrotransposon protein	-4.44	3.9e-09
PITA_01445	scaffold211280	5996	9241	+	UDP-glycosyltransferase	1.97	0.0003
PITA_01449	scaffold211307	219007	219830	-	Disease resistance protein	1.29	4.6e-15
PITA_01501	scaffold132235	30793	31733	+	PAR1 protein	2.38	0.0022
PITA_01503	scaffold132235	273067	275782	+	CASP-like protein	1.32	4e-07
PITA_01508	scaffold132252	302129	303316	+	Xyloglucan endotransglucosylase hydrolase protein	2.56	2.1e-16
PITA_01511	scaffold132267	35467	37295	-	Peroxidase	2.74	0.0126
PITA_01539	scaffold132410	116903	124157	+	KDa class I heat shock	-1.03	0.0349
PITA_01544	scaffold132425	22220	24255	+	Glucose-methanol-choline (GMC) oxidoreductase family protein	2.19	1.2e-06
PITA_01558	scaffold132511	49017	51251	+	Isoflavone reductase	-1.91	2.7e-91
PITA_01570	scaffold211504	68120	70694	+	Peroxidase	2.06	2.7e-08
PITA_01663	scaffold211933	6122	7707	+	Transferase activity, transferring hexosyl groups	-4.06	4.8e-16
PITA_01664	scaffold211933	22857	24451	+	Transferase activity, transferring hexosyl groups	-3.85	1.7e-31
PITA_01695	scaffold212079	18123	20496	+	Peptide transporter	1.2	1.4e-22
PITA_01718	scaffold212203	9376	10546	-	Cell division cycle protein 48	-1.8	0.0039
PITA_01724	scaffold212223	16518	20236	-	Transcription factor	1.27	2.6e-09
PITA_01760	scaffold212409	83584	86174	+	Thioredoxin	1.81	5.5e-77
PITA_01763	scaffold212433	20826	21868	+	Phospholipid diacylglycerol acyltransferase	-4.02	0.0004
PITA_01771	scaffold212455	55278	56631	-	Galactinol synthase	-1.98	0.0123
PITA_01772	scaffold212455	72873	74248	-	Galactinol synthase	-1.82	4.2e-06
PITA_01779	scaffold212489	33715	38384	-	Glycerol kinase	-1.22	2.9e-25
PITA_01799	scaffold212575	63706	67208	+	RING finger and CHY zinc finger domain-containing protein	-2.05	0.0102
PITA_01822	scaffold212633	74873	77063	-	NA	-7.65	3.1e-31
PITA_01837	scaffold212697	1615	2511	-	Sigma factor sigB regulation protein	3.41	1.5e-10
PITA_01847	scaffold212762	8291	10420	+	NA	1.31	1.2e-18
PITA_01891	scaffold212934	199947	201941	+	Heavy metal-associated domain containing protein, expressed	2.27	0.0264
PITA_01894	scaffold212939	76444	78150	+	Resistance protein	-3.66	0.0039
PITA_01918	scaffold213042	145803	148909	-	Dof zinc finger protein	1.03	6.9e-06
PITA_01929	scaffold213082	27575	28610	+	Short-chain dehydrogenase reductase	1.07	0.0188
PITA_01936	scaffold213100	2735	4165	+	Expansin-like	1.58	2.3e-06
PITA_01945	scaffold213127	40293	40879	-	Terpene synthase, C-terminal domain	2.58	0.0018
PITA_01964	scaffold213180	4269	5938	-	Gibberellin 20 oxidase	-4.17	5.1e-45
PITA_02014	scaffold213396	37972	39923	+	Receptor-like protein kinase At1g80640-like	-2.49	0.0207
PITA_02023	scaffold213418	4563	5554	-	Short-chain dehydrogenase reductase	3.32	3.4e-10
PITA_02047	scaffold213571	1193	3626	-	Bidirectional sugar transporter	-5.49	7.6e-06
PITA_02049	scaffold213576	57180	58843	-	Subtilisin-like	2.42	2.8e-11
PITA_02054	scaffold213580	177074	179180	+	Glyoxalase family	-2.33	2.1e-121
PITA_02057	scaffold213611	25730	30189	-	Glycosyl hydrolase family 5 protein	1.5	2.3e-06
PITA_02079	scaffold213680	15193	19099	-	Actin-depolymerizing factor	4.4	0.0007
PITA_02085	scaffold213708	40845	44300	+	Cytochrome P450	2.29	0.0003
PITA_02091	scaffold213736	89455	90043	+	NA	-1.27	1.8e-36
PITA_02097	scaffold213752	55317	57913	+	Remorin family	2.22	0.0104
PITA_02106	scaffold213802	111908	113032	-	MTERF	2.78	6.9e-05
PITA_02184	super3646	213236	256633	-	NmrA-like family	2.32	0.0472
PITA_02218	super3668	12370	14610	+	DUF246 domain-containing protein	2.69	0.0005
PITA_02219	super3668	16352	18592	+	DUF246 domain-containing protein	2.1	0.0104
PITA_02231	super3675	426183	426863	-	Galactinol--sucrose galactosyltransferase	-3.19	0.0458
PITA_02239	super3680	220348	220982	-	NA	-5.64	0
PITA_02246	super3686	47776	52978	-	Plant lipoxygenase	-3.14	2.3e-07
PITA_02247	super3686	61516	66719	-	Plant lipoxygenase	-3.02	9.9e-07
PITA_02251	super3687	326798	327509	-	NA	1.81	1.3e-05
PITA_02262	super3692	114377	121710	-	Plant protein of unknown function (DUF946)	-1.95	0.0401
PITA_02266	super3693	193538	194827	-	Defense response	-1.86	9.6e-20
PITA_02268	super3695	46782	173642	-	Glyoxalase/Bleomycin resistance protein/Dioxygenase superfamily	1.37	0.0073
PITA_02276	super3703	132332	134843	+	Cysteine	1.76	0.0002
PITA_02277	super3703	231519	233396	+	Pyruvate, phosphate dikinase regulatory protein	1.44	0.0141
PITA_02288	super3712	133882	160478	+	Tim17/Tim22/Tim23/Pmp24 family	1.02	2.1e-05
PITA_02303	super3717	185636	190939	+	Oxygen-evolving enhancer protein	2.92	0
PITA_02309	super3721	45818	47356	+	UDP-glycosyltransferase	-1.48	1.3e-09
PITA_02340	super3732	895727	896649	-	Chlorophyll A-B binding protein	2.74	0
PITA_02359	super3744	42570	43686	+	Auxin-responsive protein	1.05	0.0266
PITA_02406	super3774	175481	177968	+	2-oxoacid-dependent dioxygenase	1.77	3.4e-52
PITA_02509	super3824	653302	654231	+	Long chain acyl-CoA synthetase	-1.03	0.0183
PITA_02535	scaffold132574	57270	59005	-	TIFY 10A-like	-1.85	1.1e-30
PITA_02564	scaffold132756	141088	144749	-	Plant lipoxygenase	-1.72	0.0474
PITA_02565	scaffold132756	190281	191769	+	Plant lipoxygenase	-2.5	0.0335
PITA_02608	super3840	258583	262619	-	Phosphoglycerate kinase	1.56	5.6e-117
PITA_02619	super3845	4931	5734	+	Amino acid permease	-2.12	2.5e-30
PITA_02620	super3845	96687	141563	+	Amino acid permease	-2.12	3.4e-09
PITA_02636	super3852	123611	124800	+	PGAM	1.55	3.8e-25
PITA_02656	super3863	38066	78359	-	Pyruvate phosphate dikinase	2.07	0.0325
PITA_02668	super3868	674226	675897	-	Peroxidase	4.04	1e-05
PITA_02680	super3875	220745	223136	-	NA	1.25	6.4e-19
PITA_02718	super3898	587458	589949	+	NA	1.07	1.2e-24
PITA_02727	super3904	290234	291033	-	THN	-3.46	6.5e-67
PITA_02745	super3918	626	4726	+	Sugar carrier protein	2.39	0.0016
PITA_02746	super3918	55268	59369	+	Sugar carrier protein	1.89	0.0167
PITA_02754	super3920	4284	16292	-	Aconitate hydratase	-1.08	5.1e-13
PITA_02764	super3927	132136	137115	+	Glyceraldehyde-3-phosphate dehydrogenase	-1.4	1.3e-121
PITA_02775	super3931	446770	447527	+	Expressed protein	-3.05	3.8e-08
PITA_02782	super3933	826194	827203	-	FAD binding domain	1.26	6.7e-22
PITA_02796	super3939	111827	112993	-	Xyloglucan endotransglucosylase hydrolase protein	1.68	0.0009
PITA_02834	super3952	370378	395313	-	Anamorsin	-2.35	1.7e-06
PITA_02840	super3955	119321	120588	+	Glyco_18	1.03	0.017
PITA_02841	super3956	16992	18209	+	Glucan endo-1,3-beta-glucosidase	1.95	0.0004
PITA_02912	scaffold214288	38463	40717	-	Bidirectional sugar transporter	1.63	5.5e-15
PITA_02924	scaffold214344	12059	14326	-	Pectate lyase	3.09	8.7e-06
PITA_02982	scaffold214522	51839	52820	-	Expansin	4.37	0.0002
PITA_03033	scaffold214735	4416	6846	+	Chalcone synthase 1	3.36	5.8e-37
PITA_03067	scaffold214825	36018	37022	+	Glutathione s-transferase	-2.1	2.9e-140
PITA_03068	scaffold214825	49674	50654	+	Glutathione s-transferase	-1.96	2.1e-165
PITA_03093	scaffold214889	3285	4160	+	Sugar phosphate phosphate translocator	-1.48	1.7e-09
PITA_03101	scaffold214914	43772	49098	-	1-aminocyclopropane-1-carboxylate synthase	-4.57	2.1e-10
PITA_03142	scaffold215121	24308	25949	-	Flavonoid 3'-monooxygenase-like	3.2	1.6e-10
PITA_03193	scaffold215327	9923	10906	-	Short-chain dehydrogenase reductase	3.04	0.0039
PITA_03268	scaffold215617	50867	54094	+	Xyloglucan endotransglucosylase hydrolase protein	3.44	5.1e-16
PITA_03342	scaffold215947	75904	78094	+	Dehydrogenase	3.58	8.8e-135
PITA_03350	scaffold216001	43666	45522	-	Epoxide hydrolase	1.12	0.0161
PITA_03351	scaffold216001	51957	53813	-	Epoxide hydrolase	1.19	0.0002
PITA_03391	scaffold216207	37178	38763	-	Ferrochelatase	1.01	0.0002
PITA_03394	scaffold216211	77369	78900	+	Aquaporin	1.59	0.0082
PITA_03399	scaffold216224	21062	22276	-	Bidirectional sugar transporter	1.38	0.0012
PITA_03406	scaffold216230	68984	72775	-	Caspase domain	2.01	1.9e-06
PITA_03448	scaffold216366	6285	12583	-	NA	-1.4	1.4e-08
PITA_03463	scaffold216415	38585	41366	+	Prephenate dehydratase	1.4	7e-07
PITA_03493	scaffold216539	27538	28461	-	Chlorophyll A-B binding protein	2.98	0
PITA_03518	scaffold216701	39478	41162	-	Calcium-transporting ATPase	-1.11	6.1e-06
PITA_03547	scaffold216824	11386	12594	+	Myb-like DNA-binding domain	5.11	0.0455
PITA_03554	scaffold216868	118621	120992	-	PsbP	1.97	0.0002
PITA_03567	scaffold216925	22657	25369	-	Transcription factor	-1.07	2.7e-05
PITA_03580	scaffold216974	41993	43791	-	Leucine-rich repeat receptor-like serine threonine-protein kinase	1.67	0.0087
PITA_03592	scaffold132971	200627	201742	+	Glutathione S-transferase	1.29	6.9e-07
PITA_03623	scaffold133158	113290	116345	-	Endoribonuclease Dicer	1.88	0.0007
PITA_03633	scaffold133206	83336	84408	-	Mitochondrial substrate carrier family protein	-1.5	0.0045
PITA_03648	scaffold217009	2565	5673	+	Receptor-like serine threonine-protein kinase	2.01	0.0004
PITA_03649	scaffold217009	5767	15402	+	LRR receptor-like serine threonine-protein kinase	2.32	0.0081
PITA_03678	scaffold217095	194391	195640	-	Chitin recognition protein	-3.79	1.3e-22
PITA_03680	scaffold217098	92619	93213	+	Chlorophyllide a oxygenase	1.1	1.2e-59
PITA_03684	scaffold217112	39209	43008	-	Disease resistance protein	-4.18	1.3e-121
PITA_03733	scaffold217305	10367	11182	-	THN	-3.52	0
PITA_03777	scaffold217457	48204	48906	-	Early light-induced protein	-1.29	0.0324
PITA_03798	scaffold217505	132225	137583	+	Photosystem II reaction center PSB28 protein	1.72	3.7e-10
PITA_03816	scaffold217554	5039	6258	-	Chitinase	-1.33	4.2e-145
PITA_03823	scaffold217580	68058	75346	-	Disease resistance protein	-4.17	2.4e-74
PITA_03875	scaffold217772	75952	77634	+	Chitinase	4.31	5.4e-37
PITA_03879	scaffold217787	27973	30858	+	(S)-2-hydroxy-acid oxidase	1.9	3.5e-14
PITA_03917	scaffold217931	67764	69683	+	O-methyltransferase	1.38	6.8e-06
PITA_03944	scaffold218061	6724	8152	+	Glucan endo-1,3-beta-glucosidase	-1.91	0
PITA_03964	scaffold218166	8586	9534	-	Aquaporin	1.72	1.4e-107
PITA_03980	scaffold218243	53922	55668	-	6-phosphogluconate dehydrogenase, decarboxylating	-1.1	0.0116
PITA_03997	scaffold218296	48603	49663	-	Glyoxalase family	2.91	0.0016
PITA_04001	scaffold218304	16895	23392	+	Integral membrane HRF1 family protein	-1.06	2e-05
PITA_04050	scaffold218488	52456	58317	+	Thaumatin-like protein	-3.78	1.4e-05
PITA_04070	scaffold218545	28860	30393	+	UDP-glucoronosyl and UDP-glucosyl transferase	-1.72	9.9e-47
PITA_04090	scaffold218618	14625	18005	-	LRR receptor-like serine threonine-protein kinase	3.37	0.0181
PITA_04092	scaffold218620	63274	64790	-	Cysteine-rich receptor-like protein kinase	2.5	0.0081
PITA_04131	scaffold218756	7312	10036	+	1-aminocyclopropane-1-carboxylate synthase	-3.97	1.6e-06
PITA_04142	scaffold218800	14119	26810	-	Efflux antiporter	1.21	0.0002
PITA_04209	scaffold219059	19508	20048	-	Catalase	1.79	1.3e-09
PITA_04249	scaffold219190	66925	68074	+	Lob domain-containing protein	1.32	0.0437
PITA_04265	scaffold219263	41885	43860	+	U-box domain-containing protein	-1.05	0.0015
PITA_04391	scaffold219686	5642	6654	-	Leucine-rich repeat receptor-like serine threonine-protein kinase	1.82	0.0157
PITA_04443	scaffold219857	59622	62358	+	Myb-like DNA-binding domain	-1.23	2.3e-23
PITA_04468	scaffold219925	30118	31929	-	3-beta hydroxysteroid dehydrogenase/isomerase family	-2.08	2.1e-06
PITA_04505	scaffold220047	10265	35544	+	Inositol-3-phosphate synthase	1.55	3.6e-05
PITA_04507	scaffold220049	91614	93159	-	Galactinol synthase	1.86	7.4e-39
PITA_04515	scaffold220089	48038	56267	-	Glutathione peroxidase	-1.58	0.0362
PITA_04517	scaffold220089	113927	122051	-	Glutathione peroxidase	-1.46	9.1e-05
PITA_04526	scaffold220122	58100	60606	-	Amino acid	1.05	3.5e-06
PITA_04532	scaffold220138	20516	22083	-	F-box domain	2.06	1.7e-07
PITA_04667	scaffold133453	46588	48713	-	Adipocyte plasma membrane-associated protein-like	1.96	7e-24
PITA_04675	scaffold133458	185868	188049	-	Glycosyltransferase At5g03795-like	2.06	9.2e-12
PITA_04686	scaffold133500	65916	67819	+	Phosphotransfer protein	3.14	4.8e-25
PITA_04687	scaffold133500	105956	107467	-	O-methyltransferase	-1.12	1.9e-80
PITA_04742	scaffold220555	126359	129206	+	Rna-dependent rna polymerase	1.95	0.0312
PITA_04802	scaffold220767	42311	44017	-	Auxin-induced protein	-7.25	5.2e-05
PITA_04807	scaffold220775	34875	38066	-	Transcription factor	-1.24	9.3e-12
PITA_04815	scaffold220831	26491	27413	-	Glutathione S-transferase, C-terminal domain	1.41	0.0432
PITA_04859	scaffold221001	105432	108818	+	3-keto-dihydrosphingosine reductase	2.21	0.0029
PITA_04866	scaffold221021	9340	9993	+	Non-specific lipid-transfer protein-like protein	-1.15	0.0069
PITA_04875	scaffold221047	75046	76904	+	Phosphatase 2C	2.36	0.0026
PITA_04876	scaffold221047	76970	86974	+	(S)-2-hydroxy-acid oxidase	1.82	0.0067
PITA_04892	scaffold221088	27627	28495	+	NA	-1.25	6e-22
PITA_04958	scaffold221309	10778	11751	-	Miraculin-like	-4.17	2.1e-92
PITA_05025	scaffold221526	95062	95979	-	Fatty acyl-CoA reductase	3.16	0.0006
PITA_05072	scaffold221651	26809	28967	+	BAHD family acyltransferase	1.99	0.0408
PITA_05107	scaffold221777	58195	63313	-	Plant lipoxygenase	-3.34	7.8e-09
PITA_05125	scaffold221844	20162	24816	-	Resistance protein	1.47	0.0018
PITA_05130	scaffold221870	20370	21405	-	Short-chain dehydrogenase reductase	1.53	1.3e-17
PITA_05205	scaffold222073	69035	70517	+	Galactinol--sucrose galactosyltransferase	-2.06	0.041
PITA_05223	scaffold222158	318602	321881	-	UDP-Glycosyltransferase	1.8	5.5e-06
PITA_05267	scaffold222270	2313	5172	-	Nucleoredoxin	1.61	2.9e-26
PITA_05291	scaffold222355	113010	114047	-	Transcription factor	3.67	0.0012
PITA_05307	scaffold222382	74687	76166	+	Glycine dehydrogenase decarboxylating	1.96	1.2e-70
PITA_05313	scaffold222411	28263	29810	-	Berberine and berberine like	-5.71	4.8e-17
PITA_05330	scaffold222462	18032	19766	+	NAD dependent epimerase dehydratase family protein	-1.67	1.7e-23
PITA_05335	scaffold222483	23084	23728	-	Thaumatin-like protein	-3.56	3.8e-34
PITA_05349	scaffold222518	32494	35355	+	Xyloglucan endotransglucosylase hydrolase protein	5.03	1.4e-07
PITA_05388	scaffold222651	12733	13996	-	Chalcone synthase 1	2.36	2.4e-05
PITA_05442	scaffold222817	386	3920	-	GDSL esterase lipase	1.72	1.6e-08
PITA_05522	scaffold223077	17422	33906	-	Succinate dehydrogenase	-1.42	3.8e-06
PITA_05549	scaffold223161	10398	11284	+	Methyltransferase domain	1.58	5.1e-101
PITA_05617	scaffold223355	36056	41082	+	Phosphoglycerate kinase	-2.39	3.1e-14
PITA_05650	scaffold223430	47227	48876	+	Cytochrome P450	1.68	1.1e-07
PITA_05700	scaffold133692	125308	126064	+	Hsp20/alpha crystallin family	2.43	0.0057
PITA_05807	scaffold223705	11639	13312	+	2-oxoacid-dependent dioxygenase	3.92	9.4e-05
PITA_05809	scaffold223705	55366	57030	+	2-oxoacid-dependent dioxygenase	3.47	0.0002
PITA_05828	scaffold223747	14742	16115	+	NAD dependent epimerase dehydratase family protein	-3.16	2.2e-29
PITA_05834	scaffold223767	43949	46331	-	NA	2.06	0.0014
PITA_05856	scaffold223825	121649	131634	+	Glyceraldehyde-3-phosphate dehydrogenase	2.33	3.1e-209
PITA_05877	scaffold223912	63232	64275	+	NA	1.8	2.4e-87
PITA_05880	scaffold223921	16443	36413	+	Thioredoxin	1.45	1.2e-16
PITA_05920	scaffold224043	3837	5194	-	Aspartic proteinase	2.6	1.2e-08
PITA_05947	scaffold224153	78355	80562	-	Embryo-specific protein 3, (ATS3)	2	1.3e-29
PITA_06016	scaffold224391	61853	63050	+	Plasma membrane intrinsic protein	3.97	4.3e-09
PITA_06017	scaffold224391	124947	126135	+	Plasma membrane intrinsic protein	3.38	1.1e-05
PITA_06018	scaffold224391	158863	160051	+	Plasma membrane intrinsic protein	5.03	0.0003
PITA_06052	scaffold224529	59658	63187	+	BAHD family acyltransferase	-3.32	1.5e-05
PITA_06152	scaffold224874	59567	61137	+	Galactinol synthase	2.23	3.3e-109
PITA_06171	scaffold224942	288263	290438	+	Cellulose synthase-like protein	3.8	0.0219
PITA_06212	scaffold225053	36244	40708	-	Alpha-galactosidase	1.31	7.1e-38
PITA_06253	scaffold225151	69902	71566	+	Cytochrome P450	3.03	4.6e-29
PITA_06265	scaffold225184	150375	159219	+	ACT domain	-2.21	6.8e-71
PITA_06297	scaffold225274	9516	11713	-	Domain of unknown function (DUF1929)	2.39	2.6e-37
PITA_06299	scaffold225281	155140	160060	-	Serine carboxypeptidase-like	2.55	1.8e-26
PITA_06300	scaffold225281	190918	194267	-	Serine carboxypeptidase-like	2.26	1.1e-20
PITA_06320	scaffold225344	14660	15735	-	Plasma membrane intrinsic protein	3.19	0.006
PITA_06348	scaffold225426	73631	76034	-	Thioredoxin	1.4	1.8e-38
PITA_06363	scaffold225443	42022	43184	-	Plastocyanin-like domain	1.96	2.6e-06
PITA_06382	scaffold225500	7221	14693	-	LRR receptor-like serine threonine-protein kinase	1.78	0.0008
PITA_06386	scaffold225517	25201	29644	-	Alpha,alpha-trehalose-phosphate synthase UDP-forming	1.42	5.9e-05
PITA_06388	scaffold225533	37788	39335	+	Berberine and berberine like	-5.76	1.2e-17
PITA_06409	scaffold225590	18136	19799	-	2-oxoacid-dependent dioxygenase	3.81	9e-06
PITA_06412	scaffold225597	26267	26965	+	Early light-induced protein	-1.26	9.6e-17
PITA_06419	scaffold225613	24967	27239	+	Heavy metal-associated domain containing protein	1.89	2.2e-18
PITA_06434	scaffold225642	58104	62649	-	Serine threonine-protein kinase	-2.28	5.1e-21
PITA_06440	scaffold225671	40200	41727	-	Caffeic acid	1.12	2e-05
PITA_06483	scaffold225809	50825	54631	+	Potassium transporter 5-like	-2	2e-06
PITA_06516	scaffold225912	38559	39405	-	Glutathione s-transferase	2.85	2.5e-26
PITA_06521	scaffold225921	21651	22445	+	ABC transporter D family member 2	1.29	0.0164
PITA_06523	scaffold225921	44447	45755	+	Chitinase	1.44	1.7e-12
PITA_06527	scaffold225928	34350	35384	+	Hydrolase	1.72	0.0038
PITA_06553	scaffold226005	2926	4140	-	UDP-Glycosyltransferase	-2.58	0.0011
PITA_06570	scaffold226039	161404	162616	-	Plant-specific domain TIGR01615 family protein	-3.92	2.9e-27
PITA_06573	scaffold226042	109729	113241	-	RNA polymerase sigma factor	1.31	5e-19
PITA_06625	scaffold226216	58029	60937	+	RNA recognition motif	2.04	4.3e-07
PITA_06657	scaffold134052	4480	5241	-	Fad dependent oxidoreductase	1.26	0.0003
PITA_06742	scaffold226312	285558	286666	-	Purine permease	1.56	0.0017
PITA_06820	scaffold226513	170320	172746	+	Phosphodiesterase	-2.55	2.8e-87
PITA_06847	scaffold226569	45272	47547	-	Homeobox-leucine zipper protein	1.37	0.0133
PITA_06861	scaffold226636	51269	59832	+	Protein disulfide isomerase	-1.45	7.4e-12
PITA_06866	scaffold226656	45590	46867	+	Caffeic acid	2.05	0.0015
PITA_06879	scaffold226681	59907	61351	-	NA	-2.16	2.5e-07
PITA_06887	scaffold226700	4727	7166	-	Glutathione s-transferase	2.04	5.9e-11
PITA_07039	scaffold227062	78893	80124	-	LRR receptor-like serine threonine-protein kinase	1.03	0.0005
PITA_07058	scaffold227095	45259	48517	+	Alpha-galactosidase	1.37	3.3e-06
PITA_07060	scaffold227104	2635	3882	+	Phospholipase A1-Igamma3	-3.64	4.2e-08
PITA_07106	scaffold227238	98024	107477	-	Amino acid	1.56	0.0433
PITA_07170	scaffold227462	971	1996	-	Aspartic proteinase	-1.1	0.0003
PITA_07196	scaffold227513	10070	11059	-	Cytochrome P450	4.27	1.2e-22
PITA_07197	scaffold227513	26295	27977	-	Cytochrome P450	4.1	9.3e-43
PITA_07234	scaffold227603	97593	98784	-	Phosphate	1.32	2.6e-07
PITA_07268	scaffold227673	21652	27541	-	Subtilisin-like	1.38	5.4e-05
PITA_07286	scaffold227713	88850	92200	+	NA	1.3	0.0158
PITA_07295	scaffold227734	53512	56838	-	Lysosomal Pro-X carboxypeptidase-like	1.9	0.008
PITA_07331	scaffold227813	135993	144259	+	Glycine dehydrogenase	2.11	1.5e-13
PITA_07354	scaffold227866	101817	102861	+	Chitinase	-3.63	0
PITA_07355	scaffold227866	123720	124627	+	Chitinase	-3.68	0
PITA_07370	scaffold227907	45613	46260	+	Peroxiredoxin	1.96	1.5e-07
PITA_07424	scaffold228044	1117	2192	-	Plasma membrane intrinsic protein	3.16	0.0265
PITA_07489	scaffold228193	15710	17387	+	Cytochrome P450	1.09	0.0321
PITA_07490	scaffold228197	54946	55624	-	Acyl-coenzyme A oxidase 4	-1.87	5.1e-46
PITA_07543	scaffold228313	11511	12950	-	NA	2.18	3.4e-34
PITA_07618	scaffold228479	46840	53174	+	Membrane-associated 30 kDa protein	1.39	0.0429
PITA_07630	scaffold228515	94493	95896	-	Aspartic proteinase	1.81	0.0184
PITA_07658	scaffold228588	140	2221	+	Transcription factor	1.42	2.8e-10
PITA_07663	scaffold228599	19267	21716	+	Pectinesterase	3.92	1.5e-11
PITA_07676	scaffold228636	99688	102043	-	Mate efflux family protein	2.03	0.002
PITA_07734	scaffold134665	127127	127825	-	Early light-induced protein	-1.29	2.6e-17
PITA_07793	scaffold228744	35097	35873	-	NA	1.49	6.8e-67
PITA_07833	scaffold228847	101093	102152	+	NA	1.34	1.6e-40
PITA_07842	scaffold228863	155975	164015	+	Pleiotropic drug resistance protein	-1.27	0.0025
PITA_07847	scaffold228877	37073	39317	+	CASP-like protein	3.78	1.9e-33
PITA_07854	scaffold228901	25371	26136	+	NA	-2.72	6.3e-05
PITA_07874	scaffold228955	66235	67010	-	NA	2.68	0.0078
PITA_07916	scaffold229041	16705	17921	+	Thaumatin-like protein	1.7	2.1e-22
PITA_07933	scaffold229087	73046	74994	+	Beta-carotene hydroxylase	1.4	6.5e-07
PITA_08057	scaffold229332	46901	48668	+	Dihydroflavonol4-reductase	1.25	2.4e-23
PITA_08060	scaffold229343	61155	64012	-	Expansin-like	-5.12	3.9e-05
PITA_08080	scaffold229371	102814	104231	-	NA	1.56	0.0128
PITA_08092	scaffold229399	64435	65229	-	Glutathione Stransferase	2.54	5.8e-68
PITA_08165	scaffold229556	37505	39217	-	UDP-Glycosyltransferase	2.78	9.9e-16
PITA_08186	scaffold229620	71036	72380	-	Aquaporin	2.02	0.0004
PITA_08194	scaffold229642	105270	108279	+	F-box protein	1.3	5.2e-05
PITA_08202	scaffold229663	301879	305492	+	Auxin-responsive protein	2.1	7.7e-81
PITA_08213	scaffold229699	34557	36307	+	Polygalacturonase QRT3-like	-5.87	0.0367
PITA_08221	scaffold229718	175387	176677	+	NA	1.35	1.1e-06
PITA_08254	scaffold229791	34814	35726	+	Glutathione s-transferase	-4.22	8e-12
PITA_08330	scaffold229934	120100	122271	+	Phosphatidylinositol 4-kinase type 2-beta	1.33	4.2e-17
PITA_08372	scaffold230013	38051	38769	-	Chaperone protein dnaJ 8	1.63	2.7e-146
PITA_08393	scaffold230085	107096	123959	+	Protein disulfide isomerase	-1.12	3.5e-08
PITA_08395	scaffold230088	49860	105725	+	3-beta hydroxysteroid dehydrogenase/isomerase family	1.05	0.0012
PITA_08421	super3969	80504	84022	+	Lipase (class 3)	1.98	0.0108
PITA_08426	super3969	207946	211464	+	Lipase (class 3)	1.79	0.0298
PITA_08435	super3975	6052	7292	+	PLAC8 family	1.41	6.7e-09
PITA_08436	super3975	28431	29365	+	PLAC8 family	-2.3	4.9e-06
PITA_08438	super3975	70211	71334	+	Protein PLANT CADMIUM RESISTANCE	1.07	8.8e-16
PITA_08439	super3975	121775	123005	+	PLAC8 family	1.31	5.9e-09
PITA_08510	super4016	23228	28206	-	UDP-glucoronosyl and UDP-glucosyl transferase	-2.8	2.9e-08
PITA_08581	super4054	7307	10528	+	Cyclic nucleotide-gated ion channel	2.02	1.3e-05
PITA_08640	super4085	292776	294420	-	TIFY 10A-like	-2.03	7.1e-15
PITA_08667	super4098	12678	34984	+	Ubiquinol oxidase	-2.18	4.7e-16
PITA_08668	super4098	69490	72792	+	Ubiquinol oxidase	-2.28	8.3e-42
PITA_08671	super4098	191362	194868	+	Ubiquinol oxidase	-2.22	1.4e-68
PITA_08693	scaffold134848	42185	43853	-	E3 ubiquitin-protein ligase	1.16	4.8e-07
PITA_08752	scaffold124904	157571	158623	+	Oxidoreductase, 2OG-Fe(II) oxygenase family protein	-1.74	4.3e-09
PITA_08789	scaffold125045	71382	75055	-	Glutamate receptor	2.02	0.0012
PITA_08803	scaffold125117	118078	119541	-	Multicopper oxidase	-2.61	0.0046
PITA_08809	scaffold125127	15442	18510	-	Lipase (class 3)	-1.35	2.6e-07
PITA_08810	scaffold125136	7959	11012	+	CorA-like Mg2+ transporter protein	-1.34	4.9e-07
PITA_08911	super4151	8186	9834	+	Dehydrogenase	3.27	1.8e-99
PITA_08915	super4155	7294	10891	-	Serine threonine-protein kinase	-1.15	0.0016
PITA_08916	super4155	15406	19167	-	Serine threonine-protein kinase	-1.5	0.0465
PITA_08918	super4155	45707	49304	-	Serine threonine-protein kinase	-1.29	0.0005
PITA_08919	super4155	53547	57342	-	Serine threonine-protein kinase	-1.35	0.0148
PITA_08931	super4165	101831	142201	+	ABC1 family	1.58	5.6e-09
PITA_08952	super4177	36859	45326	+	Vacuolar-sorting receptor	-1.15	0.0002
PITA_08981	super4199	125198	126294	-	Copper-transporting ATPase	1.56	2.8e-11
PITA_09000	super4213	35731	37201	-	Heat Shock Protein	-1.77	0.0013
PITA_09011	super4217	63387	75091	+	WD40	2.47	0.0121
PITA_09052	super4234	38253	42094	-	Caffeoyl-coa o-methyltransferase	1.38	4.7e-33
PITA_09099	super4261	37862	39843	+	Abscisic acid-insensitive 5-like protein	1.16	1.6e-05
PITA_09123	super4276	30489	32576	+	NA	2.01	0.0013
PITA_09138	scaffold230111	41553	43017	-	Xyloglucan endotransglucosylase hydrolase protein	1.68	1.1e-14
PITA_09224	scaffold230280	144420	146152	-	NAD dependent epimerase dehydratase family protein	-2.86	1.1e-11
PITA_09225	scaffold230282	16207	17372	-	Nitrate transporter	-4.37	0.0091
PITA_09264	scaffold230351	19652	22516	+	NA	-5.92	7.4e-147
PITA_09266	scaffold230355	33297	34973	+	Inositol transporter	-1.54	1.4e-46
PITA_09271	scaffold230361	38572	42117	-	Eukaryotic peptide chain release factor subunit	-1.89	0.0025
PITA_09285	scaffold230375	51966	54666	+	Haloacid dehalogenase-like hydrolase family protein	3.86	1e-06
PITA_09350	scaffold230486	84016	89740	+	Glucomannan 4-beta-mannosyltransferase	2.84	2.6e-05
PITA_09384	scaffold230558	66995	69058	+	Phospholipase C	-1.96	0.0013
PITA_09412	scaffold230604	135199	136328	+	Proline dehydrogenase	1.1	6.9e-08
PITA_09422	scaffold230621	171530	172097	+	Heat shock protein	-1.71	0.0016
PITA_09425	scaffold230622	96637	99549	+	Hydrolyzes glycerol-phospholipids at the terminal phosphodiesteric bond (By similarity)	1.51	4.9e-25
PITA_09426	scaffold230623	27523	29679	-	Histone H3	1.35	0.0004
PITA_09445	super4290	139918	142771	-	Sedoheptulose-bisphosphatase	2.3	1e-249
PITA_09451	super4294	859	5255	+	Zinc finger (B-box type) family protein	1.19	1.6e-08
PITA_09529	super4332	35355	39104	+	Dihydroflavonol4-reductase	1.31	1.9e-05
PITA_09567	super4356	246196	254634	-	Ankyrin repeat domain-containing protein	1.73	1.9e-29
PITA_09620	super4378	55166	59109	-	GDSL esterase lipase	2.59	0.0178
PITA_09622	super4381	19918	20517	+	NA	1	0.0279
PITA_09656	super4403	64194	66870	-	Transporter	-1.33	0.0411
PITA_09657	super4403	81140	83815	-	Transporter	-1.44	0.0403
PITA_09664	super4408	357140	364284	-	Sugar transporter ERD6-like	1.84	1.2e-17
PITA_09665	super4408	424741	429214	-	Sugar transporter	1.83	5.9e-11
PITA_09668	super4413	43835	109582	+	NA	1.89	4e-05
PITA_09683	super4426	6761	7648	-	AWPM-19-like membrane family protein	3.74	4e-09
PITA_09684	super4426	71827	72708	-	AWPM-19-like membrane family protein	3.54	1.6e-07
PITA_09686	super4426	112679	113576	-	AWPM-19-like membrane family protein	4.16	5.6e-64
PITA_09687	super4426	182817	183822	-	AWPM-19-like membrane family protein	2.83	2.1e-40
PITA_09717	super4442	145536	146426	+	Zinc finger, C3HC4 type (RING finger)	2.64	0.001
PITA_09738	super4445	2721	4521	-	Universal stress protein	2.21	5.4e-12
PITA_09739	super4445	19396	21196	-	Universal stress protein	2.36	6.6e-14
PITA_09778	super4460	104512	122080	+	F-box protein	-2.39	0.0042
PITA_09788	super4466	151278	152422	-	Glucan endo-1,3-beta-glucosidase	-3.17	0
PITA_09824	scaffold135161	20333	21348	-	Short-chain dehydrogenase reductase	4.08	6.7e-74
PITA_09831	scaffold135196	131335	136887	-	(S)-2-hydroxy-acid oxidase	1.86	8.6e-06
PITA_09833	scaffold135211	84714	88436	+	Sugar carrier protein	-2.68	5.9e-22
PITA_09834	scaffold135211	112494	116120	-	Sugar carrier protein	-2.47	1e-20
PITA_09884	scaffold135415	70149	72107	-	Cyclin-dependent kinase inhibitor	1.53	0.0101
PITA_09928	super4482	251516	254960	+	Oxidoreductase, 2OG-Fe(II) oxygenase family protein	1.76	1.5e-05
PITA_09936	super4487	167034	170892	+	26S protease regulatory subunit	-1.15	0.0009
PITA_09992	super4504	35740	38088	+	Myb-like DNA-binding domain	1.95	7.3e-08
PITA_10003	super4511	227368	228116	+	Non-specific lipid-transfer protein-like protein	3.96	0.0004
PITA_10004	super4511	261666	262411	+	Non-specific lipid-transfer protein-like protein	2.89	1.4e-10
PITA_10005	super4511	278000	278747	+	Non-specific lipid-transfer protein-like protein	4.36	0.0058
PITA_10013	super4513	343451	346403	-	GDSL esterase lipase	4.44	2.9e-12
PITA_10052	super4533	26474	40797	-	Ribosomal protein S20	1.78	0.0054
PITA_10066	super4540	347397	361433	+	Methylates caffeoyl-CoA to feruloyl-CoA and 5- hydroxyferuloyl-CoA to sinapoyl-CoA	2.56	0.0343
PITA_10070	super4542	29182	39525	+	Benzyl alcohol O-benzoyltransferase-like	-2.62	6.4e-07
PITA_10072	super4542	163792	165260	+	Benzyl alcohol O-benzoyltransferase-like	-2.3	1.1e-63
PITA_10074	super4542	191441	194463	+	Benzyl alcohol O-benzoyltransferase-like	-2.43	1.5e-30
PITA_10103	scaffold58	2847	4425	+	Uridine-cytidine kinase C-like	1.34	9.5e-11
PITA_10140	C3778067	304	1335	+	Glucose-methanol-choline (GMC) oxidoreductase family protein	2.99	0.0023
PITA_10147	C3778433	597	3098	-	Bidirectional sugar transporter	-1.45	0.0035
PITA_10168	C3781401	1002	1819	-	Cinnamyl alcohol dehydrogenase	-2.45	0.0162
PITA_10169	C3781427	1208	1938	+	NA	2.15	2.5e-12
PITA_10221	C3787569	86	1161	-	NA	3.68	1.1e-38
PITA_10228	C3788241	448	1378	+	Aquaporin	2.05	9e-06
PITA_10248	C3790961	1800	4542	-	Transporter	3.12	2.7e-05
PITA_10277	C3794695	2143	3417	+	Blue light photoreceptor	1.53	0.0126
PITA_10300	C3797331	1503	3002	+	Plant lipoxygenase	-3.93	1.1e-08
PITA_10301	C3797403	76	691	+	Adenylosuccinate synthetase	1.24	0.0005
PITA_10341	C3800767	3477	4416	+	Flavanone 3-hydroxylase	1.4	0.0026
PITA_10353	C3802185	3223	4760	-	Short-chain dehydrogenase reductase	4.3	0.0181
PITA_10356	C3802745	796	4582	+	Nitrate transporter	1.63	0.0342
PITA_10377	C3804435	458	1412	+	Red chlorophyll catabolite reductase	2.27	0.003
PITA_10379	C3804519	2457	3370	-	Omega-3 fatty acid desaturase	1.13	0.022
PITA_10386	C3805633	518	1211	-	Early light-induced protein	-2.45	4.4e-46
PITA_10401	C3808489	796	4582	+	Nitrate transporter	1.53	0.0352
PITA_10422	C3811163	700	2136	-	Choline ethanolamine	1.1	0.0405
PITA_10423	C3811185	3983	4665	+	Early light-induced protein	-3.19	7.1e-21
PITA_10427	C3811807	2362	5122	+	Aspartic proteinase	2.17	0.021
PITA_10437	C3812519	988	2988	-	Legume lectin domain	2.44	1.3e-16
PITA_10439	C3812663	136	2637	-	Aspartic proteinase	4.18	0.0215
PITA_10524	C3821787	620	2381	+	GDSL esterase lipase	4.45	2.4e-09
PITA_10549	C3824815	4165	4847	+	Early light-induced protein	-2.37	1.4e-09
PITA_10558	C3825799	2337	4675	+	Glutathione s-transferase	2.33	1.4e-14
PITA_10573	C3826731	759	1766	-	Germin-like protein	-4.52	0.0045
PITA_10574	C3826731	4145	5088	-	Germin-like protein	-5.65	4.3e-06
PITA_10639	C3833487	2089	3230	-	Quinone-oxidoreductase homolog, chloroplastic-like	-8.09	9.3e-23
PITA_10656	C3835785	1323	2703	-	NA	5.22	0.0002
PITA_10682	C3838093	3073	4736	-	2-oxoacid-dependent dioxygenase	3.18	0.0003
PITA_10700	C3841325	824	1744	-	Domain of unknown function (DUF3598)	1.03	0.0002
PITA_10747	C3845527	176	1207	+	Cellulose synthase-like protein	3.18	0.0474
PITA_10781	C3850443	472	2752	+	Chitinase	-3.3	3.4e-11
PITA_10797	C3852109	594	1965	+	Cytochrome P450	2.15	0.0003
PITA_10798	C3852189	1894	3738	-	Cellulose synthase	3.31	3.1e-05
PITA_10800	C3852363	2791	3624	+	NA	1.26	0.0004
PITA_10811	C3853545	2309	3007	-	Early light-induced protein	-1.26	1.3e-16
PITA_10833	C3855687	1908	4764	+	Amidase C869.01-like	2.4	5.7e-05
PITA_10841	C3856245	130	1234	+	Glyoxalase family	2.98	0.0035
PITA_10880	C3860317	2293	2955	-	Photosystem I reaction center subunit	2.84	0
PITA_10929	C3865187	1889	2910	+	Germin-like protein	-6.65	2.1e-05
PITA_10938	C3866195	1002	2612	-	Glycine dehydrogenase decarboxylating	1.81	3.9e-06
PITA_10958	C3868467	1404	2283	-	UDP-glucuronic acid decarboxylase	1.28	6.8e-06
PITA_10963	C3868881	3630	4804	+	Plasma membrane intrinsic protein	4.38	0.0458
PITA_10993	C3871577	3000	3981	+	Expansin	3.85	7.8e-05
PITA_11014	C3873953	378	2113	-	Cytochrome P450	-6.55	1.2e-11
PITA_11025	C3875861	485	1473	-	Plasma membrane intrinsic protein	1.07	0.0382
PITA_11043	C3877701	776	4946	+	Flavin containing amine oxidoreductase	3.97	4.3e-38
PITA_11116	scaffold135722	38722	41257	+	Transporter	1.85	5.8e-11
PITA_11120	scaffold135774	146649	148116	+	Plasma membrane intrinsic protein	2.17	1.4e-188
PITA_11131	C3879657	4011	4821	-	Secologanin synthase-like	2	0.0401
PITA_11137	C3880441	4762	5579	+	Cinnamyl alcohol dehydrogenase	-2.77	0.0083
PITA_11151	C3881597	1398	2099	+	NA	1.34	0.0218
PITA_11157	C3882569	914	1927	-	Germin-like protein	-6.48	2.7e-05
PITA_11166	C3883583	4215	5061	+	Kda class ii heat shock	-3.5	3.6e-05
PITA_11168	C3883683	2286	3500	-	Beta-galactosidase	1.68	1.5e-05
PITA_11222	C3889543	938	2309	+	Cytochrome P450	2.07	0.0004
PITA_11247	C3892941	3319	5665	+	Cinnamyl alcohol dehydrogenase	3.01	0.0003
PITA_11250	C3893295	3647	5058	+	Cinnamyl alcohol dehydrogenase	-2.79	5.1e-05
PITA_11259	C3894503	4620	5564	-	Short-chain dehydrogenase reductase	1.46	8.3e-09
PITA_11314	C3898871	3786	5578	-	Glyceraldehyde-3-phosphate dehydrogenase	2.09	9.1e-37
PITA_11329	C3900669	1536	5070	+	Peroxidase	3.13	0.0085
PITA_11340	C3901177	4507	5720	-	Aquaporin	1.65	0.0114
PITA_11356	C3902999	4373	5583	-	Chitin recognition protein	-3.46	3.8e-23
PITA_11374	C3904523	1179	2192	-	Germin-like protein	-5.71	9.1e-07
PITA_11377	C3904777	3704	4887	+	Solute carrier family 26	-1.54	0.0221
PITA_11397	C3906729	1213	2055	-	Caffeic acid	2.84	0.0434
PITA_11451	C3911897	649	1335	+	Early light-induced protein	-4.64	0.0025
PITA_11464	C3913041	760	2616	+	O-methyltransferase	-1.17	2e-50
PITA_11478	C3914251	184	3508	-	Hydrolyzes glycerol-phospholipids at the terminal phosphodiesteric bond (By similarity)	1.61	0.0001
PITA_11485	C3915201	3981	5483	+	UDP-Glycosyltransferase	1.77	3.1e-08
PITA_11499	C3916823	1922	2935	-	Lil3 protein	1.01	7.3e-15
PITA_11513	C3918601	228	1670	+	Serine carboxypeptidase-like	4.39	0.0208
PITA_11548	C3921711	563	6141	+	Serine carboxypeptidase-like	2.56	0.0491
PITA_11550	C3921883	375	4290	-	NA	2.18	8.9e-05
PITA_11574	C3924329	541	4521	-	Early nodulin-like protein	2.14	0.0345
PITA_11605	C3927297	1136	2075	+	Flavanone 3-hydroxylase	1.86	9.2e-05
PITA_11621	C3928617	769	2257	+	Inactive purple acid phosphatase 27-like	2.84	3.8e-13
PITA_11650	C3932011	823	3009	+	D-3-phosphoglycerate dehydrogenase	1.47	0.0003
PITA_11686	C3936029	4925	6188	-	Cytochrome P450	1.05	0.032
PITA_11692	C3936569	2482	4369	-	Pectinesterase	-2.87	0.0254
PITA_11706	C3937921	4189	4879	+	Early light-induced protein	-4.19	0.0002
PITA_11745	C3942583	728	3034	+	Stem-specific protein	1.29	1.7e-08
PITA_11792	C3947817	1278	3044	+	Transferase activity, transferring hexosyl groups	1.34	0.0012
PITA_11822	C3951527	1350	2385	+	Short-chain dehydrogenase reductase	1.19	0.0082
PITA_11834	C3952459	2958	4655	+	Glutelin type-A 1-like	4	0.0068
PITA_11857	C3954277	1125	2657	+	Acid phosphatase	1.09	0.0121
PITA_11893	C3959181	2669	4380	-	Transcription factor	-1.83	7.5e-13
PITA_11897	C3959439	1622	6537	+	3-ketoacyl-coenzyme A thiolase	-1.75	4.3e-14
PITA_11938	C3964383	126	1736	-	Cytochrome P450	1.64	0.0061
PITA_11954	C3965973	1794	2848	-	Cysteine-rich repeat secretory protein	2.64	0.0022
PITA_12061	C3976487	2420	3122	+	Early light-induced protein	-2.46	4.9e-07
PITA_12072	C3977079	378	1301	+	Aquaporin	1.38	2.2e-35
PITA_12150	C3985859	254	1884	+	Cytochrome P450	2.93	0.0295
PITA_12181	scaffold135877	9750	15380	+	Nucleic acid binding transcription factor zinc ion binding	-2.25	1.1e-15
PITA_12222	scaffold136045	18343	20921	+	GDSL esterase lipase	3.47	1.1e-05
PITA_12241	scaffold136163	20698	22607	-	Cysteine-rich receptor-like protein kinase	-1.28	6.4e-11
PITA_12268	C3991039	5164	5819	-	Thaumatin-like protein	-2.69	1.8e-77
PITA_12275	C3991529	5636	6716	-	NA	-2.54	0.0014
PITA_12304	C3994311	4412	6579	+	Plant lipoxygenase	-3.61	2.9e-06
PITA_12318	C3995077	973	5301	+	DC1 domain-containing protein	1.13	0.0259
PITA_12381	C4001361	2382	2974	-	Expansin	4.5	0.0318
PITA_12449	C4006293	3281	6297	+	Non-symbiotic hemoglobin 4	-2.25	3.5e-16
PITA_12457	C4007281	3620	4675	+	Peptide transporter	1.47	0.0282
PITA_12458	C4007345	3312	5813	-	Bidirectional sugar transporter	-1.47	0.0046
PITA_12493	C4010329	5990	6881	+	Threonine dehydratase biosynthetic	-1.76	9.1e-05
PITA_12517	C4013169	269	2007	-	Cytochrome P450	2.94	3.4e-27
PITA_12539	C4015503	1079	2865	-	Noncatalytic subunit	-6.15	5.2e-09
PITA_12543	C4016025	518	1211	-	Early light-induced protein	-2.54	1.5e-09
PITA_12690	C4028211	5966	7086	-	TIFY 10A-like	-2.12	0.0003
PITA_12698	C4028529	4884	6056	-	Glucan endo-1,3-beta-glucosidase	-2.66	6.9e-95
PITA_12702	C4028901	4835	5655	-	Beta-amylase	1.57	0.0052
PITA_12703	C4028961	758	6307	+	RNA recognition motif containing protein	2.13	0.0209
PITA_12705	C4029137	6151	7058	-	Pectate lyase	3.97	0.0082
PITA_12736	C4032757	5494	6480	-	Uroporphyrinogen III methyltransferase	-1.21	0.0177
PITA_12749	C4034037	3290	5275	-	Cytochrome P450	1.08	0.0364
PITA_12799	C4039975	4202	4895	+	Early light-induced protein	-2.86	1.9e-11
PITA_12822	C4042271	600	1301	-	NA	3.74	4.7e-25
PITA_12827	C4042771	1062	1746	-	NA	1.04	2.8e-24
PITA_12835	C4043583	3378	5392	+	Heavy metal-associated domain containing protein, expressed	3.03	0.0006
PITA_12836	C4043613	424	2280	+	O-methyltransferase	-1.22	2.3e-61
PITA_12841	C4044451	908	2637	+	Oxidoreductase, 2OG-Fe(II) oxygenase family protein	3.65	5.5e-08
PITA_12867	C4046425	4401	6377	+	GMC oxidoreductase	-3.73	5e-221
PITA_12905	C4050309	3697	4629	-	Early nodulin-like protein	1.75	6.2e-260
PITA_12936	C4052983	583	3932	-	Nitrate transporter	-1.73	9.8e-10
PITA_12941	C4053171	1954	2553	+	(2R)-phospho-3-sulfolactate synthase (ComA)	-1.04	0.0281
PITA_13079	C4075527	931	1813	-	Thaumatin-like protein	-2.36	0
PITA_13170	C4084111	5494	7004	-	BAHD family acyltransferase	1.25	1.6e-05
PITA_13171	C4084593	4274	5180	-	Amino acid	2.03	0.0113
PITA_13179	scaffold136196	46349	52362	-	Processing enzyme	-1.08	2.6e-09
PITA_13197	scaffold136273	255028	258377	-	Nitrate transporter	-1.57	2.6e-08
PITA_13205	scaffold136303	97542	100170	-	NA	-2.31	0.0041
PITA_13344	C4094179	45	1028	-	Short-chain dehydrogenase reductase	4.38	3.4e-29
PITA_13349	C4094737	600	1286	-	Early light-induced protein	-4.79	0.0001
PITA_13355	C4094991	6611	7924	-	NA	2.52	5.2e-05
PITA_13361	C4095377	569	2759	+	Nodulin-like	2.96	7.7e-05
PITA_13387	C4098021	6910	7612	+	Early light-induced protein	-4.05	4.8e-06
PITA_13403	scaffold117	87598	88704	-	Heavy metal-associated domain containing protein, expressed	-4.66	0
PITA_13454	scaffold206	218950	220386	-	2-oxoacid-dependent dioxygenase	2.49	0.0045
PITA_13492	scaffold298	125450	126348	-	Peroxidase	-4.71	0.0017
PITA_13505	scaffold336	6511	7368	-	Glutathione S-transferase	-3.35	4.4e-77
PITA_13552	scaffold490	99369	100869	+	Ocs element-binding factor	2.57	3.1e-11
PITA_13573	scaffold531	50015	58864	-	NA	2.58	5.3e-05
PITA_13581	scaffold572	77494	78493	+	NA	1.32	1.3e-10
PITA_13587	scaffold576	86380	96816	+	Nuclear transcription factor Y subunit	-5.64	0.05
PITA_13605	scaffold617	154339	156278	-	Polyubiquitin	-1.24	5.4e-05
PITA_13627	scaffold664	3419	9510	-	Methionine synthase	-1.87	0.0074
PITA_13666	scaffold755	3815	6400	-	Indole-3-acetic acid-amido synthetase	-3.68	0.0002
PITA_13706	scaffold900	133735	137837	-	Pollen-specific protein	1.23	0.0089
PITA_13712	scaffold928	59664	62708	-	3',5' exonuclease proofreading domain	1.36	4.4e-16
PITA_13722	scaffold954	246209	249131	+	Endoglucanase	1.31	0.022
PITA_13755	scaffold1065	49748	55843	+	Omega-6 fatty acid desaturase	1.62	5.7e-15
PITA_13760	scaffold1081	3519	4670	-	GDSL esterase lipase	3.99	2.9e-06
PITA_13801	scaffold1212	94017	95397	+	NAD dependent epimerase dehydratase family protein	-2.92	1.5e-37
PITA_13835	C4100337	5571	6349	-	Early nodulin-like protein	2.85	3e-07
PITA_13879	C4104483	898	4377	+	Chaperone protein	-3.02	0.0044
PITA_13897	C4105625	3399	6735	-	NA	-4.42	1.3e-14
PITA_13911	C4107235	356	1893	+	Short-chain dehydrogenase reductase	5.99	0.0083
PITA_13956	C4111063	5872	6600	+	Late embryogenesis abundant protein	1.32	2.6e-06
PITA_13958	C4111145	605	1356	-	NA	2.19	6.6e-56
PITA_13978	C4113317	1318	2828	+	Plant lipoxygenase	-2.9	1.8e-11
PITA_14038	C4119161	4247	5200	-	Germin-like protein	-4.63	0.0047
PITA_14085	C4123381	1923	6004	-	Terpene synthase, C-terminal domain	3.91	0.0101
PITA_14093	C4124741	5324	7148	-	EamA-like transporter family	3.81	0.024
PITA_14142	scaffold136728	52889	54039	-	Plasma membrane intrinsic protein	3.93	0.0009
PITA_14144	scaffold136735	34235	36310	-	GDSL esterase lipase	2.99	1e-07
PITA_14161	scaffold136917	32349	33149	-	NA	2.55	2e-05
PITA_14171	C4125817	2942	4654	-	Protochlorophyllide reductase	1.99	1e-07
PITA_14176	C4126089	5880	8155	-	Transcription factor	-3.53	0.0036
PITA_14190	C4126913	5653	6560	+	KDa class VI heat shock	-3.71	7.3e-20
PITA_14243	C4131217	5160	6431	-	Glyoxalase family	2.73	1.6e-48
PITA_14256	C4132501	3130	4405	-	Non-symbiotic hemoglobin 4	1.16	0.0085
PITA_14259	C4132559	3218	3875	-	Thaumatin-like protein	-3.72	0
PITA_14282	C4134907	6012	7338	-	DCD	-3.18	0.0484
PITA_14287	C4135303	1252	1989	+	YGGT family	1.47	0.0485
PITA_14299	C4136099	1241	3683	+	Glutamate decarboxylase	1.72	0.0364
PITA_14308	C4136901	2217	7778	-	Glucose-methanol-choline (GMC) oxidoreductase family protein	3.04	1.6e-05
PITA_14352	C4139897	1750	2796	+	Dihydroflavonol4-reductase	-2.15	0.0031
PITA_14380	C4142279	7998	8598	+	PAN_AP	2.45	0.0051
PITA_14383	C4142731	5151	6226	+	Plasma membrane intrinsic protein	3.43	0.0096
PITA_14410	C4145595	236	3554	+	Cytochrome P450	4.1	0.0011
PITA_14426	C4147591	1553	3331	-	O-methyltransferase	-1.1	8.1e-62
PITA_14436	C4148499	7579	8154	+	Hsp20/alpha crystallin family	-1.93	4.9e-33
PITA_14491	C4153571	248	6876	-	Glucomannan 4-beta-mannosyltransferase	2.85	2.8e-07
PITA_14580	C4161323	5091	6694	-	Glutathione peroxidase	-1.01	1.4e-12
PITA_14585	C4161703	8249	8869	-	Glucan endo-1,3-beta-glucosidase	1.76	2.3e-08
PITA_14589	C4161911	825	2954	+	Glucose-methanol-choline (GMC) oxidoreductase family protein	-3.27	4.8e-17
PITA_14612	C4163895	1570	6039	+	LRR receptor-like serine threonine-protein kinase FEI	1.73	0.014
PITA_14672	C4168665	3506	5657	+	GMC oxidoreductase	-6.85	7.6e-137
PITA_14675	C4168767	964	2554	+	Aquaporin	1.61	4.5e-06
PITA_14701	C4171317	7431	9002	-	Cysteine-rich receptor-like protein kinase	2.49	0.0066
PITA_14767	C4176145	4584	5641	+	Galactinol synthase	-1.82	0.0009
PITA_14784	C4178499	3583	4281	+	Early light-induced protein	-1.65	2.3e-09
PITA_14799	C4179339	7113	8699	-	Bidirectional sugar transporter	2.46	0.0148
PITA_14831	C4181825	5819	8391	-	Peroxidase	-2.05	5.1e-20
PITA_14846	C4183073	2315	6126	+	Phytoene synthase	1.49	2.7e-21
PITA_14876	C4185391	5009	5679	-	Thaumatin-like protein	-3.57	0
PITA_14893	C4186619	19	1767	+	Transcription factor bHLH041-like	-1.74	0.0002
PITA_14920	C4188611	1549	3135	-	Aquaporin	2.02	3.7e-16
PITA_14945	C4191459	1807	7220	+	Disease resistance protein	-4.33	7.7e-35
PITA_14960	C4192717	5396	6133	+	Glutathione Stransferase	2.66	1.3e-18
PITA_14996	C4194789	296	1305	-	FAD binding domain	1.19	5.5e-20
PITA_15076	C4201547	235	1436	+	Plant-specific domain TIGR01615 family protein	-1.95	3.7e-10
PITA_15093	C4203585	2913	5057	-	NA	4.64	0.0043
PITA_15100	C4203873	5826	7263	-	Jasmonate	1.19	1.9e-05
PITA_15109	C4204661	554	2713	-	GMC oxidoreductase	-7.34	3.4e-31
PITA_15128	C4205809	4107	4924	-	Cinnamyl alcohol dehydrogenase	-2.78	0.0072
PITA_15157	scaffold136959	39465	41278	+	Acyl coa ligase acetate-coa synthetase-like protein	2.4	5.2e-152
PITA_15175	scaffold137030	74205	75732	+	TIFY 10A-like	-2.04	5.7e-08
PITA_15231	C4208263	5609	7603	-	Heavy metal-associated domain containing protein, expressed	2.39	0.0054
PITA_15242	C4208887	4671	5440	-	Cytochrome p450	-2.21	0.0137
PITA_15246	C4209313	1111	1833	-	Protease Do-like 1	1.68	9.4e-11
PITA_15256	C4210275	2072	3407	+	Myb-like DNA-binding domain containing protein	2.65	0.0045
PITA_15265	C4210947	5413	5980	-	Heat shock protein	-1.83	0.0002
PITA_15284	C4212321	3794	6295	+	Aspartic proteinase	4.42	0.0072
PITA_15315	C4214927	6269	7817	+	O-methyltransferase	-1.17	0.0001
PITA_15349	C4216925	70	870	-	Non-specific lipid-transfer protein-like protein	-1.39	0.0029
PITA_15375	C4219799	324	3402	-	Desiccation-related protein PCC13-62-like	-4.89	1.7e-22
PITA_15393	C4221135	397	2377	-	Plant lipoxygenase	-2.65	0.0042
PITA_15401	C4221815	248	940	+	O-methyltransferase	-4.8	0.0192
PITA_15472	C4227495	7371	9772	+	Plant lipoxygenase	-2.63	0.009
PITA_15506	C4229321	4317	6818	+	Aspartic proteinase	3.92	0.0021
PITA_15554	C4232547	5182	5886	+	Aquaporin	1.62	6.7e-19
PITA_15555	C4232845	414	1116	-	Early light-induced protein	-2.82	3.9e-17
PITA_15639	C4239959	5459	6445	-	Uroporphyrinogen III methyltransferase	-1.26	0.0175
PITA_15642	C4240133	3822	5377	+	UDP-Glycosyltransferase	-2.22	5.7e-08
PITA_15668	C4242347	2755	3862	-	F-box kelch-repeat protein	2.03	5.9e-07
PITA_15706	C4245995	5177	6190	-	Germin-like protein	-5.61	2.3e-06
PITA_15709	C4246209	5230	8108	-	Sugar carrier protein	2.17	0.0002
PITA_15715	C4246825	2849	4518	-	UDP-Glycosyltransferase	1.83	0.0033
PITA_15717	C4247043	3431	5146	-	Fasciclin-like arabinogalactan protein	1.67	0.0027
PITA_15724	C4247941	7567	9947	-	Nitrate transporter	-4.01	4e-29
PITA_15735	C4248837	1804	3439	+	Cytochrome p450	1.55	1.8e-15
PITA_15881	C4261845	4643	7719	-	BAHD family acyltransferase	2.83	4.7e-15
PITA_15889	C4262417	266	910	+	Beta-galactosidase	1.93	9.7e-05
PITA_15903	C4263129	4996	6477	-	STYKc	3.54	0.0036
PITA_15971	C4268941	8912	10104	-	D-glycerate 3-kinase	1.11	1.2e-10
PITA_15976	C4269383	7626	8832	+	Glucan endo-1,3-beta-glucosidase	-1.55	2.1e-229
PITA_15997	C4271233	5099	8029	-	Terpene synthase, C-terminal domain	2.83	0.0347
PITA_16009	scaffold165935	106578	108256	+	NA	1.36	0.0073
PITA_16021	scaffold165978	44772	92372	+	Tetratricopeptide repeat domain containing protein	1.05	6.5e-05
PITA_16045	scaffold166107	70785	74280	-	Alpha-l-fucosidase	2.45	2.2e-13
PITA_16087	scaffold166298	12084	13271	+	Quinone-oxidoreductase homolog, chloroplastic-like	-2.49	2.9e-58
PITA_16106	scaffold166367	233648	235209	+	O-methyltransferase	-1.23	3.2e-05
PITA_16108	scaffold166375	48098	49339	+	Dormancy auxin associated	2.01	3.7e-23
PITA_16115	super3040	51184	52461	-	Caffeic acid	3.04	7.1e-26
PITA_16124	super3045	158288	160152	-	Oxidoreductase, 2OG-Fe(II) oxygenase family protein	2.81	4.5e-48
PITA_16126	super3046	196782	203197	+	Malate synthase	-1.11	5.7e-45
PITA_16144	super3052	389859	391473	+	Glycosyl hydrolases family 31	1.26	7e-07
PITA_16156	super3057	20511	21979	+	Plastid-lipid-associated protein 8	1.24	1.8e-16
PITA_16157	super3057	112582	124247	-	Heme-binding-like protein At3g10130	1.52	2.8e-09
PITA_16181	super3073	309082	310095	+	Inactive purple acid phosphatase	1.83	0.0115
PITA_16212	super3094	103997	105014	-	FAD binding domain	-1.04	2.6e-19
PITA_16229	super3101	77401	79654	-	Haloacid dehalogenase-like hydrolase domain-containing protein	2.25	0
PITA_16230	super3101	88363	90616	-	Haloacid dehalogenase-like hydrolase domain-containing protein	2.24	0
PITA_16245	super3108	38299	41912	+	UPF0481 protein	1.93	1.6e-15
PITA_16261	super3122	35944	38909	+	Acyl-coenzyme A oxidase 4	-1.69	4.2e-30
PITA_16266	super3126	788842	790522	-	Nitric oxide associated 1	1.42	1.1e-06
PITA_16275	super3135	129598	130629	-	Trehalose 6-phosphate synthase/phosphatase	-1.73	9.5e-06
PITA_16340	super3172	26656	27926	-	Thioredoxin reductase	-3.92	6.8e-197
PITA_16373	super3188	11438	12610	-	Glucan endo-1,3-beta-glucosidase	-2.82	2e-100
PITA_16374	super3188	18326	19498	-	Glucan endo-1,3-beta-glucosidase	-2.35	1.2e-59
PITA_16404	super3204	10516	11632	+	Glutathione s-transferase	-2.05	6.5e-118
PITA_16405	super3204	42216	43392	+	Glutathione s-transferase	-1.96	0
PITA_16406	super3204	146380	147295	+	Glutathione s-transferase	-2.11	0
PITA_16513	super3266	33180	34018	-	Glutathione S-transferase	-2.27	0
PITA_16523	super3272	931189	933426	-	NA	-1.45	0.0265
PITA_16567	scaffold128193	55011	56026	+	UDP-glucuronic acid decarboxylase	1.29	3.9e-06
PITA_16605	scaffold128380	92204	94186	+	Transcription factor	2.81	0.0001
PITA_16669	super3308	130866	135199	+	NA	1.06	7e-05
PITA_16671	super3309	3012	27253	+	High mobility group	1.42	0.0279
PITA_16740	scaffold166404	84601	85910	-	Myb-like DNA-binding domain containing protein	-2.35	0
PITA_16742	scaffold166423	62139	64983	-	Alpha,alpha-trehalose-phosphate synthase UDP-forming	-1.87	8.2e-45
PITA_16793	scaffold166655	15319	17179	+	Cellulose synthase	3.7	1.5e-10
PITA_16869	scaffold167068	46140	49034	-	Domain-containing protein	1.24	6.9e-06
PITA_16894	scaffold167174	344635	364527	+	50S ribosomal protein L5	2.12	5e-13
PITA_16926	scaffold167363	24596	25763	+	Quinone-oxidoreductase homolog, chloroplastic-like	-2.28	0.0016
PITA_16985	scaffold167636	36503	41041	-	ABC transporter	-2.79	1.6e-68
PITA_16989	scaffold167653	86418	99405	-	Zinc finger protein	-1.23	3e-05
PITA_16998	scaffold167708	99082	100154	-	Aspartic proteinase	4.06	0.0201
PITA_17028	scaffold167948	138347	142128	-	Nitrate transporter	-4.6	4.3e-10
PITA_17039	scaffold168021	119088	133920	-	Inactive receptor kinase	1.51	0.0356
PITA_17087	scaffold168288	11683	14307	-	NA	-1.93	0.0104
PITA_17089	scaffold168292	149425	150361	+	NA	1.89	4.3e-82
PITA_17145	scaffold168568	34380	36524	+	NA	4.23	0.0232
PITA_17190	scaffold168814	40167	43314	+	Receptor-like serine threonine-protein kinase	1.58	0.0008
PITA_17218	scaffold168953	40979	42291	-	Myb-like DNA-binding domain containing protein	-2.4	0
PITA_17254	scaffold169169	112158	114221	-	Cysteine-rich receptor-like protein kinase	3.22	0.0221
PITA_17262	scaffold169185	44361	49093	-	Chlorophyll a-b binding protein	1.83	0.0022
PITA_17266	scaffold169204	230076	231236	-	UDP-Glycosyltransferase	3.11	1.3e-26
PITA_17317	scaffold169482	133003	135445	-	12-oxophytodienoate reductase	-4.62	0.015
PITA_17327	scaffold169537	87239	88651	+	UDP-rhamnose rhamnosyltransferase	-1.36	1e-24
PITA_17344	scaffold169599	12862	13892	-	Germin-like protein	-9.62	7.1e-32
PITA_17345	scaffold169599	96848	97868	-	Germin-like protein	-8.14	7e-54
PITA_17356	scaffold169661	25283	29787	-	Calcium sensing receptor	2.4	1.8e-133
PITA_17375	C4272865	812	6569	-	NA	2.33	0.0042
PITA_17413	C4275989	3370	5370	+	L-type lectin-domain containing receptor kinase S.5-like	2.78	4.6e-07
PITA_17434	C4277831	1296	3854	+	Prephenate dehydratase	1.34	0.0002
PITA_17447	C4278467	5651	6468	-	Cinnamyl alcohol dehydrogenase	-2.83	0.0105
PITA_17473	C4280091	3148	4145	-	Transcription factor	2.98	2.9e-06
PITA_17493	C4282601	1932	4882	-	Cinnamyl alcohol dehydrogenase	-2.46	0.0016
PITA_17542	C4285831	5852	9065	-	ACT domain	1.92	4.5e-06
PITA_17579	scaffold137433	517922	518481	+	1,2-dihydroxy-3-keto-5-methylthiopentene dioxygenase 2	-1.25	1.1e-07
PITA_17585	scaffold137468	143274	145424	+	Dynamin family	1.75	1.4e-06
PITA_17586	scaffold137468	172433	176977	+	Heat shock 70 kDa protein	-1.18	5.2e-05
PITA_17642	C4286555	3552	5408	-	O-methyltransferase	-1.16	4.1e-56
PITA_17754	C4296767	8304	8997	+	Early light-induced protein	-2.47	3.4e-46
PITA_17764	C4298151	4231	7385	+	Conserved oligomeric Golgi complex subunit	-1.06	0.0114
PITA_17787	C4299383	7033	10769	-	Bile acid sodium symporter family protein	1.73	1.7e-34
PITA_17813	C4300979	7380	8914	+	(S)-2-hydroxy-acid oxidase	1.79	0.0003
PITA_17878	C4307547	8787	10516	+	Lipase (class 3)	3.87	0.0245
PITA_17884	C4308093	8126	11282	+	Serine threonine-protein kinase	1.17	0.0494
PITA_17893	C4308741	1343	2000	+	Thaumatin-like protein	-3.97	8.8e-249
PITA_17928	C4311419	6191	8235	-	F-box protein	-3.43	4e-27
PITA_17939	C4312189	2191	2887	+	2-aminoethanethiol	-4.26	0.0143
PITA_17977	C4315225	1156	3862	+	Pollen-specific protein	1.46	0.0001
PITA_17979	C4315315	4516	6030	+	Plant lipoxygenase	-3.16	6.7e-11
PITA_18006	C4317021	2955	5637	+	NA	-5.63	1.2e-14
PITA_18024	C4318167	9699	10331	-	NA	2.42	0.037
PITA_18036	C4319527	10231	11175	+	Short-chain dehydrogenase reductase	3.58	2.6e-17
PITA_18047	C4320269	6724	11514	-	2-oxoisovalerate dehydrogenase subunit alpha	1.86	1e-07
PITA_18080	C4322551	9679	10336	-	Thaumatin-like protein	-3.88	5.7e-235
PITA_18098	C4324043	775	1590	+	THN	-3.36	0
PITA_18107	C4324883	8353	10065	+	Protochlorophyllide reductase	1.95	8e-08
PITA_18138	C4326881	8653	10633	-	Beta-glucosidase	1.9	0.0112
PITA_18141	C4327043	10198	10787	-	Auxin-induced protein	1.75	1.8e-21
PITA_18146	C4327525	976	4253	+	UDP-Glycosyltransferase	1.97	0.0015
PITA_18172	C4329251	3795	5220	-	Prephenate dehydratase	1.37	2.1e-06
PITA_18228	C4332569	3711	5540	+	Cytochrome P450	4.42	0.0372
PITA_18294	C4338191	4444	5827	-	NA	-1.49	5.5e-14
PITA_18339	C4341529	9024	11200	-	Peroxidase	3.62	7.9e-05
PITA_18368	C4343435	1003	5931	+	2-oxoglutarate Fe(II)-dependent dioxygenase-like	2.19	0.0093
PITA_18395	C4345525	6862	7944	-	NA	3.34	1.8e-13
PITA_18425	C4347671	7768	11009	-	BURP domain	3.54	4.3e-14
PITA_18427	C4347923	8066	9058	+	Germin-like protein	-3.92	0.0472
PITA_18436	C4348491	6501	7567	-	Stem-specific protein	1.19	1.1e-12
PITA_18443	C4348653	2521	3690	+	Glucan endo-1,3-beta-glucosidase	-1.21	0.0001
PITA_18464	C4350243	1290	2202	+	Receptor-like protein	5.55	0.0113
PITA_18601	scaffold137812	203342	208931	+	Plant lipoxygenase	2.86	0
PITA_18614	scaffold137858	32009	34329	-	O-methyltransferase	-1.98	0.0027
PITA_18648	scaffold137952	89681	90925	-	Chitinase	-2.12	0
PITA_18669	C4358531	7902	10158	-	Membrane-associated zinc metalloprotease	2.03	1.5e-13
PITA_18687	C4359607	11623	12294	+	Sulfate transporter	2.78	4.5e-32
PITA_18693	C4360025	190	4006	+	Serine threonine-protein kinase	-1.38	0.0105
PITA_18694	C4360025	8229	12053	+	Serine threonine-protein kinase	-1.52	0.0392
PITA_18717	C4362109	4159	6870	+	2-oxoacid-dependent dioxygenase	1.27	1.3e-09
PITA_18748	C4363897	10512	12317	-	NA	1.69	5.3e-35
PITA_18755	C4364465	6056	6864	-	Histone H3	1.13	4.8e-25
PITA_18762	C4365115	3636	5663	+	Alpha-amylase	1.34	6e-12
PITA_18774	C4366315	1699	4560	+	Xyloglucan endotransglucosylase hydrolase protein	5.19	2.9e-08
PITA_18779	C4366807	638	1527	-	Thaumatin-like protein	-2.26	0
PITA_18782	C4366927	270	1031	+	Receptor-like serine threonine-protein kinase	3.7	0.0113
PITA_18783	C4366927	1048	1630	+	LRR receptor-like serine threonine-protein kinase	3.13	0.0032
PITA_18801	C4368369	9596	10396	-	Respiratory burst oxidase	-3.63	0.0164
PITA_18870	C4373829	5180	7899	+	Glutathione	-4.53	2.8e-05
PITA_18874	C4373995	4294	9567	+	Cellulose synthase-like protein	1.04	0.0395
PITA_19001	C4384637	7967	9649	+	Protochlorophyllide reductase	2.04	2e-11
PITA_19019	C4386133	7530	8967	-	Oxidoreductase, 2OG-Fe(II) oxygenase family protein	1.23	0.0002
PITA_19055	C4389001	10513	12667	-	U3 small nucleolar ribonucleoprotein protein	-2.67	0.0121
PITA_19068	C4389951	5147	6885	+	Cytochrome P450	2.81	7.2e-26
PITA_19125	C4394001	9181	9891	-	Pollen Ole e 1 allergen and extensin	3.7	0.0056
PITA_19141	C4395181	6811	9081	+	Aldose 1-epimerase	1.52	0.0019
PITA_19164	C4396341	406	1059	+	NA	-1.58	9.6e-05
PITA_19210	C4399405	7163	11436	+	Haloacid dehalogenase-like hydrolase family protein	1.16	2.8e-07
PITA_19219	C4400179	10544	11543	-	Chitinase	4.11	1.5e-41
PITA_19266	C4404281	7876	8854	+	PAR1 protein	1.58	1.1e-05
PITA_19269	C4404499	8662	9843	+	O-methyltransferase	-1.16	7.6e-62
PITA_19319	C4407817	8089	9192	-	NA	3.72	4.3e-07
PITA_19334	C4409511	8951	10689	-	Cytochrome P450	3.06	1.3e-28
PITA_19349	C4410923	5791	8164	+	Peptide transporter	1.17	1.5e-21
PITA_19364	C4412023	1032	1945	-	Chitinase	-1.22	0.0079
PITA_19376	C4413131	9032	11034	-	Proline-rich protein	4.35	0.0008
PITA_19437	C4417895	11375	13016	+	Flavonoid 3'-monooxygenase-like	3.57	8.2e-14
PITA_19446	C4418553	1512	5561	+	LRR receptor-like serine threonine-protein kinase	-3.36	2.8e-12
PITA_19479	C4421267	7128	8660	-	Xyloglucan endotransglucosylase hydrolase protein	2.06	0.0005
PITA_19486	C4421777	5308	7213	+	12-oxophytodienoate reductase	-4.92	3e-39
PITA_19490	C4421865	9762	13097	+	Glycine dehydrogenase decarboxylating	2	4.5e-20
PITA_19523	C4425349	8266	9490	+	Non-symbiotic hemoglobin 4	1.08	0.0156
PITA_19535	scaffold137995	20049	25915	+	Pheophorbide a oxygenase	1.93	2.7e-09
PITA_19540	scaffold138025	49885	50562	+	NA	1.3	1.9e-21
PITA_19550	scaffold138057	11006	14253	+	Cysteine-rich receptor-like protein kinase	1.38	0.0031
PITA_19583	scaffold138225	32570	34965	-	NA	1.1	0.0284
PITA_19590	scaffold138245	3891	4839	+	3-oxo-5-alpha-steroid 4-dehydrogenase	2.97	1.2e-11
PITA_19635	C4427611	8448	12614	+	Mediator of RNA polymerase II transcription subunit	1.5	0.0087
PITA_19707	C4433221	4193	8481	+	Peroxidase	-1.65	0.0073
PITA_19741	C4436397	10990	11790	-	Respiratory burst oxidase	-2.45	0.0064
PITA_19766	C4437989	7986	8575	+	Glutathione s-transferase	2.39	4.9e-05
PITA_19769	C4438267	4464	7656	+	PAR1 protein	2.55	0.0063
PITA_19778	C4439061	4828	9907	-	MLO-like protein	1.21	4.3e-05
PITA_19815	C4441471	5053	5934	+	STYKc	2.99	0.0223
PITA_19816	C4441533	10465	11878	-	Alpha/beta hydrolase fold	2.47	2.6e-18
PITA_19823	C4442039	9548	11979	-	Glutathione s-transferase	2.41	1.3e-14
PITA_19836	C4442903	9695	10602	+	Chitinase	-3.58	0
PITA_19840	C4443181	3005	7474	-	LRR receptor-like serine threonine-protein kinase FEI	1.66	0.0113
PITA_19855	C4444013	10069	11693	-	Nitrate transporter	-3.88	3.8e-11
PITA_19901	C4448039	12985	13642	-	Thaumatin-like protein	-3.79	0
PITA_19934	C4450531	3084	5555	-	Transferase activity, transferring hexosyl groups	3.37	0.0006
PITA_19940	C4450837	295	3555	-	Auxin-induced protein	2.58	1.6e-05
PITA_19950	C4451787	10800	12017	-	Glucan endo-1,3-beta-glucosidase	1.61	0.0009
PITA_19957	C4452207	2951	6554	+	GDSL esterase lipase	1.72	5e-08
PITA_19961	C4453037	8416	9806	+	1-aminocyclopropane-1-carboxylate oxidase	-3.48	4.8e-50
PITA_19976	C4454089	4308	5662	-	Vacuolar proton	-1.18	3.2e-10
PITA_20064	C4460287	13335	14131	+	MLO-like protein	-1.99	0.0068
PITA_20115	C4462863	1559	5741	-	GDP-L-galactose phosphorylase	1.51	1.8e-22
PITA_20116	C4462917	838	2637	-	Acid-thiol ligase activity	-4.56	1.6e-44
PITA_20181	C4467079	6178	7182	+	Glutathione s-transferase	-2.13	1.5e-145
PITA_20243	C4472049	3154	4823	-	Gibberellin 20 oxidase	-4.31	1.1e-47
PITA_20308	C4478013	10691	11451	+	NA	4.89	0.0256
PITA_20373	C4482317	9070	13985	-	Zinc finger protein CONSTANS-LIKE	3.57	3.9e-74
PITA_20378	C4483019	12787	15048	-	Oxidoreductase, 2OG-Fe(II) oxygenase family protein	-2.79	3.6e-21
PITA_20382	C4483521	7300	8831	-	Hydroquinone	3.44	4e-07
PITA_20386	C4484217	10713	12329	-	Glyoxal or galactose oxidase	-2.91	0.0051
PITA_20394	C4484845	3050	4044	-	Germin-like protein	-5.17	0.0195
PITA_20397	C4485069	5907	9176	+	LRR receptor-like serine threonine-protein kinase	3.55	0.0033
PITA_20402	C4485429	4535	8023	-	Plant lipoxygenase	3.63	0.0063
PITA_20447	C4488867	13297	14277	-	Glutathione s-transferase	-1.96	7.6e-167
PITA_20457	C4489899	6985	7640	+	Thaumatin-like protein	-2.88	4.8e-91
PITA_20492	scaffold138368	38897	46469	+	WAX2 C-terminal domain	-2.56	1.2e-07
PITA_20538	scaffold138659	75052	76689	-	UDP-Glycosyltransferase	1.04	0.0481
PITA_20583	scaffold125357	69810	74426	-	Quinone-oxidoreductase homolog, chloroplastic-like	-7.23	1.7e-05
PITA_20604	scaffold125473	111705	112970	+	Glucan endo-1,3-beta-glucosidase	-1.3	0.0114
PITA_20605	scaffold125473	115174	116873	+	Impaired sucrose induction	1.54	0.0011
PITA_20644	C4492597	7888	8995	-	F-box kelch-repeat protein	1.86	7.1e-07
PITA_20736	C4499263	555	2388	+	Cellulose synthase	3.27	0.0138
PITA_20824	C4506219	4677	5780	+	NA	3.43	1.4e-06
PITA_20834	C4507231	3066	4302	+	UDP-N-acetylenolpyruvoylglucosamine reductase, C-terminal domain	1.22	0.0049
PITA_20835	C4507311	6578	7397	-	Histone H1	2.13	2.1e-298
PITA_20841	C4507693	13407	15557	+	Glucose-methanol-choline (GMC) oxidoreductase family protein	-5.87	8.1e-189
PITA_20853	scaffold1307	64656	65931	+	Plant protein of unknown function (DUF868)	1.7	0.0302
PITA_20929	scaffold1533	247237	248631	+	PPR repeat	1.06	0.0147
PITA_20933	scaffold1550	62924	65203	-	Benzyl alcohol O-benzoyltransferase-like	3.6	3.4e-35
PITA_20973	scaffold1677	191186	192256	+	CASP-like protein	4.12	9.5e-106
PITA_20982	scaffold1698	37071	41223	+	24-dehydrocholesterol reductase	-1.07	0.0001
PITA_21012	scaffold1824	44990	49708	-	Dihydroflavonol4-reductase	-3.11	4e-71
PITA_21020	scaffold1851	140784	142638	+	Cytochrome P450	-1.85	0.0353
PITA_21040	scaffold1895	3932	4919	-	PAR1 protein	-2.9	6.5e-08
PITA_21047	scaffold1901	64066	65104	-	FAD binding domain containing protein, expressed	3.09	0.045
PITA_21051	scaffold1910	8042	28341	+	NADP-dependent alkenal double bond reductase	1.5	5.5e-07
PITA_21099	scaffold2089	7216	8565	-	DsRNA-binding protein	1.03	6.9e-05
PITA_21120	scaffold2160	303048	305306	+	O-methyltransferase	-3.46	0.0001
PITA_21131	scaffold2185	62365	64439	+	Universal stress protein	-3.42	4.2e-07
PITA_21162	scaffold2302	34542	36943	-	Beta-amylase	1.54	7.3e-05
PITA_21183	scaffold2356	196616	209565	+	Disease resistance protein	1.11	0.0003
PITA_21198	scaffold2401	119051	120324	-	Aquaporin	-1.49	0.0177
PITA_21201	scaffold2417	63729	66208	-	Serine threonine-protein kinase	1.8	2.3e-08
PITA_21227	scaffold2508	10221	11298	+	Chaperone protein	-1.86	1.9e-05
PITA_21229	scaffold2508	218725	219925	-	Chaperone protein	-6.29	2.1e-43
PITA_21245	scaffold2559	13013	18369	+	Remorin C-terminal domain containing protein	-4.34	0.0082
PITA_21247	scaffold2566	69484	73884	+	Transcription factor	-1.17	3.3e-11
PITA_21248	scaffold2566	257087	258232	+	DREPP plasma membrane polypeptide	1.05	1e-85
PITA_21289	C4510559	420	1637	-	Glucan endo-1,3-beta-glucosidase	1.94	0.0386
PITA_21339	C4515561	13641	15791	+	Glucose-methanol-choline (GMC) oxidoreductase family protein	-5.59	4.4e-252
PITA_21353	C4516543	15152	16318	-	Xyloglucan endotransglucosylase hydrolase protein	1.72	0.0087
PITA_21362	C4517761	10068	11298	-	Glucan endo-1,3-beta-glucosidase	2.2	0.0004
PITA_21363	C4517767	361	7776	-	UDP-arabinose 4-epimerase	-1.61	1.9e-12
PITA_21370	C4518269	12829	14166	+	Isomerase activity	1.14	3.9e-05
PITA_21373	C4518617	14517	15159	+	2-oxoglutarate dehydrogenase	-1.03	1.1e-14
PITA_21382	C4519141	2922	3620	-	Early light-induced protein	-2.19	3.4e-06
PITA_21422	scaffold138721	141150	144680	-	Plant-specific domain TIGR01615 family protein	3.23	0.0098
PITA_21424	scaffold138745	75398	76899	-	UDP-Glycosyltransferase	1.96	6.1e-05
PITA_21425	scaffold138745	89089	90591	-	UDP-Glycosyltransferase	1.72	2.4e-08
PITA_21453	scaffold138905	182247	184574	-	Glutathione s-transferase	2.6	2e-53
PITA_21516	C4523179	943	3844	-	Germin-like protein	-6.87	0.0128
PITA_21517	C4523179	4603	5597	-	Germin-like protein	-6.21	2.1e-08
PITA_21532	C4524221	7744	8399	+	Thaumatin-like protein	-2.62	3.4e-78
PITA_21563	C4526347	13238	14037	-	Dynamin family	1.76	1.7e-06
PITA_21564	C4526353	12593	13858	+	UDP-Glycosyltransferase	-3.67	0.0284
PITA_21569	C4526789	15093	16124	-	Glucan endo-1,3-beta-glucosidase	-2.37	2.8e-49
PITA_21641	C4532587	11037	11747	-	Pollen Ole e 1 allergen and extensin	2.72	0.0149
PITA_21654	C4533711	11275	13300	-	Alpha-amylase	1.4	4.3e-13
PITA_21684	C4535549	8825	10874	+	Impaired sucrose induction	1.14	0.0265
PITA_21687	C4536049	8560	9258	-	Early light-induced protein	-1.24	2.5e-13
PITA_21695	C4536879	8558	9256	-	Early light-induced protein	-1.38	2.3e-13
PITA_21734	C4539251	75	3206	+	Glycosyl hydrolase family 1	-8.99	1.9e-07
PITA_21763	C4541677	9909	16955	+	Amidase C869.01-like	2.36	0.0043
PITA_21772	C4542481	14486	15223	-	YGGT family	1.63	0.0266
PITA_21785	C4542933	3472	8494	-	DUF581 domain containing protein, expressed	1.3	0.0005
PITA_21828	C4545753	10223	11814	+	Stress-related	-1.45	4e-25
PITA_21834	C4546087	3725	4782	-	Galactinol synthase	-1.95	0.0003
PITA_21835	C4546087	14201	15547	-	Galactinol synthase	-1.43	0.0117
PITA_21852	C4547529	13425	16228	+	Transporter	1.99	1.6e-09
PITA_21896	C4550449	12203	13811	+	Flavonoid 3'-monooxygenase-like	2.99	1.3e-07
PITA_21951	C4553673	5953	8198	+	Peroxidase	2.64	3e-06
PITA_22056	C4560835	16181	16880	-	TPR/MLP1/MLP2-like protein	-1.82	6.1e-13
PITA_22059	C4560979	1245	2522	+	Purple acid phosphatase	1.47	1.4e-05
PITA_22064	C4561353	2078	2727	+	Pathogenesis-related protein Bet v I family	-4.25	9.1e-14
PITA_22102	C4564283	5318	6701	+	NA	-1.5	5.6e-14
PITA_22123	C4566025	16689	17851	-	Germin-like protein	-5.19	7.9e-05
PITA_22196	C4570909	13154	14137	+	Short-chain dehydrogenase reductase	5.06	6e-29
PITA_22198	C4571031	6274	11351	+	NA	2.46	0.0197
PITA_22225	C4572833	14602	16368	+	Transferase activity, transferring hexosyl groups	1.2	0.0051
PITA_22228	C4573039	14097	16869	+	Puromycin-sensitive	-1.38	5.9e-05
PITA_22244	C4573979	11283	12406	+	Plasma membrane intrinsic protein	3.85	0.0144
PITA_22255	C4574801	16284	17615	-	Chalcone synthase 1	2.64	1.1e-47
PITA_22272	C4575673	15570	16918	+	Myb-like DNA-binding domain containing protein	3.74	6.7e-06
PITA_22288	C4576951	8866	12118	+	NA	2.98	0.0083
PITA_22362	C4581223	11312	11967	-	Thaumatin-like protein	-2.62	5.1e-75
PITA_22379	C4582359	526	3046	+	1,2-dihydroxy-3-keto-5-methylthiopentene dioxygenase 2	-1.46	1.8e-45
PITA_22447	scaffold139189	150391	152410	+	UDP-Glycosyltransferase	2.83	4.6e-05
PITA_22451	scaffold139194	22429	30754	-	UDP-Glycosyltransferase	1.26	0.0135
PITA_22483	scaffold139322	16544	18673	-	Glucose-methanol-choline (GMC) oxidoreductase family protein	-3.22	6.3e-23
PITA_22484	scaffold139322	55120	62237	-	GMC oxidoreductase	-2.95	0.0371
PITA_22485	scaffold139322	86939	89068	-	Glucose-methanol-choline (GMC) oxidoreductase family protein	-3.16	6.6e-23
PITA_22655	C4597155	4784	6031	-	Phospholipase A1-Igamma3	-3.22	3.5e-08
PITA_22699	C4599861	9577	10567	+	Protease Do-like 1	1.94	0.0038
PITA_22718	C4601129	14711	16423	+	Protochlorophyllide reductase	2.04	7.4e-16
PITA_22817	C4607979	5935	6621	-	Early light-induced protein	-3.57	0.0096
PITA_22828	C4608593	14480	18662	-	GDP-L-galactose phosphorylase	1.52	1.8e-23
PITA_22865	C4610749	1482	4281	+	Ras-related protein	1.07	0.0466
PITA_22877	C4611751	5415	8380	-	Flavin-containing monooxygenase	-2.89	5.3e-12
PITA_22913	C4614209	7069	8258	+	Plasma membrane intrinsic protein	3.58	5.4e-09
PITA_22927	C4614867	747	1760	-	Germin-like protein	-5.62	2.2e-06
PITA_22985	C4620195	4810	7044	-	Isoflavone reductase	-1.95	1.6e-95
PITA_23015	C4621569	10130	13500	+	Leucine Rich Repeat	5.4	0.0218
PITA_23026	C4622489	472	1373	-	UDP-glucuronic acid decarboxylase	1.41	1.2e-07
PITA_23039	C4623423	11805	13774	+	Adipocyte plasma membrane-associated protein-like	1.78	5.4e-05
PITA_23107	C4627223	16107	19728	+	Basic 7S	-2.71	4.7e-16
PITA_23120	C4628013	14896	15551	+	Thaumatin-like protein	-3.72	2.3e-113
PITA_23133	C4629207	16848	17903	+	Cysteine-rich receptor-like protein kinase	1.61	2.7e-127
PITA_23145	C4630069	5138	6173	-	Reductase-like	-1.28	4e-24
PITA_23168	C4631673	3699	8475	-	Aldehyde dehydrogenase family 2 member C4-like	-4.56	3.8e-23
PITA_23197	C4633571	457	3251	+	UDP-Glycosyltransferase	1.1	4.7e-05
PITA_23250	C4636875	7984	9823	-	Auxin-induced protein	4.85	4.4e-08
PITA_23265	C4637497	4912	5760	+	Plasma membrane intrinsic protein	1.41	6e-09
PITA_23275	C4638361	10946	12465	+	Actin	2.3	0.0239
PITA_23280	C4638515	5180	5762	+	LRR receptor-like serine threonine-protein kinase	3.48	0.0012
PITA_23314	C4641697	2936	4555	-	Cytochrome P450	1.8	1.4e-09
PITA_23316	C4641789	18938	20554	-	DCD	-1.31	0.0168
PITA_23324	C4642903	7384	8259	-	Cysteine proteinase inhibitor	-4.35	3e-31
PITA_23362	C4645787	15020	16315	+	Short-chain dehydrogenase reductase	1.69	7.6e-08
PITA_23367	C4645925	12683	14005	-	Glutathione S-transferase	-4.89	0.0006
PITA_23401	C4647593	14090	14981	-	Threonine dehydratase biosynthetic	-1.24	0.0096
PITA_23402	C4647607	20316	21018	+	Early light-induced protein	-4.75	2.4e-06
PITA_23459	scaffold139394	69119	72287	-	Zinc finger	2.03	0.0033
PITA_23467	scaffold139424	202426	205202	-	Transcription factor	-2.67	4.8e-156
PITA_23486	scaffold139520	127174	128739	+	Transferase activity, transferring hexosyl groups	-3.89	0.0043
PITA_23495	scaffold139567	201497	202631	-	E3 ubiquitin-protein ligase	-2.44	0.0352
PITA_23539	C4651307	13663	14249	+	Terpene synthase, C-terminal domain	2.53	0.0014
PITA_23571	C4653987	8120	11469	-	3-keto-dihydrosphingosine reductase	2.32	0.0014
PITA_23576	C4654247	4640	8128	-	Plant lipoxygenase	4.01	0.0028
PITA_23639	C4658923	19199	20651	+	Phosphoglucomutase	1.61	0.0001
PITA_23730	C4666103	2403	6857	+	UDP-glucoronosyl and UDP-glucosyl transferase	1.11	0.0008
PITA_23741	C4666801	8091	10092	+	Nodulin family	-3.2	4.8e-09
PITA_23757	C4667585	872	1696	-	Potato type II proteinase inhibitor family	-2.35	2.9e-15
PITA_23760	C4667851	2503	4784	+	Sugar transporter ERD6-like	2.56	4.6e-05
PITA_23765	C4667999	20348	21862	-	Plant-specific domain TIGR01615 family protein	2.31	1.4e-39
PITA_24017	C4685915	4909	11920	-	Amidase C869.01-like	2.26	0.0089
PITA_24021	C4686027	9767	12089	+	Auxin-induced protein	1.56	6.1e-43
PITA_24024	C4686097	1098	1768	+	Thaumatin-like protein	-3.67	0
PITA_24073	C4689675	7323	7980	-	Thaumatin-like protein	-3.97	0
PITA_24085	C4690527	14850	16957	+	Oxidoreductase, 2OG-Fe(II) oxygenase family protein	2.86	0.0332
PITA_24090	C4691053	6613	9380	+	Lysosomal Pro-X	1.79	3.6e-05
PITA_24128	C4693583	16501	19616	+	Protein PHLOEM PROTEIN 2-LIKE	1.42	1.7e-08
PITA_24155	C4695505	4827	6044	+	Glucan endo-1,3-beta-glucosidase	1.61	0.012
PITA_24199	C4697719	15117	17246	+	Glucose-methanol-choline (GMC) oxidoreductase family protein	-3.15	3.9e-23
PITA_24207	C4698269	1897	4026	+	Glucose-methanol-choline (GMC) oxidoreductase family protein	-3.11	1.9e-22
PITA_24233	C4700079	1118	3385	-	Clavaminate synthase-like protein	1.03	3.9e-26
PITA_24260	C4701533	21151	23258	+	GMC oxidoreductase	-3.44	6.2e-17
PITA_24319	C4705775	20780	22947	-	GDP-mannose 3,5-epimerase	1.43	1.6e-257
PITA_24323	C4705831	11109	12817	+	Alpha-galactosidase	1.24	0.0015
PITA_24349	C4707891	17738	18327	-	KDa class I heat shock	-1.35	4.9e-21
PITA_24411	C4711717	17726	18956	-	Glucan endo-1,3-beta-glucosidase	1.94	1.9e-05
PITA_24421	C4712455	3169	4777	-	Flavonoid 3'-monooxygenase-like	3.13	2.5e-12
PITA_24465	C4715081	10539	11335	-	Starch binding domain	6.1	6.2e-81
PITA_24467	C4715157	10574	11203	-	Aspartic proteinase	1.58	0.0013
PITA_24533	scaffold139800	2363	11981	-	Pyrophosphate--fructose 6-phosphate 1-phosphotransferase subunit	-1.32	0.0001
PITA_24564	scaffold139971	111558	200244	+	Acyl-coenzyme A oxidase	-1.21	0.0399
PITA_24604	scaffold140165	28903	35339	-	Metal-nicotianamine transporter	1.19	1.2e-20
PITA_24605	scaffold140165	140615	146185	+	Cytochrome P450	1.35	0.0273
PITA_24650	C4722749	3485	5038	-	UDP-Glycosyltransferase	-2.92	2.3e-07
PITA_24676	C4724597	17495	18512	-	FAD binding domain	-1.09	3.9e-24
PITA_24698	C4725749	22178	23434	+	Flavonol synthase flavanone 3-hydroxylase-like	3.99	1.4e-06
PITA_24726	C4727301	18591	19160	-	tRNA-specific adenosine deaminase	1.02	0.0015
PITA_24749	C4729203	3233	5857	-	NA	-2.6	5.2e-07
PITA_24794	C4733441	2951	4579	-	Cytochrome P450	1.91	5.2e-18
PITA_24809	C4734231	3359	8313	+	NA	-1.66	0.0056
PITA_24875	C4739811	12574	13369	+	NA	1.94	0.0087
PITA_24880	C4740179	2838	4294	-	Inactive purple acid phosphatase 27-like	2.72	1.1e-05
PITA_24902	C4741835	1639	3298	-	Mitogen-activated protein kinase kinase kinase	-1.8	0.007
PITA_24918	C4742579	12783	14043	+	Pollen Ole e 1 allergen and extensin	2.13	1.2e-10
PITA_24949	C4745153	4547	5120	+	Hsp20/alpha crystallin family	-2.89	6.1e-37
PITA_24955	C4745801	23796	25887	+	Dihydroflavonol4-reductase	-1.85	3e-15
PITA_24982	C4748001	14730	18349	-	Receptor-like protein kinase	-5.01	2.9e-57
PITA_25013	C4749979	23417	26050	-	Peroxidase	-2.07	7e-09
PITA_25066	C4753663	21614	24396	-	Prephenate dehydratase	1.23	2.1e-05
PITA_25072	C4754179	4536	6473	+	F-box protein	2.02	0.0005
PITA_25077	C4754771	13223	14892	+	Gibberellin 20 oxidase	-4.17	1.8e-44
PITA_25085	C4755167	14807	17601	-	Mannan endo-1,4-beta-mannosidase	2.64	0.0423
PITA_25099	C4755665	3954	5085	+	UDP-N-acetylenolpyruvoylglucosamine reductase, C-terminal domain	1.39	0.0012
PITA_25121	C4757387	7664	10611	-	Desiccation-related protein PCC13-62-like	-5.39	7.6e-16
PITA_25139	C4758605	2338	3505	+	Plasma membrane intrinsic protein	3.32	0.0438
PITA_25149	C4759625	12415	15975	-	Methylates caffeoyl-CoA to feruloyl-CoA and 5- hydroxyferuloyl-CoA to sinapoyl-CoA	3.56	7.7e-11
PITA_25153	C4759923	799	3527	+	Peroxidase	-2.16	5.9e-10
PITA_25169	C4760613	528	1305	+	Ribulose bisphosphate carboxylase small chain	1.99	0
PITA_25181	C4761381	21412	23134	-	Polyubiquitin	-1.04	7.6e-35
PITA_25193	C4762249	1654	2309	-	Thaumatin-like protein	-3.33	1.1e-279
PITA_25205	C4763493	14848	16344	-	RING-H2 finger protein	-1.16	8.5e-06
PITA_25217	C4764225	16310	19789	-	Chaperone protein	-2.5	0.0116
PITA_25220	C4764465	1869	3632	-	Quinone-oxidoreductase homolog, chloroplastic-like	-2.95	2.7e-137
PITA_25228	C4765297	10598	13677	+	Glycosyl hydrolase family 1	-7.79	1.6e-07
PITA_25294	C4770285	13488	14228	+	Histone H1	1.94	0.0453
PITA_25295	C4770303	9796	12587	-	Germin-like protein	2.7	5.8e-10
PITA_25346	C4773689	10827	12044	-	Glucan endo-1,3-beta-glucosidase	1.87	0.0046
PITA_25355	C4774335	20248	20897	-	Pathogenesis-related protein Bet v I family	-4.87	1.2e-14
PITA_25375	C4775457	16414	19551	+	Glycosyl hydrolase family 1	-7.58	1.5e-06
PITA_25390	C4776565	19056	20604	+	O-methyltransferase	-1.16	7.8e-08
PITA_25403	C4777913	16999	18246	+	Lipase class 3 family protein	-3.2	2.6e-07
PITA_25423	C4778973	19764	21380	-	Glyoxal or galactose oxidase	-6.53	0.0017
PITA_25427	C4779227	27372	28191	+	Glycine dehydrogenase decarboxylating	1.92	3.6e-13
PITA_25433	C4779661	26999	28078	+	Beta-glucosidase	-6.65	2.2e-05
PITA_25444	C4780409	23795	25750	+	LETM1 and EF-hand domain-containing protein 1, mitochondrial-like	-1.8	8.4e-08
PITA_25451	C4780823	14789	23202	-	UDP-Glycosyltransferase	1.26	0.0032
PITA_25551	C4787925	546	1416	-	Protein PLANT CADMIUM RESISTANCE	-2.14	6.9e-49
PITA_25590	scaffold140334	120950	121732	-	Oxidoreductase	1.38	1.7e-09
PITA_25618	scaffold140460	24862	26607	-	Plasma membrane intrinsic protein	3.28	0.0426
PITA_25629	scaffold140495	60345	61906	+	Serine threonine-protein kinase	-4.23	0.0087
PITA_25644	C4788655	2862	4574	-	Protochlorophyllide reductase	2.04	5.9e-15
PITA_25647	C4788895	22256	23131	-	Cysteine proteinase inhibitor	-4.23	1.2e-32
PITA_25739	C4796147	19007	20988	-	Anthocyanidin	2.44	0.0045
PITA_25780	C4799649	18348	19375	-	TIFY 10A-like	-1.84	0.0296
PITA_25840	C4803099	18623	21159	-	Protein TRANSPARENT TESTA	1.68	2.9e-36
PITA_25861	C4805009	18684	23465	+	NA	-3.44	5.4e-38
PITA_25925	C4810589	25760	26304	-	Wound-induced protein	-1.09	1e-130
PITA_25928	C4810787	27770	28468	+	Early light-induced protein	-1.9	6.2e-07
PITA_25931	C4810919	21237	21999	+	Chaperone protein DnaJ	2.37	4.8e-78
PITA_25948	C4812421	20982	21813	-	Heavy metal-associated domain containing protein, expressed	-5.4	8.9e-09
PITA_26029	C4818479	22731	26100	+	NA	1.8	0.0036
PITA_26058	C4820147	12893	16475	+	P21-Rho-binding domain	1.8	0.0031
PITA_26074	C4821271	26448	27434	+	2OG-Fe(II) oxygenase superfamily	3.05	0.0169
PITA_26075	C4821335	25887	26542	+	Thaumatin-like protein	-4.03	5.9e-128
PITA_26102	C4823315	18160	21129	-	Glutathione peroxidase	-1.01	9.3e-59
PITA_26124	C4825173	10334	11158	-	Potato type II proteinase inhibitor family	-2.47	9.3e-17
PITA_26140	C4826185	8723	9601	+	Histone H1	2.06	0
PITA_26206	C4831007	18309	19177	-	Starch binding domain	2.41	1.9e-36
PITA_26213	C4832101	13902	14982	-	NA	-1.79	0.0187
PITA_26215	C4832289	7024	8168	-	Glucan endo-1,3-beta-glucosidase	-1.14	1.8e-19
PITA_26228	C4832919	19245	20557	-	Peroxidase	-1.08	0.0386
PITA_26241	C4833889	3901	14254	-	Ribosomal L40e family	-3.57	0.0017
PITA_26252	C4834417	5881	11845	-	Cellulose synthase	3.15	0.0152
PITA_26314	C4839409	11239	12230	-	Short-chain dehydrogenase reductase	4.06	1.6e-06
PITA_26365	C4843487	3483	5077	-	Transferase activity, transferring hexosyl groups	-6.06	0.0089
PITA_26385	C4844559	18644	22660	-	Chlorophyll A-B binding protein	2.06	1.7e-226
PITA_26414	C4847105	9164	12111	+	Terpene synthase, C-terminal domain	2.01	0.0242
PITA_26415	C4847263	23552	24942	-	1-aminocyclopropane-1-carboxylate oxidase	-3.45	2.3e-57
PITA_26490	C4851117	4490	7235	+	Peptidase inhibitor I9	2.75	5.2e-05
PITA_26540	C4854797	23993	26435	+	12-oxophytodienoate reductase	-4.77	0.0341
PITA_26553	C4855395	18057	19460	+	Cell division cycle protein 48	-1.42	9.1e-08
PITA_26577	C4857005	10667	15062	+	Protein notum homolog	2.28	1.2e-17
PITA_26679	C4859465	3132	4131	+	Expansin	4.51	1.5e-17
PITA_26706	C4861285	32349	33742	-	NA	1.14	0.0418
PITA_26721	C4862977	23982	25126	+	Glucan endo-1,3-beta-glucosidase	-1.24	2.5e-09
PITA_26763	C4865771	32624	33592	+	Transcription factor	-4.28	4.6e-62
PITA_26800	C4868155	12993	13948	+	Acid phosphatase	1.82	0.0053
PITA_26810	C4868995	15443	18576	+	Glycosyl hydrolase family 1	-7.74	3.4e-07
PITA_26814	C4869241	11466	12136	+	Thaumatin-like protein	-3.64	0
PITA_26847	C4870489	2182	4435	+	Germin-like protein	-8.88	4.6e-36
PITA_26877	C4872451	7376	8815	+	GDSL esterase lipase	2.46	2.4e-58
PITA_26878	C4872451	26225	27482	+	GDSL esterase lipase	2.38	2e-24
PITA_26901	C4873903	22245	24168	-	RING-H2 finger protein	1.52	0.0016
PITA_26916	C4874467	27321	28210	+	Thaumatin-like protein	-2.54	3.6e-102
PITA_26924	C4875171	23713	26104	-	NA	1.18	3.8e-17
PITA_26928	C4875323	360	1272	+	Receptor-like protein	4.71	0.003
PITA_26933	C4875653	29390	31242	+	Indole-3-acetate O-methyltransferase 1-like	-1.06	1.4e-14
PITA_26955	C4877153	14313	15994	-	Leucine-rich repeat receptor-like protein kinase	1.69	2.6e-06
PITA_26979	C4878679	28118	29248	+	Serine threonine-protein kinase	-2.28	3e-41
PITA_27012	scaffold2622	49703	51646	+	Transcription factor	-1.07	1.9e-08
PITA_27023	scaffold2652	61418	63756	-	RING-H2 finger protein	2.31	0.0003
PITA_27032	scaffold2689	18524	22173	-	Serine carboxypeptidase-like	1.11	2.1e-06
PITA_27036	scaffold2707	439150	443188	-	Polysaccharide biosynthesis protein	1.52	1.2e-150
PITA_27063	scaffold2760	174506	176939	-	Fatty acyl-CoA reductase	2.12	2.8e-26
PITA_27094	scaffold2875	186480	188180	-	Cytochrome P450	3.82	2.6e-06
PITA_27210	scaffold3323	179328	183122	-	(S)-2-hydroxy-acid oxidase	1.69	5.4e-07
PITA_27218	scaffold3349	188638	191414	+	Cysteine-rich receptor-like protein kinase	1.95	1.9e-07
PITA_27237	scaffold3399	96862	98812	-	Heat shock protein	-2.01	1.9e-38
PITA_27282	scaffold3506	303733	306573	-	N-acetyltransferase B complex (NatB) non catalytic subunit	-4.58	1.2e-132
PITA_27301	scaffold3549	13108	15770	-	Pentatricopeptide repeat-containing protein	1.22	3.2e-05
PITA_27330	scaffold3586	255626	257008	+	NA	1.86	7.7e-09
PITA_27354	scaffold3653	9528	10940	-	LRR receptor-like serine threonine-protein kinase	1.48	3.8e-10
PITA_27385	scaffold3746	145932	148352	-	Lignin degradation and detoxification of lignin-derived products (By similarity)	-2.17	0.0001
PITA_27408	scaffold3859	160394	163646	+	NA	2.72	0.0188
PITA_27523	C4887399	5422	9526	+	Plant lipoxygenase	-1.96	0.0022
PITA_27524	C4887399	23901	28314	+	Plant lipoxygenase	-2.12	0.0005
PITA_27541	scaffold140965	27170	28973	-	Eukaryotic peptide chain release factor subunit	-1.95	0
PITA_27597	scaffold141191	37201	37844	-	Thaumatin-like protein	-3.29	0
PITA_27620	scaffold141288	71426	72598	-	Quinone-oxidoreductase homolog, chloroplastic-like	-1.84	3.5e-09
PITA_27657	C4890275	11898	17649	+	NmrA-like family	2.57	3e-31
PITA_27674	C4891359	17470	20342	+	Transcription factor	-2.98	6.9e-24
PITA_27694	C4893155	29108	33088	-	Receptor like protein kinase	-1.45	7.6e-06
PITA_27803	C4900669	4162	9604	+	Serine carboxypeptidase-like	-1.48	4e-60
PITA_27810	C4900957	27772	29949	-	Patatin group	-2.03	0.0198
PITA_27845	C4902775	3481	5075	-	Transferase activity, transferring hexosyl groups	-3.76	0.0196
PITA_27868	C4903935	36606	37747	-	Glucan endo-1,3-beta-glucosidase	-1.2	0.0003
PITA_27899	C4905793	6605	8258	+	Transcription	1.01	3.2e-08
PITA_27925	C4907243	6048	8345	+	Receptor-like protein kinase	3.52	0.0124
PITA_27993	C4911859	19175	27877	+	Amino acid	-3.22	4.3e-07
PITA_28001	C4912471	21399	25744	+	Glycine dehydrogenase decarboxylating	2.1	1.9e-84
PITA_28009	C4913111	16249	17204	-	Cysteine-rich receptor-like protein kinase	4.32	3e-05
PITA_28012	C4913259	16735	18108	-	NAD dependent epimerase dehydratase family protein	-3.01	2.9e-11
PITA_28044	C4915429	8116	11645	+	Sodium calcium exchanger family protein	-2.01	0.0154
PITA_28077	C4917767	25751	28116	+	CASP-like protein	3.34	0.0108
PITA_28085	C4918377	2299	34793	-	Beta-1,3-galactosyltransferase	-1.62	0.0099
PITA_28156	C4924133	38330	39026	-	2-aminoethanethiol	-4.92	0.0095
PITA_28162	C4924501	16162	19782	+	Early-responsive to dehydration 4	1.05	1.9e-26
PITA_28171	C4925231	5983	10086	+	Plant lipoxygenase	4.33	0.0003
PITA_28188	C4925941	30439	31388	-	Plasma membrane intrinsic protein	3.82	0.0059
PITA_28212	C4927153	36126	39958	-	RNA recognition motif	-1.19	1e-07
PITA_28222	C4927621	10904	12577	+	Phosphoglycerate mutase	1.39	6.4e-05
PITA_28224	C4927697	17498	19605	-	Glucose-methanol-choline (GMC) oxidoreductase family protein	-3.43	2.2e-16
PITA_28225	C4927697	38350	40479	-	Glucose-methanol-choline (GMC) oxidoreductase family protein	-3.05	1.1e-21
PITA_28234	C4928393	24111	36431	+	CTP synthase	-1.19	0.0134
PITA_28264	C4930001	26145	28786	+	GDSL esterase lipase	3.16	3.6e-18
PITA_28277	C4930621	8732	9502	+	MTERF	1.02	6.3e-05
PITA_28324	C4933033	12666	14627	+	Short chain dehydrogenase	1.94	4.7e-81
PITA_28379	C4936121	39740	40309	+	Coenzyme Q-binding protein COQ10 homolog	-2.11	0.0002
PITA_28381	C4936371	39401	41113	+	Protochlorophyllide reductase	1.97	1.9e-13
PITA_28474	C4941625	28796	30264	+	Nucleotide-diphospho-sugar transferase	1.46	6.4e-06
PITA_28491	C4942849	29045	30552	+	TIFY 10A-like	-1.22	0.0002
PITA_28522	C4945353	2161	4328	+	Peroxidase	-2.04	0.0222
PITA_28529	C4945935	29244	34507	-	DEAD-box ATP-dependent RNA helicase	1.82	0.0477
PITA_28533	C4946305	22930	25015	+	TIFY 6B-like	1.19	2.4e-07
PITA_28575	C4950209	40077	41180	+	NA	3.67	7.9e-08
PITA_28590	C4951063	32693	33574	+	Sigma factor sigB regulation protein	3.21	1.5e-08
PITA_28593	C4951149	28907	33010	+	Plant lipoxygenase	5.05	0.0002
PITA_28602	C4951905	36382	37742	+	Phospholipase C	2.69	0.0126
PITA_28603	C4951909	16358	19483	+	Glycosyl hydrolase family 1	-9.28	9.8e-09
PITA_28766	C4956573	20225	21414	-	Xyloglucan	2.64	5.2e-17
PITA_28785	C4958177	8491	12673	-	GDP-L-galactose phosphorylase	1.45	2.9e-20
PITA_28800	C4959099	11500	12155	+	Thaumatin-like protein	-3.35	0
PITA_28817	C4960049	15012	17685	+	Transporter	2.94	1.4e-11
PITA_28851	C4962287	8820	9555	+	Zinc finger	1.15	3.1e-06
PITA_28866	C4963127	42105	44687	-	Heat Shock Protein	-1.9	0.0494
PITA_28928	C4967093	11719	18236	+	ABC transporter I family member	2.62	0.0367
PITA_28934	C4967375	6345	7365	-	Histone H1	1.57	0.0233
PITA_28972	C4969865	16629	19711	-	Glycosyl hydrolase family 1	-7.81	3.6e-11
PITA_28973	C4969865	43756	46709	-	Glycosyl hydrolase family 1	-7.78	9.1e-08
PITA_28975	C4969921	36017	36976	-	Maternal effect embryo arrest 59	3.44	0
PITA_28977	C4970163	15894	16470	-	KDa class I heat shock	-2.36	0
PITA_28997	C4971637	11161	11859	-	Early light-induced protein	-1.2	6.8e-15
PITA_29001	C4971875	25137	26919	-	Flavonoid	1.25	3.1e-26
PITA_29016	C4972943	13762	32212	+	Pyruvate kinase	-2.15	0.0289
PITA_29021	C4973227	5764	8025	-	Oxidoreductase, 2OG-Fe(II) oxygenase family protein	-2.75	2.7e-21
PITA_29022	C4973625	43994	45223	+	Glucan endo-1,3-beta-glucosidase	2.18	3.4e-05
PITA_29066	C4977295	2677	3732	+	NA	1.53	0.0007
PITA_29089	C4978753	31316	32331	-	Cytochrome P450 71A1-like	-1.23	3.3e-05
PITA_29100	C4979369	12446	14626	+	Glutathione	-5.42	7.9e-07
PITA_29108	C4980059	14867	17761	-	Desiccation-related protein PCC13-62-like	-5.59	0.0005
PITA_29129	C4981379	13552	14990	-	Jasmonate	1.04	7.4e-12
PITA_29154	C4982973	40073	42574	-	Bidirectional sugar transporter	-1.32	0.0109
PITA_29177	C4984287	12016	12961	+	NA	1.49	2.4e-30
PITA_29189	C4985097	40054	42829	+	Senescence-associated protein	1.2	1.4e-07
PITA_29197	C4985829	3158	5250	-	CASP-like protein	3.5	2.4e-10
PITA_29212	C4986645	23177	29141	-	Cellulose synthase	3.06	0.0155
PITA_29231	C4987957	30334	31183	-	Universal stress protein	3.36	7.4e-90
PITA_29268	C4990231	27583	39388	-	NA	2.47	0.0022
PITA_29306	C4992551	7753	11255	+	Plant lipoxygenase	1.09	0.0003
PITA_29371	C4996311	16698	18208	+	Phosphotransfer protein	4.16	2.1e-16
PITA_29399	C4997525	44969	46020	-	Ribonuclease	-2.45	4.1e-08
PITA_29446	C4999719	28389	31749	-	Disease resistance protein	-2.64	0.0009
PITA_29455	C5000143	194	4401	+	Axial regulator	2.64	1.9e-06
PITA_29492	C5002459	35735	36884	-	UDP-Glycosyltransferase	2.28	3e-08
PITA_29510	C5003701	36378	37974	-	Pectate lyase	2.12	0.0028
PITA_29564	C5008365	1158	2501	+	DsRNA-binding protein	1.37	0.0048
PITA_29600	C5010873	44770	46291	+	NA	2.41	0.0002
PITA_29640	C5012767	35603	38628	+	Cysteine synthase	1.38	2.8e-45
PITA_29664	scaffold141787	43573	45082	-	Myb-related protein	-3.16	0.04
PITA_29693	scaffold141918	10518	75824	-	Glycine cleavage system H protein	2.4	2.5e-14
PITA_29707	scaffold141984	618	5572	-	NA	-1.67	0.007
PITA_29733	C5013545	23684	25965	+	Sugar transporter ERD6-like	2.43	0.0001
PITA_29755	C5015045	8359	9613	-	Homeobox protein	1.68	0.0137
PITA_29807	C5017403	35024	36800	-	NA	-1.08	1.3e-14
PITA_29836	C5019091	811	2282	+	Cysteine-rich receptor-like protein kinase	3.29	4.9e-28
PITA_29838	C5019091	39378	44205	+	Cysteine-rich receptor-like protein kinase	3.26	5.1e-06
PITA_29878	C5020389	45280	46973	+	NA	1.68	5.8e-90
PITA_29882	C5020591	38597	39862	+	Phosphoglycerate kinase	-2.94	0.0008
PITA_29887	C5020783	50431	51443	+	Chitinase	3.72	3.6e-27
PITA_29940	C5022603	36469	37338	+	Heat Shock Protein	-1.01	2.1e-13
PITA_29955	C5023203	51892	54474	-	Heat Shock Protein	-1.54	0.0186
PITA_29969	C5024145	42635	46677	+	Translation initiation factor	1.57	3.2e-28
PITA_30013	C5026817	6353	9542	+	Homeobox-leucine zipper protein	1.43	3.8e-28
PITA_30069	C5029741	51111	52910	-	Acid-thiol ligase activity	-4.83	1.9e-36
PITA_30070	C5029849	3869	4840	+	Heat Shock Protein	-4.95	0.0474
PITA_30116	C5031643	8991	10006	+	Photosystem I reaction center subunit XI	2.49	0
PITA_30122	C5031887	22831	27887	+	Serine carboxypeptidase-like	1.99	6.8e-05
PITA_30140	C5032847	4672	6823	+	Glucose-methanol-choline (GMC) oxidoreductase family protein	-6.4	3.3e-164
PITA_30175	C5034829	2504	4168	-	Cytochrome P450	3.42	1.1e-15
PITA_30233	C5038051	55666	58086	+	Purple acid phosphatase	-3.12	4.1e-29
PITA_30241	C5038203	2408	3440	+	NA	1.09	1e-12
PITA_30266	C5039737	20772	22511	+	Pectate lyase	3.28	0.0112
PITA_30271	C5039935	24112	32799	-	NA	1.63	1.7e-16
PITA_30329	C5042787	13701	17434	-	NA	2.28	2.1e-06
PITA_30332	C5043015	15831	21742	-	Phospho-2-dehydro-3-deoxyheptonate aldolase	-1.14	1.8e-57
PITA_30348	C5043473	26884	29456	-	Peroxidase	-1.95	9.3e-20
PITA_30412	C5047191	54320	56651	+	Nitrite reductase (nad(p)h) small subunit	1.18	5.9e-20
PITA_30433	C5048879	6465	8093	+	Cytochrome P450	1.67	0.0028
PITA_30435	C5049137	50467	51517	+	Chitinase	3.69	4e-50
PITA_30512	C5053829	32280	34216	-	Protein PLANT CADMIUM RESISTANCE	-4.71	4e-06
PITA_30569	C5057115	10722	15842	-	MLO-like protein	1.27	2.2e-08
PITA_30588	C5057855	43604	44318	-	ADP-ribosylation factor GTPase-activating protein	3.11	1.2e-96
PITA_30602	C5058673	14588	15161	-	Hsp20/alpha crystallin family	-2.9	5e-37
PITA_30605	C5058807	22840	23469	-	Alpha,alpha-trehalose-phosphate synthase UDP-forming	-1.78	0.0062
PITA_30618	C5059507	914	3986	-	Cysteine-rich receptor-like protein kinase	4.36	0.0275
PITA_30718	scaffold142251	84406	87577	+	Scarecrow-like protein	1.38	2.2e-07
PITA_30732	scaffold142341	59274	64164	-	DUF231	-1.88	2.1e-08
PITA_30750	scaffold142392	11254	13603	-	Transporter	2.4	6.8e-22
PITA_30770	scaffold125628	5300	6853	+	UDP-Glycosyltransferase	-3.17	0.0017
PITA_30781	scaffold125676	28409	31769	-	Disease resistance protein	-3.75	2.1e-08
PITA_30797	scaffold125742	82838	84176	-	Xyloglucan endotransglucosylase hydrolase protein	4.16	5.5e-58
PITA_30798	scaffold125748	19042	19631	+	KDa class I heat shock	-1.35	6e-15
PITA_30824	scaffold125863	31613	32591	-	Cytidine deaminase	1.02	9.7e-12
PITA_30861	scaffold142624	132825	135350	-	LRR receptor-like serine threonine-protein kinase FEI	-2.58	8.8e-21
PITA_30865	scaffold142634	11061	12641	+	3-ketoacyl-coenzyme A synthase	-1.16	8.2e-16
PITA_30884	scaffold142702	171664	172580	-	Glutathione s-transferase	1.2	1.4e-07
PITA_30891	scaffold142744	156710	162165	+	Mannan endo-1,4-beta-mannosidase	3.85	0.0478
PITA_30894	scaffold142756	25944	27640	-	Cytochrome P450	2.99	1.1e-81
PITA_30952	scaffold143047	39098	40721	+	Cytochrome P450	2.12	5.4e-13
PITA_30959	scaffold143107	32376	33130	+	TPR/MLP1/MLP2-like protein	-1.9	4.2e-12
PITA_30974	scaffold143170	34785	35459	+	Early light-induced protein	-3.73	0.0005
PITA_30987	scaffold143248	20310	23626	-	Serine carboxypeptidase S28	2.34	1.9e-09
PITA_31007	scaffold143391	162231	164702	-	Pectate lyase	4.82	0.0127
PITA_31015	scaffold143417	31468	32828	-	Myb-like DNA-binding domain containing protein	3.43	5.9e-05
PITA_31040	scaffold143482	63994	65670	+	Inositol transporter	-1.43	9.4e-41
PITA_31053	scaffold143540	5035	8194	+	Peroxidase	3.15	2e-08
PITA_31090	scaffold143718	11862	12517	+	Thaumatin-like protein	-2.76	2.1e-79
PITA_31091	scaffold143721	1798	3312	-	1-aminocyclopropane-1-carboxylate oxidase	-3.39	1.1e-28
PITA_31173	scaffold144141	35830	37640	-	Quinone-oxidoreductase homolog, chloroplastic-like	-4.68	0.0022
PITA_31174	scaffold144147	35157	38981	-	31 kDa ribonucleoprotein	1.58	4.8e-114
PITA_31188	scaffold144228	18163	20873	+	Transcription factor	-1.73	0.0008
PITA_31203	scaffold144351	7456	8245	-	Carboxylesterase	1.8	0.0114
PITA_31225	scaffold144491	75154	76664	-	BAHD family acyltransferase	1.07	9.4e-05
PITA_31228	scaffold144512	44728	49444	+	Tubulin beta chain	1.06	0.0081
PITA_31233	scaffold144548	41608	43139	+	Hydroquinone	3.29	4.9e-07
PITA_31339	super2793	8403	9239	+	Plasma membrane intrinsic protein	1.48	0.0234
PITA_31459	super2870	391001	392585	+	Adenosine monophosphate deaminase	1.28	8.8e-14
PITA_31460	super2870	423570	425154	+	Adenosine monophosphate deaminase	1.31	1e-13
PITA_31477	super2877	509523	525338	+	Aminotransferase	1.47	2.2e-14
PITA_31496	super2887	780796	782260	+	Alanyl-tRNA synthetase	1.52	1.1e-09
PITA_31504	super2892	1012827	1015760	-	(S)-2-hydroxy-acid oxidase	1.39	3.3e-05
PITA_31526	scaffold169705	41601	43238	+	UDP-Glycosyltransferase	1.55	0.0029
PITA_31528	scaffold169705	128076	129164	-	NA	1.4	0.0238
PITA_31567	scaffold169932	10511	14661	-	Heat Shock Protein	-1.41	6.1e-18
PITA_31596	scaffold170082	91243	91809	+	NA	-1.37	7.4e-22
PITA_31603	scaffold170118	43599	45736	+	S-adenosyl-L-methionine carboxyl methyltransferase family protein	4.94	0.0198
PITA_31618	scaffold128448	60854	61568	-	ADP-ribosylation factor GTPase-activating protein	3.21	1.8e-104
PITA_31637	scaffold128535	47984	49102	+	PsbP domain-containing protein 3	1.57	1.8e-30
PITA_31726	scaffold170260	12810	16621	-	Phytoene synthase	1.49	1.9e-21
PITA_31740	scaffold170311	25944	28168	+	BAHD acyltransferase	-3.76	2.5e-18
PITA_31764	scaffold170421	30260	31091	+	Thioredoxin	-1.64	3.8e-11
PITA_31775	scaffold170464	167422	170575	-	Serine threonine-protein kinase	1.08	0.0436
PITA_31784	scaffold170506	90280	91959	-	2-oxoacid-dependent dioxygenase	3.53	1e-05
PITA_31796	scaffold170578	8099	8804	-	Early light-induced protein	-1.95	9e-67
PITA_31820	scaffold170725	98377	105088	+	Transketolase, thiamine diphosphate binding domain	-1.86	0.0057
PITA_31835	scaffold170770	40284	43984	+	CRAL TRIO domain	1.97	2.1e-09
PITA_31848	scaffold170876	116775	118514	+	NA	2.69	0.0028
PITA_31877	scaffold171036	39825	43016	+	Cysteine-rich receptor-like protein kinase	2.32	1e-07
PITA_31881	scaffold171049	76383	77206	+	Nodulin-like	2.66	0.0131
PITA_31885	scaffold171065	14195	16222	-	Auxin-induced protein	-4.84	1.7e-26
PITA_31888	scaffold171088	43922	47440	+	Cytokinin	2.33	3.3e-11
PITA_31942	scaffold171404	1777	2712	-	Zinc transporter	1.83	8.4e-08
PITA_31948	scaffold171412	172210	175407	+	Amine oxidase	-1.24	0.0005
PITA_31992	scaffold171652	54026	55722	+	Cytochrome P450	1.69	0.0015
PITA_32007	scaffold171725	8496	9318	-	Domain of unknown function (DUF3598)	1.1	1.4e-58
PITA_32008	scaffold171726	12902	13703	+	NA	2.41	0.0185
PITA_32016	scaffold171760	4413	5283	-	MLP-like protein	2.84	4.1e-60
PITA_32018	scaffold171772	42931	44271	-	Receptor-like protein kinase	-3.15	0.048
PITA_32067	scaffold172109	177339	178852	+	Plant lipoxygenase	-3.32	1.5e-22
PITA_32077	scaffold172156	31830	32506	+	Thaumatin-like protein	-3.7	5.2e-149
PITA_32084	scaffold172202	143295	144459	-	Glycosyl hydrolases family 17	2.45	3.9e-24
PITA_32139	scaffold172539	112020	113693	-	NA	-3.23	1.6e-05
PITA_32177	scaffold172791	11934	12748	-	Terpene synthase, N-terminal domain	1.68	5.4e-05
PITA_32202	scaffold172935	35374	41852	+	Arabinogalactan protein	2.1	5.2e-05
PITA_32249	scaffold173263	16814	19494	-	Alcohol dehydrogenase	2.15	4.8e-08
PITA_32256	scaffold173305	43510	44531	+	Germin-like protein	-4.13	0.0236
PITA_32326	scaffold173578	39002	40496	+	Ras-related protein	1.45	0.0321
PITA_32332	scaffold173604	234447	237408	+	Cbl-interacting protein kinase	1.38	0.01
PITA_32352	scaffold173687	19184	20324	+	Xyloglucan endotransglucosylase hydrolase protein	1.55	0.0064
PITA_32356	scaffold173717	49437	56854	+	Putative small multi-drug export protein	1.85	8.8e-05
PITA_32370	scaffold173782	185050	189343	+	Multicopper oxidase	-2.02	0.0217
PITA_32381	scaffold173837	67609	73789	-	NA	1.41	0.0396
PITA_32444	scaffold174145	21013	25808	-	CCT motif	1.19	1.5e-32
PITA_32503	scaffold174375	58539	59321	+	Ribulose bisphosphate carboxylase small chain	1.81	0
PITA_32508	scaffold174380	87439	89854	-	NA	-1.18	0.0064
PITA_32510	scaffold174392	14296	15185	+	Thaumatin-like protein	-2.21	1.5e-50
PITA_32522	scaffold174437	90199	93585	-	Flavin-containing monooxygenase	-3.74	9.5e-06
PITA_32552	scaffold128922	50893	52203	+	Lysine histidine	2.67	0.0317
PITA_32597	scaffold129155	269431	275593	-	Respiratory burst oxidase	1.74	0.05
PITA_32631	scaffold174597	28925	29563	-	Early light-induced protein	-1.06	2e-11
PITA_32635	scaffold174638	129111	129825	+	C2 domain	3.26	3.4e-60
PITA_32708	scaffold175048	27443	28695	-	NA	1.3	0.0062
PITA_32780	scaffold175441	46175	47099	-	SPOC domain	1.3	2.9e-27
PITA_32809	super2903	672511	673680	+	Agenet domain-containing protein	2	2.9e-05
PITA_32825	super2910	226509	247562	-	NA	1.46	7.1e-15
PITA_32832	super2914	116085	149467	-	Isochorismatase family	1.58	0.0301
PITA_32850	super2918	1093737	1094849	+	Ribonuclease	4.72	1.8e-15
PITA_32876	super2925	58179	60841	+	Dormancy auxin associated	1.09	5.3e-44
PITA_32884	super2931	30806	52646	-	NA	2.63	0.0166
PITA_32913	super2949	44020	125111	+	Chloroplast unusual positioning	1.23	0.0174
PITA_32945	super2958	314932	325238	-	Transketolase	1.46	4.9e-99
PITA_32961	super2969	7190	8839	-	Cytochrome P450	1.87	1.7e-16
PITA_32962	super2969	17366	19015	-	Cytochrome P450	1.8	1.4e-07
PITA_32964	super2970	366067	374410	+	Pleiotropic drug resistance protein	-3.55	4.7e-29
PITA_32965	super2970	445798	454156	+	Pleiotropic drug resistance protein	-3.29	7.1e-18
PITA_33124	super3018	80727	87198	-	Purple acid phosphatase	-1.52	1.7e-21
PITA_33127	super3020	42035	43703	-	Metal ion binding protein	1.61	8.7e-12
PITA_33128	super3020	119310	120978	-	Metal ion binding protein	1.54	4.5e-11
PITA_33142	super3031	683190	688219	+	Boron transporter	-2.02	5.3e-08
PITA_33178	scaffold144646	56534	57145	+	Cellulose synthase	3.62	4.3e-06
PITA_33194	scaffold144773	106226	108213	+	Auxin-induced protein	-4.31	1.8e-61
PITA_33198	scaffold144801	200981	202684	+	Auxin-induced protein	-4.55	2.4e-51
PITA_33284	scaffold145166	58455	59347	-	Methyltransferase domain	-1.85	1.1e-118
PITA_33335	scaffold145344	58453	75687	+	Retrotransposon protein	2.39	0.0004
PITA_33341	scaffold145371	4659	6034	-	Galactinol synthase	-2.04	2.5e-07
PITA_33386	scaffold145590	59219	62382	+	NAC domain-containing protein	-2	4.4e-141
PITA_33404	scaffold145694	199740	210514	-	NA	-1.65	2.5e-11
PITA_33414	scaffold145757	95305	96418	-	Cysteine-rich receptor-like protein kinase	-1.62	0.0015
PITA_33462	scaffold145991	15262	17124	+	AMP-binding enzyme	-1.14	3.1e-85
PITA_33463	scaffold145991	32181	32783	+	AMP-binding enzyme	-1.53	7.3e-46
PITA_33496	scaffold146118	22720	23748	+	Chitinase	-1.99	8.1e-30
PITA_33501	scaffold146129	63893	66264	+	Pentatricopeptide repeat-containing protein	1.49	0.045
PITA_33514	scaffold146212	86546	88819	-	Disease resistance protein	-3.15	0.036
PITA_33528	scaffold146297	105909	115340	+	Calmodulin binding protein	1.71	0.0066
PITA_33600	scaffold146666	37446	39071	+	Dormancy auxin associated	1.92	1.9e-78
PITA_33622	scaffold146769	69812	71167	-	Phosphoglycerate	-1.18	4.2e-43
PITA_33653	scaffold146990	40537	44799	-	Serine-glyoxylate	2.83	0
PITA_33741	scaffold147368	106691	111274	-	3-ketoacyl-coenzyme A synthase	3.22	8e-12
PITA_33745	scaffold147375	27460	29077	+	Anthocyanidin reductase	2.55	4.7e-25
PITA_33804	scaffold147606	32560	39896	-	Pleiotropic drug resistance	-1.87	1.4e-05
PITA_33843	scaffold147836	18922	21641	-	Heat Shock Protein	-1.62	2.3e-66
PITA_33892	scaffold126418	33456	34157	-	Amino acid	1.81	0.0413
PITA_33921	scaffold126579	13503	14948	+	5'-nucleotidase SurE-like	-1.41	0.0345
PITA_33997	scaffold148127	120014	120638	+	Pathogenesis-related protein Bet v I family	-4.18	0.0193
PITA_34033	scaffold148332	195080	197278	+	CASP-like protein	3.61	3e-41
PITA_34062	scaffold148528	64883	66950	-	Glutathione peroxidase	-1.91	1.3e-153
PITA_34074	scaffold148575	34108	34806	+	Early light-induced protein	-1.23	2.1e-15
PITA_34093	scaffold148696	29863	31206	-	Myb-like DNA-binding domain containing protein	3.86	4.3e-07
PITA_34106	scaffold148731	56680	58243	+	Phosphatase	-4.37	1.9e-30
PITA_34115	scaffold148766	281540	284019	-	NA	4.23	3.4e-07
PITA_34169	scaffold149008	2115	3020	-	Cbl-interacting protein kinase	1.1	0.022
PITA_34216	scaffold149219	95208	96115	+	KDa class VI heat shock	-3.67	1.7e-18
PITA_34231	scaffold149301	161728	162522	+	Glycosyl hydrolase family 71	-1.62	2.3e-10
PITA_34245	scaffold149381	91127	92749	+	Mannose-1-phosphate guanylyltransferase	1.23	2.1e-05
PITA_34284	scaffold149653	145093	151272	-	Response regulator	1.07	2.1e-15
PITA_34309	scaffold149825	63361	64058	+	Early light-induced protein	-3.53	1.8e-26
PITA_34337	scaffold149998	40064	42120	-	Glucose-methanol-choline (GMC) oxidoreductase family protein	-3.55	1.4e-09
PITA_34344	scaffold150043	51749	53107	-	Serine threonine-protein kinase	-2.5	2.1e-29
PITA_34377	scaffold150179	182184	185204	-	NA	-1.57	5.2e-08
PITA_34380	scaffold150182	130646	132377	+	RING-H2 finger protein	-2.27	0.0168
PITA_34415	scaffold150318	11598	17249	-	Phospho-2-dehydro-3-deoxyheptonate aldolase	1.02	0.0057
PITA_34436	scaffold150379	54058	55570	+	Jasmonate-zim-domain protein 1	-3.71	1.8e-06
PITA_34438	scaffold150379	138591	140104	+	Jasmonate-zim-domain protein 1	-4.52	1.6e-07
PITA_34451	scaffold150477	55626	56149	+	Transporter	-1.04	1.2e-07
PITA_34475	scaffold150592	7477	9222	+	Glycosyl hydrolases family 31	-4.26	0.0408
PITA_34508	scaffold150751	112599	114026	-	2-oxoacid-dependent dioxygenase	2.07	3.4e-22
PITA_34520	scaffold150818	94821	95444	+	Pathogenesis-related protein Bet v I family	2.15	9e-12
PITA_34525	scaffold150845	3633	4778	+	Cytochrome P450	2.17	0.0006
PITA_34630	scaffold151358	179104	180620	+	2-oxoacid-dependent dioxygenase	6.13	0.0189
PITA_34681	scaffold151620	34675	36405	-	Adipocyte plasma membrane-associated protein-like	-3.63	7.6e-149
PITA_34716	scaffold151791	107200	109140	+	Early-responsive to dehydration 4	1.41	1.6e-99
PITA_34756	scaffold126705	15478	16224	+	ADP-ribosylation factor GTPase-activating protein	3.28	3.8e-12
PITA_34757	scaffold126705	27572	28221	-	Pathogenesis-related protein	-4.35	3.4e-19
PITA_34758	scaffold126705	91661	92310	-	Pathogenesis-related protein	-3.58	1e-17
PITA_34769	scaffold126737	2672	3469	-	NA	1.41	6.7e-55
PITA_34818	scaffold126907	2140	2953	-	THN	-3.34	0
PITA_34836	scaffold126989	43208	46504	+	Nitrate reductase	1.17	1.5e-10
PITA_34911	scaffold152281	3276	5409	-	Early nodulin-like protein	2.39	9.1e-05
PITA_34956	scaffold152540	1791	3305	-	1-aminocyclopropane-1-carboxylate oxidase	-3.4	1.6e-29
PITA_34996	scaffold152747	49267	51673	+	BURP domain	1.52	1.3e-24
PITA_35005	scaffold152811	38569	41228	+	Bifunctional monodehydroascorbate reductase and carbonic anhydrase	2.23	6.1e-14
PITA_35047	scaffold153043	2300	3205	-	Cbl-interacting protein kinase	1.28	0.0276
PITA_35052	scaffold153068	122921	127698	+	Polygalacturonase	3.63	0.0061
PITA_35066	scaffold153108	22841	24368	+	Myb-like DNA-binding domain containing protein, expressed	-1.38	7e-12
PITA_35090	scaffold153238	27665	29275	+	Cytochrome P450	1.7	3.1e-06
PITA_35111	scaffold153342	53141	55769	-	Nodulin-like	1.94	1.2e-10
PITA_35114	scaffold153353	289445	293492	-	Aspartic proteinase	2.08	0.0297
PITA_35165	scaffold153668	24675	28916	-	Bidirectional sugar transporter	1.29	5.7e-07
PITA_35171	scaffold153705	44381	45867	+	TIFY 10A-like	-2.32	2.8e-57
PITA_35176	scaffold153725	167145	179151	-	Quinone-oxidoreductase homolog, chloroplastic-like	-2.05	4.2e-54
PITA_35177	scaffold153725	181654	199648	-	Quinone-oxidoreductase homolog, chloroplastic-like	-1.18	1.6e-05
PITA_35222	scaffold153909	196213	198512	+	Chlorophyll A-B binding protein	2.14	1.3e-46
PITA_35302	scaffold154321	10286	12829	+	Transferase activity, transferring hexosyl groups	3.55	0.0002
PITA_35320	scaffold154408	1957	3271	-	NA	2.3	0.0169
PITA_35328	scaffold154458	142626	143905	-	Oxidoreductase, 2OG-Fe(II) oxygenase family protein	-3.73	2.5e-47
PITA_35343	scaffold154518	33234	37082	+	Serine Carboxypeptidase	1.67	3.6e-20
PITA_35352	scaffold154538	20012	21321	-	F-box protein	2.22	0.0002
PITA_35377	scaffold154675	64273	65423	-	NA	-2.48	1.7e-28
PITA_35378	scaffold154680	27839	30858	-	Cysteine-rich receptor-like protein kinase	2.41	1e-08
PITA_35399	scaffold154745	10964	11756	+	Cinnamyl alcohol dehydrogenase	3.57	3.8e-05
PITA_35400	scaffold154745	19285	20347	-	Cinnamyl alcohol dehydrogenase	2.73	0.0022
PITA_35456	scaffold154954	2304	43784	-	Starch binding domain	6.39	9.7e-07
PITA_35461	scaffold154985	27663	31742	-	Auxin transporter-like protein	1.84	6.1e-05
PITA_35467	scaffold155004	53206	54745	+	NA	2.08	1.7e-33
PITA_35480	scaffold155068	242424	243399	-	Germin-like protein	-6.27	0.0002
PITA_35494	scaffold155208	6141	7495	-	Galactinol synthase	-3.69	7.6e-05
PITA_35495	scaffold155208	48047	49400	-	Galactinol synthase	-3.1	0.0003
PITA_35510	scaffold155236	81835	82629	+	Glycosyl hydrolase family 71	-1.8	8.6e-11
PITA_35519	scaffold155275	15309	16332	+	Early nodulin-like protein	2.66	4.1e-06
PITA_35554	scaffold155429	31670	33007	-	Aspartic proteinase-like protein	1.09	0.0044
PITA_35579	scaffold155646	35615	37455	+	Auxin-induced protein	2.18	1.5e-15
PITA_35645	scaffold127052	75292	77164	-	Auxin-induced protein	3.83	0.0004
PITA_35730	scaffold155911	18743	20365	+	Lipase (class 3)	2.89	0.0114
PITA_35745	scaffold155953	43127	47405	-	Transcriptional regulatory protein	-7.53	4.3e-07
PITA_35793	scaffold156109	24450	26953	+	WRKY transcription factor	-1.09	2e-36
PITA_35804	scaffold156155	108621	110380	+	NA	-2.24	1.3e-11
PITA_35834	scaffold156366	22371	25583	-	Cellulose synthase-like protein	2.48	0.0012
PITA_35841	scaffold156429	29004	31226	-	Isoflavone reductase	-1.94	0
PITA_35855	scaffold156512	138408	140590	-	GDSL esterase lipase	2.84	6.6e-05
PITA_35897	scaffold156748	175349	188335	+	Disease resistance protein	1.21	0.0437
PITA_35902	scaffold156770	20317	21105	-	Early nodulin-like protein	1.7	0.0314
PITA_35926	scaffold156910	48239	50318	+	Cinnamyl alcohol dehydrogenase	2.65	0.0063
PITA_35976	scaffold157081	47303	50255	+	Glutathione	-6.93	4.4e-112
PITA_36010	scaffold157219	40270	41936	-	AP2 ERF domain-containing transcription factor	-2.23	0.0009
PITA_36056	scaffold157516	149425	150474	+	Glyoxalase family	-2.28	1.1e-55
PITA_36073	scaffold157607	69792	70445	-	RNA-binding protein	-1.08	0.0094
PITA_36074	scaffold157609	244729	251997	+	Glucan endo-1,3-beta-glucosidase	1.84	2.6e-13
PITA_36097	scaffold157724	408	5889	-	Receptor-like serine threonine-protein kinase	5.02	0.0266
PITA_36100	scaffold157735	31193	32076	-	Serine threonine-protein kinase	2.31	1.1e-22
PITA_36104	scaffold157743	43494	45671	-	Peroxidase	4.23	1.7e-05
PITA_36145	scaffold157888	57139	73033	-	O-methyltransferase	-1.9	3.4e-07
PITA_36194	scaffold158085	98981	100402	-	Phosphoglycerate kinase	1.58	0.002
PITA_36203	scaffold158139	172258	176727	-	LRR receptor-like serine threonine-protein kinase FEI	1.66	0.021
PITA_36206	scaffold158173	96481	99563	+	Transcription factor	1.53	0.003
PITA_36296	scaffold158629	123772	128191	+	DUF593	-1.4	3.5e-06
PITA_36323	scaffold158725	192570	196607	-	Translation initiation factor	1.79	2.5e-40
PITA_36358	scaffold158915	51570	54016	+	Plastid-lipid-Associated Protein	2.14	1.1e-232
PITA_36408	scaffold159182	26690	27967	-	Aspartic proteinase	2.16	0.0005
PITA_36423	scaffold159282	16624	47492	+	50S ribosomal protein L35	1.33	0.0028
PITA_36488	scaffold159581	26232	27070	+	Thylakoid lumenal 29 kDa protein	2.53	5.5e-08
PITA_36498	scaffold159647	111414	113457	-	IQ-domain	2.46	8.3e-21
PITA_36512	scaffold159721	35873	41300	-	Transporter	-1.09	0.0251
PITA_36523	scaffold159757	314812	319123	-	Glycine dehydrogenase decarboxylating	1.83	2.2e-59
PITA_36542	scaffold159839	79886	82303	-	NA	1.52	1.9e-29
PITA_36550	scaffold127374	4241	5189	-	Stress responsive protein	-1.07	1.1e-25
PITA_36554	scaffold127393	137978	141434	-	MORN	1.05	8.1e-07
PITA_36636	scaffold175680	195988	197627	-	Cytochrome P450	2.35	2.8e-05
PITA_36657	scaffold175832	99379	101161	-	Flavonoid	1.42	9.4e-42
PITA_36722	scaffold176120	16868	17990	+	NA	1.61	1.4e-08
PITA_36728	scaffold176150	2448	4922	+	Pentatricopeptide repeat-containing protein	1.29	1.4e-07
PITA_36748	scaffold176341	24472	26003	-	Alpha/beta hydrolase fold	1.02	0.0101
PITA_36762	scaffold176437	30590	31836	-	Universal stress protein	1.41	3e-71
PITA_36793	scaffold176628	101784	103757	+	Acyl carrier protein	1.05	0.0047
PITA_36795	scaffold176631	22751	24502	+	Protochlorophyllide reductase	2.18	0.0023
PITA_36796	scaffold176631	31126	32838	-	Protochlorophyllide reductase	1.84	5.8e-07
PITA_36832	scaffold176792	66464	67618	+	Aquaporin	4.57	0.0058
PITA_36920	scaffold177196	55864	94025	+	UDP-glucoronosyl and UDP-glucosyl transferase	-2.09	2e-06
PITA_36935	scaffold177351	34463	35197	+	Amino acid permease	-2.99	4.3e-07
PITA_36990	scaffold177854	51834	53748	+	Cytochrome P450	1.35	5.7e-33
PITA_36992	scaffold177872	127067	129163	-	Rho GDP-dissociation inhibitor	1.34	0.0317
PITA_37136	scaffold178656	39809	41508	-	GDSL-like Lipase/Acylhydrolase	2.2	0.0189
PITA_37145	scaffold178692	41272	43797	-	Isoflavone reductase	-3.56	0.0104
PITA_37211	scaffold129399	10681	11437	+	Riboflavin biosynthesis protein	1.87	4.7e-11
PITA_37265	scaffold129570	147580	149035	+	WRKY transcription factor	-1.27	8.1e-18
PITA_37307	scaffold179108	53479	56736	+	GDSL esterase lipase	4.75	0.0002
PITA_37316	scaffold179151	126429	127212	-	NA	1.95	0.0162
PITA_37359	scaffold179372	23686	26737	+	Disease resistance protein	-3.77	0.0009
PITA_37361	scaffold179381	94613	96300	-	Gibberellin 20 oxidase	-1.53	0.0048
PITA_37365	scaffold179429	60881	65688	+	LRR	1.51	7.3e-06
PITA_37457	scaffold179931	56751	57534	+	Aquaporin	1.54	0.0074
PITA_37505	scaffold180200	46827	48112	+	Xyloglucan	3.74	9.9e-06
PITA_37507	scaffold180207	142226	144692	-	Germin-like protein	-6	3.6e-08
PITA_37552	scaffold180456	49006	52054	+	Amino acid	-3.36	2e-136
PITA_37581	scaffold180614	425	1761	+	Caffeic acid	4.08	2.2e-23
PITA_37593	scaffold180742	1918	2989	+	Disease resistance protein	-3.83	0.0004
PITA_37594	scaffold180757	27459	32506	+	Chlorophyll A-B binding protein	3.41	0
PITA_37611	scaffold180826	142794	145476	-	NA	-5.36	1.2e-14
PITA_37659	scaffold181058	11090	16307	-	Resistance protein	1.93	0.02
PITA_37678	scaffold181130	190198	191750	+	LRR receptor-like serine threonine-protein kinase FEI	1.57	0.024
PITA_37685	scaffold181157	108021	126001	+	Mitochondrial import inner membrane translocase subunit	-1.02	0.0188
PITA_37726	scaffold181364	57689	59274	+	Pectate lyase	3.68	0.0166
PITA_37730	scaffold181414	25340	26491	-	GDSL esterase lipase	3.39	1.6e-05
PITA_37798	scaffold181834	47749	51774	-	Sulfate transporter	-2.37	1.2e-06
PITA_37949	scaffold182576	87093	103454	+	Serine threonine-protein phosphatase	-2.07	0.0137
PITA_38015	scaffold182916	8447	9703	+	Flavonol synthase flavanone 3-hydroxylase-like	4.49	1.3e-06
PITA_38046	scaffold183133	7385	8404	-	Germin-like protein	-9.03	2.5e-68
PITA_38147	scaffold129835	60551	61736	-	Arachidonate	-1.19	0.0197
PITA_38180	scaffold183414	23513	25757	+	Oxidoreductase, 2OG-Fe(II) oxygenase family protein	-1.78	0.0009
PITA_38188	scaffold183454	177564	179313	+	Gibberellin	-1.48	2.8e-32
PITA_38201	scaffold183505	91456	92778	-	NA	4.74	5.3e-11
PITA_38202	scaffold183505	110843	111748	-	NA	3.74	1.6e-126
PITA_38240	scaffold183708	85589	87942	+	CASP-like protein	2.88	2.2e-11
PITA_38253	scaffold183790	13144	15174	-	Alpha/beta hydrolase fold	-2.91	1.8e-12
PITA_38297	scaffold183997	17145	19767	-	BAHD family acyltransferase	-3.05	4.3e-17
PITA_38301	scaffold184013	123632	125501	-	Polygalacturonase QRT3-like	-3.35	1.7e-07
PITA_38323	scaffold184167	69849	70590	+	UDP-glucuronic acid decarboxylase	1.15	0.0003
PITA_38325	scaffold184188	13129	14490	-	Galactinol synthase	-2.69	0.0036
PITA_38361	scaffold184394	10814	17207	+	Transketolase, thiamine diphosphate binding domain	-1.46	0.0005
PITA_38362	scaffold184394	29978	31272	+	Transketolase, thiamine diphosphate binding domain	-1.49	1.7e-45
PITA_38389	scaffold184464	40991	77505	-	4-hydroxy-3-methylbut-2-enyl diphosphate	1.59	4.8e-08
PITA_38407	scaffold184546	2401	4977	+	Oxidoreductase, 2OG-Fe(II) oxygenase family protein	-2.1	3.2e-17
PITA_38493	scaffold184974	146646	147313	+	NA	1.14	0.0032
PITA_38504	scaffold185008	186045	189120	-	Ubiquitin-conjugating enzyme	1.63	2.6e-87
PITA_38554	scaffold185349	124725	125336	+	DC1 domain-containing protein	-1.91	0.0012
PITA_38583	scaffold185492	73825	75980	-	Aldose 1-epimerase	5.1	8.3e-139
PITA_38589	scaffold185505	120825	124181	-	Sugar transport protein	-1.39	2.3e-54
PITA_38594	scaffold185512	92248	94697	-	Serine carboxypeptidase S28	2.2	0.0059
PITA_38615	scaffold185653	61567	63296	+	Pollen Ole e 1 allergen and extensin	-3.18	0.0362
PITA_38617	scaffold185676	17410	18580	+	Transferase activity, transferring hexosyl groups	-4.35	7.6e-20
PITA_38618	scaffold185676	51128	52722	+	Transferase activity, transferring hexosyl groups	-4.22	3.5e-23
PITA_38621	scaffold185679	24833	25563	-	Methyltransferase domain	-1.96	8.8e-12
PITA_38640	scaffold185781	38150	38761	-	NA	1.45	2e-26
PITA_38739	scaffold186283	96045	97435	+	Serine incorporator	-1.22	8.1e-32
PITA_38742	scaffold186304	15793	20199	-	Resistance protein	1.65	0.0011
PITA_38761	scaffold186419	62905	64095	-	DNA photolyase	2.19	7.3e-09
PITA_38764	scaffold186441	81527	82104	+	NA	-2.65	7.5e-05
PITA_38786	scaffold186543	97691	98258	-	Heat shock protein	-1.91	0.0002
PITA_38795	scaffold186615	175803	176622	+	Histone H1	2.16	5.7e-301
PITA_38812	scaffold186700	37233	38545	+	Plant-specific domain TIGR01615 family protein	3	0.0028
PITA_38830	scaffold186790	28629	36304	+	Cellulose synthase-like protein	2.1	0.0076
PITA_38841	scaffold186835	83900	86878	-	Cytochrome P450	1.83	0.0002
PITA_38929	scaffold187347	77104	78519	+	Galactosyl transferase GMA12 MNN10 family protein	3.82	9.7e-19
PITA_38966	scaffold187615	11551	14796	+	BAHD family acyltransferase	1.47	0.0016
PITA_38971	scaffold187632	52898	145079	-	Interconversion of serine and glycine (By similarity)	1.94	1.8e-13
PITA_39093	scaffold187877	24823	25472	-	Pathogenesis-related protein	-4.59	8.5e-22
PITA_39107	scaffold187946	14516	17157	-	NA	-2.44	0.0013
PITA_39165	scaffold188178	106476	107360	-	NA	1.57	1.1e-35
PITA_39170	scaffold188217	40372	43912	-	Germin-like protein	-7.6	6e-27
PITA_39184	scaffold188288	36119	37283	+	Sugar carrier protein	-2.95	1.4e-15
PITA_39195	scaffold188340	64517	65335	+	Chaperone protein dnaJ 20	1.59	1.2e-88
PITA_39203	scaffold188380	123708	124277	+	Coenzyme Q-binding protein COQ10 homolog	-2.19	1.5e-07
PITA_39204	scaffold188380	126465	127034	-	Coenzyme Q-binding protein COQ10 homolog	-1.77	0.0014
PITA_39266	scaffold188656	21628	22649	-	Cytochrome P450	-6.53	1.7e-11
PITA_39277	scaffold188707	18442	20645	+	Peroxidase	2.52	0.0014
PITA_39295	scaffold188833	18152	20590	+	Amine oxidase	3.31	1.1e-23
PITA_39329	scaffold189036	11601	13139	+	UDP-glycosyltransferase	-1.65	1.9e-12
PITA_39333	scaffold189066	135023	136164	+	Quinone-oxidoreductase homolog, chloroplastic-like	-8.2	3.4e-25
PITA_39334	scaffold189066	159840	161305	+	Quinone-oxidoreductase homolog, chloroplastic-like	-5.12	0.0002
PITA_39376	scaffold189247	10710	19259	+	BAHD acyltransferase	-3.7	8.6e-08
PITA_39408	scaffold189399	17261	19034	-	Flavonoid	1.45	4.9e-18
PITA_39437	scaffold189561	14795	17207	-	PPIases accelerate the folding of proteins	1.73	9.5e-14
PITA_39438	scaffold189562	42255	44735	+	Serine threonine-protein kinase	-2.35	0.0011
PITA_39440	scaffold189572	9628	10851	-	Zinc transporter	4.04	1.8e-07
PITA_39459	scaffold189656	52437	53519	+	NA	1.5	3.5e-07
PITA_39461	scaffold189666	123161	125179	+	GMC oxidoreductase	-2.07	2.4e-286
PITA_39535	scaffold190032	167995	178394	-	Beta-galactosidase	2.01	2.8e-07
PITA_39568	scaffold190162	134322	136546	-	Glycolipid transfer protein	2.18	2.6e-07
PITA_39573	scaffold190190	2799	3594	-	LRR receptor-like serine threonine-protein kinase	1.45	0.0152
PITA_39582	scaffold190235	37264	38319	+	Plant lipid transfer proteins	4.21	0.0031
PITA_39592	scaffold190293	90398	94028	+	Resistance protein	2.59	0.0045
PITA_39649	scaffold190557	6383	7546	+	Acid phosphatase	1.61	0.0079
PITA_39652	scaffold190565	15344	16271	-	Glycine-rich RNA-binding protein	3.04	0.0056
PITA_39672	super3351	3695	36747	+	Succinate dehydrogenase	-1.85	6.6e-09
PITA_39690	super3365	34092	64350	-	2-nitropropane dioxygenase	-1.28	2.8e-05
PITA_39766	super3401	122631	123269	+	Cyclic phosphodiesterase	1.03	5.3e-09
PITA_39771	super3401	342018	344568	+	Thiol protease	-3.6	5.4e-75
PITA_39781	super3406	6746	34805	+	Carrier protein thioesterase	-1.56	0.0009
PITA_39784	super3408	105435	107087	+	6-phosphogluconate dehydrogenase, decarboxylating	-1.03	1.7e-06
PITA_39893	super3450	885203	887219	+	CASP-like protein	5.19	7.7e-05
PITA_39907	super3460	211561	212359	+	Pollen-specific protein	1.14	0.0453
PITA_39970	super3486	441072	442482	-	Ribosomal protein S13	1.78	9.9e-22
PITA_39974	super3488	11892	58636	-	Superoxide dismutase	1.15	5.8e-05
PITA_40010	super3510	327251	331560	+	Atp sulfurylase	-1.25	7.6e-19
PITA_40090	scaffold130427	226158	228202	+	F-box protein	-3.41	4.5e-26
PITA_40102	scaffold130496	50262	51586	-	Xyloglucan	4.3	3.7e-14
PITA_40143	scaffold130661	12888	15713	-	Triacylglycerol lipase	1.1	3.5e-05
PITA_40173	super3563	44606	45880	-	Thioredoxin reductase	-2.76	1.3e-42
PITA_40174	super3563	48544	49818	-	Thioredoxin reductase	-3.16	8.2e-50
PITA_40175	super3565	201195	206732	-	Prolyl-tRNA	1.64	0.005
PITA_40196	super3575	276393	280840	-	Cytochrome P450	2.02	3.4e-13
PITA_40208	super3583	1563	3130	-	Uracil phosphoribosyltransferase	1.17	0.0316
PITA_40213	super3585	55411	56075	-	Cinnamyl alcohol dehydrogenase	-2.62	4e-12
PITA_40229	super3596	107542	108842	-	Maternal effect embryo arrest 59	-5.13	3e-20
PITA_40230	super3596	179265	180668	-	Maternal effect embryo arrest 59	1.11	2.3e-115
PITA_40231	super3596	453699	454992	-	Maternal effect embryo arrest 59	-4.57	1.6e-46
PITA_40232	super3596	528438	529754	-	Maternal effect embryo arrest 59	-4.39	1.1e-14
PITA_40271	super3617	236802	254795	+	Heme oxygenase	1.02	0.0006
PITA_40310	super3642	178508	181065	-	Purple acid phosphatase	1.38	2.7e-30
PITA_40311	super3642	201942	203219	-	Purple acid phosphatase	1.44	1.4e-05
PITA_40331	scaffold190735	54371	54971	+	PAN_AP	3.46	3.9e-05
PITA_40337	scaffold190773	15386	19032	-	Malic enzyme	1.66	4.3e-07
PITA_40350	scaffold190859	28804	31101	+	Oxidoreductase	4.33	0.0004
PITA_40373	scaffold190978	63195	64325	-	Serine threonine-protein kinase	-2.56	3.4e-27
PITA_40495	scaffold191732	39724	41554	+	NA	1.89	8.9e-24
PITA_40555	scaffold192083	29721	32473	-	Plant protein of unknown function (DUF946)	1.51	0.011
PITA_40560	scaffold192119	73269	75019	+	NA	1.07	6.8e-07
PITA_40562	scaffold192125	40879	49984	+	Beta-galactosidase	1.57	1.7e-12
PITA_40643	scaffold192614	97551	102075	+	Receptor-like serine threonine-protein kinase	-2.63	0.0089
PITA_40646	scaffold192615	156237	160433	+	NA	2.1	0.0081
PITA_40668	scaffold192710	16736	19868	-	Cation H( ) antiporter	1.38	0.0132
PITA_40675	scaffold192773	70920	74090	-	Cinnamyl alcohol dehydrogenase	2.77	2.6e-05
PITA_40747	scaffold193063	140831	142239	-	Quinone-oxidoreductase homolog, chloroplastic-like	-2.27	5.7e-28
PITA_40765	scaffold193134	31616	33836	+	Transcription factor	2.25	2.2e-11
PITA_40795	scaffold193281	55524	56225	+	NA	3.37	2.6e-11
PITA_40816	scaffold193354	28932	29589	+	Thaumatin-like protein	-2.27	1.4e-88
PITA_40838	scaffold193459	10691	12133	+	Plastocyanin-like domain	2.19	4.4e-31
PITA_40843	scaffold193527	46725	47534	-	Inositol transporter	-1.06	7.9e-05
PITA_40858	scaffold193596	13886	14842	-	Maternal effect embryo arrest 59	3.42	0
PITA_40909	scaffold193890	44699	46320	-	NA	1.67	2.4e-70
PITA_40975	scaffold194219	63591	66543	+	GDSL esterase lipase	4.8	6.1e-13
PITA_40999	scaffold194350	85717	86363	+	Pathogenesis-related protein Bet v I family	2.38	2.8e-46
PITA_41005	scaffold194385	29600	35878	+	Pectinesterase	3.07	0.0083
PITA_41011	scaffold130733	74637	75348	+	NA	2.67	4.9e-26
PITA_41049	scaffold130941	14118	14900	+	Plastocyanin-like domain	-2.53	9.8e-16
PITA_41111	scaffold194563	358166	359005	-	Plant-specific domain TIGR01615 family protein	1.12	4.2e-08
PITA_41112	scaffold194563	363985	365363	-	Plant-specific domain TIGR01615 family protein	1.38	9.2e-15
PITA_41173	scaffold194781	11471	12411	+	NA	2.58	1.8e-50
PITA_41228	scaffold195075	101295	101944	-	Pathogenesis-related protein Bet v I family	-4.51	1e-14
PITA_41229	scaffold195075	140502	141151	-	Pathogenesis-related protein Bet v I family	-4.98	1.9e-13
PITA_41255	scaffold195190	33177	33834	+	Thaumatin-like protein	-2.9	1.6e-265
PITA_41258	scaffold195190	91172	91827	+	Thaumatin-like protein	-2.83	2.3e-261
PITA_41261	scaffold195218	25472	28669	-	Alcohol dehydrogenase	2.25	3.8e-20
PITA_41300	scaffold195363	71405	113759	-	Cellulose synthase A catalytic subunit	3.44	0.0221
PITA_41336	scaffold195547	15583	26276	+	ABC1 family	1.12	0.0022
PITA_41338	scaffold195553	68674	69657	+	Short-chain dehydrogenase reductase	2.48	0.0115
PITA_41376	scaffold195710	150215	151006	-	O-methyltransferase	-1.89	0
PITA_41429	scaffold196018	48904	55653	+	WAX2 C-terminal domain	2.91	0.0314
PITA_41434	scaffold196038	4966	5514	-	Disease resistance protein	4.49	0.0114
PITA_41462	scaffold196190	272640	274698	+	Polyadenylate-binding protein	-1.17	1.6e-06
PITA_41478	scaffold196288	45015	46684	+	Male sterility protein	-1.67	0.0024
PITA_41480	scaffold196298	162190	163106	+	Thaumatin-like protein	4.6	1.3e-31
PITA_41482	scaffold196330	14477	20284	-	Glucan endo-1,3-beta-glucosidase	1.91	0.0003
PITA_41512	scaffold196501	150761	154039	-	Haloacid dehalogenase-like hydrolase family protein	1.72	2.2e-05
PITA_41558	scaffold196706	16312	18280	+	Patatin-like phospholipase	3.24	4.6e-05
PITA_41561	scaffold196735	153407	154553	-	Gamma-tubulin complex component	1.28	0.035
PITA_41563	scaffold196752	10297	16208	-	Phospho-2-dehydro-3-deoxyheptonate aldolase	-1.16	7.5e-60
PITA_41570	scaffold196774	21048	31769	-	Histone-binding component	-1.01	0.0001
PITA_41612	scaffold196949	43983	45436	-	Caffeic acid	2.42	2.5e-08
PITA_41613	scaffold196949	91876	94660	-	Serine threonine-protein kinase	2.67	0.0411
PITA_41624	scaffold196988	45241	46174	-	NA	2.55	4.3e-12
PITA_41675	scaffold197243	5874	6578	+	Arabinogalactan peptide	2.62	6.7e-18
PITA_41692	scaffold197327	9148	9830	+	Early light-induced protein	-3.35	4e-23
PITA_41701	scaffold197386	28957	30510	+	UDP-Glycosyltransferase	-3.13	2e-18
PITA_41721	scaffold197540	57322	58689	-	Lignin degradation and detoxification of lignin-derived products (By similarity)	-3.55	0.0232
PITA_41735	scaffold197595	70935	74017	-	Glycosyl hydrolase family 1	-9.14	3.4e-08
PITA_41759	scaffold197717	36821	38413	-	Aquaporin	1.63	6.9e-06
PITA_41779	scaffold197815	52746	54183	-	Jasmonate	1.24	1.2e-05
PITA_41869	scaffold198330	17312	18411	+	Transcription factor	2.88	2e-68
PITA_41900	scaffold198461	40607	42495	+	Armadillo beta-catenin-like repeat family protein	1.54	4.7e-19
PITA_41926	scaffold198566	53985	56464	-	Methyl-CpG binding domain	1.27	3.2e-19
PITA_41947	scaffold198713	13421	14249	+	Ocs element-binding factor	-1.95	1.6e-20
PITA_41972	scaffold198809	32074	33345	-	Glyoxalase family	2.85	3.4e-52
PITA_41990	scaffold131127	325102	326427	+	Nonspecific lipid-transfer protein	1.58	1.2e-16
PITA_42003	scaffold131242	52663	53344	+	Thioesterase superfamily	1.14	0.0029
PITA_42004	scaffold131265	118520	126010	-	NA	1.39	8.7e-08
PITA_42023	scaffold131339	18088	19904	-	12-oxophytodienoate reductase	-4.12	0
PITA_42050	scaffold124552	42801	45743	-	Protein binding zinc ion binding	1.97	0.0067
PITA_42057	scaffold124604	5338	6006	+	NA	3.49	5.4e-06
PITA_42069	scaffold124652	13596	18085	+	Leucine Rich Repeat	1.33	0.0075
PITA_42142	scaffold198939	152580	153283	+	PPR repeat	-1.7	5.5e-26
PITA_42213	scaffold199384	50342	51362	+	Myb-like DNA-binding domain	3.71	0.005
PITA_42226	scaffold199438	146596	154519	+	NA	2.49	0.0005
PITA_42262	scaffold199571	70746	71867	+	Galacturonosyltransferase-like	-1.93	6.5e-40
PITA_42305	scaffold199783	43585	44359	+	FBOX	1.24	7.8e-14
PITA_42408	scaffold200313	41115	42151	+	Prephenate dehydratase	1.3	4.7e-08
PITA_42456	scaffold200587	7224	9502	+	Beta-amylase	2.33	0.0001
PITA_42502	scaffold200825	23148	32847	+	Receptor-like protein kinase	2.89	2e-12
PITA_42563	scaffold201084	88293	90316	+	Callose synthase	1.72	0.0002
PITA_42583	scaffold201163	25891	27235	+	Aquaporin	1.72	0.0008
PITA_42594	scaffold201208	7141	7843	+	Early light-induced protein	-5.78	0.0001
PITA_42620	scaffold201322	117675	121874	-	Caleosin related protein	-3.72	3.4e-12
PITA_42696	scaffold201703	33813	35289	+	Nodulin-like	1.5	0.0379
PITA_42705	scaffold201741	20498	27345	-	Flavonoid 3'-monooxygenase-like	2.95	0.0005
PITA_42724	scaffold201836	42763	45479	+	Glutathione	-6.99	1e-32
PITA_42759	scaffold202024	162736	163865	-	Signal recognition particle	1.62	5.4e-05
PITA_42774	scaffold202125	36224	37446	-	PAR1 protein	2.18	1.3e-20
PITA_42823	scaffold202320	106217	107235	+	Transcription factor	4.36	0.0142
PITA_42835	scaffold202350	208984	216827	+	UDP-Glycosyltransferase	1.35	9.3e-06
PITA_42869	scaffold202533	12148	12714	-	Ribosomal protein L34	1.99	9.7e-10
PITA_42883	scaffold202571	140935	143120	+	Transporter	1.78	1.5e-17
PITA_42903	scaffold202664	7195	8823	+	Short-chain dehydrogenase reductase	4.02	0.0367
PITA_42941	scaffold202862	209	3707	-	Ferredoxin--nadp reductase, leaf isozyme	2.28	0
PITA_42955	scaffold202943	29755	31759	-	GDSL esterase lipase	3.39	0.0001
PITA_42981	scaffold203093	161169	163283	-	Transcription factor	1.54	1.1e-06
PITA_42991	scaffold203147	11227	13645	-	NA	1.57	0.0008
PITA_43020	scaffold131460	335995	353107	+	Zinc finger protein CONSTANS-LIKE	3.43	3.1e-25
PITA_43051	scaffold131558	160313	162179	-	NA	2.2	0.0006
PITA_43078	scaffold131683	70227	71956	-	Thylakoid lumenal 15 kDa protein	1.78	5e-29
PITA_43182	scaffold203727	138248	142739	+	Axial regulator	2.48	1.4e-07
PITA_43200	scaffold203807	74258	75255	-	Tetraspanin family	2.7	4e-07
PITA_43291	scaffold204193	128425	131618	+	Glucan endo-1,3-beta-glucosidase	1.55	0.001
PITA_43356	scaffold204475	93574	95580	-	Glucomannan 4-beta-mannosyltransferase	2.38	0.034
PITA_43379	scaffold204597	58039	60037	-	Folic acid synthesis protein	1.03	7.7e-06
PITA_43380	scaffold204611	1460	2241	+	Transferase activity, transferring hexosyl groups	3.77	0.0004
PITA_43429	scaffold204807	59705	67785	-	Subtilisin-like protease-like	3.25	0.0028
PITA_43434	scaffold204825	54242	55277	-	Short-chain dehydrogenase reductase	1.05	3.2e-16
PITA_43445	scaffold204909	2881	3605	-	Early light-induced protein	-3.55	3.9e-06
PITA_43447	scaffold204912	39487	43287	-	Myb-like DNA-binding domain	2.13	0.0143
PITA_43461	scaffold204964	110078	110985	+	Phosphoglycerate kinase	-3.98	0.0009
PITA_43462	scaffold204976	15179	16532	-	Galactinol synthase	-2.2	0.0314
PITA_43467	scaffold205003	71435	77320	+	Cbl-interacting protein kinase	-2.41	6.7e-18
PITA_43482	scaffold205075	78076	103746	-	Thioredoxin	1.24	0.0146
PITA_43486	scaffold205089	219064	220903	+	Auxin-induced protein	4.38	1.1e-07
PITA_43510	scaffold205167	24250	26051	-	Subtilase family	1.57	0.0064
PITA_43531	scaffold205300	1881	5564	+	GDP-L-galactose phosphorylase	2.12	1.7e-180
PITA_43532	scaffold205300	17679	21213	+	GDP-L-galactose phosphorylase	1.65	1.1e-37
PITA_43549	scaffold205371	23884	25167	+	Cytochrome	3.02	7e-187
PITA_43564	scaffold205437	64192	64839	+	UDP-N-acetylglucosamine	-1.3	2.8e-15
PITA_43565	scaffold205437	68600	69358	+	UDP-N-acetylglucosamine	-1.36	0.0035
PITA_43566	scaffold205444	75970	77045	+	Plasma membrane intrinsic protein	3.46	0.0468
PITA_43575	scaffold205473	155108	155923	+	THN	-3.4	0
PITA_43634	scaffold205743	9905	13130	+	Cytochrome P450	3.9	8.2e-06
PITA_43644	scaffold205822	30399	35171	-	Sulfite exporter TauE/SafE	1.15	1.5e-25
PITA_43653	scaffold205853	36507	37811	+	NA	2.23	3.4e-19
PITA_43679	scaffold205990	5063	5766	-	Early light-induced protein	-1.63	0.0004
PITA_43724	scaffold206220	14353	16115	+	Male sterility protein	-1.69	0.0477
PITA_43728	scaffold206238	96331	97529	+	Stem 28 kDa	1.48	0.0031
PITA_43732	scaffold206262	132080	133039	-	GDSL esterase lipase	4.23	0.0416
PITA_43780	scaffold206483	7639	11100	-	NA	1.57	1.3e-09
PITA_43784	scaffold206507	135404	136492	+	Alpha-galactosidase	1.58	4.9e-19
PITA_43819	scaffold206681	105658	106280	+	Divinyl chlorophyllide a 8-vinyl-reductase	1.46	2.6e-15
PITA_43820	scaffold206681	106528	107590	+	Divinyl chlorophyllide a 8-vinyl-reductase	1.81	1.3e-23
PITA_43826	scaffold206705	6629	8337	+	NA	1.84	9.9e-25
PITA_43847	scaffold206804	6329	8032	+	UPF0481 protein	1.27	7.1e-15
PITA_43882	scaffold206986	274292	276625	+	Senescence-inducible chloroplast stay-green protein	3.43	2.7e-25
PITA_43899	scaffold207102	25143	37802	+	Carboxylesterase family	-3.94	0.0005
PITA_43900	scaffold207102	54659	57790	-	Glucan endo-1,3-beta-glucosidase	-3.17	7.4e-47
PITA_43908	scaffold207130	68787	69396	-	NA	-4.39	3.1e-16
PITA_43925	scaffold207209	151441	154182	+	Haloacid dehalogenase-like hydrolase family protein	3.45	1.8e-08
PITA_43927	scaffold207211	55807	56460	-	NA	-1.69	0.0001
PITA_43989	scaffold131789	20724	21678	-	Red chlorophyll catabolite reductase	2.13	0.0033
PITA_43994	scaffold131829	16214	18289	+	PB1	-1.26	4.8e-15
PITA_44033	scaffold132023	200230	203682	-	Cysteine-rich receptor-like protein kinase	-1.04	0.0259
PITA_44064	scaffold207523	51582	54195	-	RNA recognition motif containing protein	2.35	3.4e-05
PITA_44069	scaffold207543	111527	112998	-	Stem-specific protein	1.75	1.3e-86
PITA_44165	scaffold207967	241245	241970	+	Cbl-interacting protein kinase	1.87	6.9e-05
PITA_44180	scaffold208057	28206	28866	-	Amino acid	2.29	0.0027
PITA_44181	scaffold208057	54442	55348	-	Amino acid	1.98	0.0091
PITA_44183	scaffold208061	37370	38714	-	Ceramidase	-1.23	1.1e-14
PITA_44277	scaffold208454	13437	14625	-	Cytochrome P450	1.63	0.0003
PITA_44408	scaffold209118	3704	4520	+	Aspartic proteinase	2.4	0.0495
PITA_44460	scaffold209332	17507	19078	+	2-oxoacid-dependent dioxygenase	-1.69	9.4e-43
PITA_44501	scaffold209509	97392	99138	+	Polyubiquitin	-1.24	1.9e-11
PITA_44552	scaffold209725	22876	25094	+	Udp-galactose transporter	-1.03	0.0081
PITA_44570	scaffold209804	136332	137722	+	1-aminocyclopropane-1-carboxylate oxidase	-3.62	6.2e-82
PITA_44593	scaffold209917	7157	8139	-	Vacuolar proton	-1.27	1.3e-05
PITA_44597	scaffold209937	8160	10160	-	GDSL esterase lipase	2.98	0.0442
PITA_44599	scaffold209946	38526	78428	+	Thaumatin-like protein	-5.49	2.7e-06
PITA_44624	scaffold210067	102871	104466	-	Transferase activity, transferring hexosyl groups	-1.36	0.0008
PITA_44660_11	C4100561	4335	4646	-	Reverse transcriptase (RNA-dependent DNA polymerase)	1.76115	0.0121
PITA_44660_12	C4144359	3595	3906	+	Reverse transcriptase (RNA-dependent DNA polymerase)	1.01412	6.5e-13
PITA_44660_17	C4338125	1021	1446	-	Reverse transcriptase (RNA-dependent DNA polymerase)	1.18241	1.84e-130
PITA_44660_19	C4357071	10607	10918	+	Reverse transcriptase (RNA-dependent DNA polymerase)	1.01576	1.97e-13
PITA_44660_20	C4483871	14835	15146	-	Reverse transcriptase (RNA-dependent DNA polymerase)	1.61354	3.41e-18
PITA_44660_23	C4564827	7144	7377	+	Reverse transcriptase (RNA-dependent DNA polymerase)	2.95027	7.38e-46
PITA_44660_24	C4576911	4194	4505	+	Reverse transcriptase (RNA-dependent DNA polymerase)	2.06528	3.19e-12
PITA_44660_43	scaffold148548	70294	70605	-	Reverse transcriptase (RNA-dependent DNA polymerase)	2.24965	3.27e-14
PITA_44660_44	scaffold148548	103117	103428	-	Reverse transcriptase (RNA-dependent DNA polymerase)	1.26903	1.28e-05
PITA_44660_49	scaffold162687	236359	236670	-	Reverse transcriptase (RNA-dependent DNA polymerase)	1.03938	1.39e-66
PITA_44660_64	scaffold205381	153810	155744	-	Reverse transcriptase (RNA-dependent DNA polymerase)	-3.64188	2.88e-09
PITA_44660_7	C3876781	1633	1944	+	Reverse transcriptase (RNA-dependent DNA polymerase)	2.33382	2.87e-12
PITA_44660_71	scaffold217584	59762	60172	-	Reverse transcriptase (RNA-dependent DNA polymerase)	2.9726	0.000362307
PITA_44660_72	scaffold220852	10874	11185	-	Reverse transcriptase (RNA-dependent DNA polymerase)	1.21217	2.15e-10
PITA_44660_75	scaffold229028	14724	16658	-	Reverse transcriptase (RNA-dependent DNA polymerase)	-3.85737	0.00389144
PITA_44660_8	C3884893	1107	2852	-	Reverse transcriptase (RNA-dependent DNA polymerase)	-3.0829	0.0413534
PITA_44660_85	super4516	510110	510421	-	Reverse transcriptase (RNA-dependent DNA polymerase)	1.26103	3.86e-162
PITA_44660_9	C3885807	1115	2860	-	Reverse transcriptase (RNA-dependent DNA polymerase)	-4.31503	0.0128107
PITA_44774	C4323949	3931	6690	-	NA	3.07	0.0062
PITA_44785	scaffold227395	48232	57296	+	Subtilisin-like protease-like	2.82	0.0002
PITA_44795	scaffold224593	33814	36971	-	NA	1.8	8e-99
PITA_44837	C4417849	6389	7587	+	NA	4.56	1.9e-10
PITA_44867	scaffold208161	54400	55197	-	NA	1.44	2.1e-30
PITA_44870	scaffold209826	41229	42575	+	NA	-4.62	3.6e-08
PITA_44902	C4171205	7366	8343	-	NA	1.58	0.0345
PITA_44991	scaffold130765	100210	101499	-	NA	2.21	7.9e-27
PITA_45037	C4990175	44304	45211	-	Chitinase	-3.63	0
PITA_45047	C4905893	3220	5153	-	Peroxidase	-1.07	2.8e-07
PITA_45067	scaffold126552	21083	23063	-	NA	2.74	0.0016
PITA_45072	C3932563	664	2017	+	NA	-2.61	1.8e-09
PITA_45099	scaffold201232	30475	32979	+	NA	1.28	0.0001
PITA_45102	scaffold173323	58675	64186	+	NA	-1.81	0.032
PITA_45118	super4369	670672	673648	+	NA	1.79	0.021
PITA_45150	C4908887	32201	34034	+	Gata transcription factor	2.39	0.0017
PITA_45156	scaffold149110	67286	68928	+	Transcription factor	1.49	0.0004
PITA_45161	C4417397	10343	13077	-	NA	2.88	7.3e-25
PITA_45217	super3032	58632	61191	+	Beta-fructofuranosidase	-1.32	2.9e-12
PITA_45219	scaffold3098	343884	347346	-	NA	1.9	0.0002
PITA_45224	C4630073	5076	6935	-	NA	1.04	0.0206
PITA_45282	scaffold165466	101737	105574	-	NA	-1.81	4.4e-05
PITA_45328	C4525051	1146	2829	-	Cytochrome P450	1.49	0.0002
PITA_45334	scaffold190351	4027	5452	+	NA	2.64	4e-08
PITA_45358	scaffold165858	112414	114248	+	NA	2.41	4.1e-90
PITA_45384	scaffold200156	87946	90070	-	Mannan endo-1,4-beta-mannosidase	1.88	7.9e-06
PITA_45388	scaffold226774	90996	92816	+	Cytochrome P450	-1.1	3.8e-19
PITA_45390	scaffold1289	158698	160765	+	NA	-2.15	6.9e-07
PITA_45399	scaffold193389	121476	125275	-	NA	2.06	5.5e-05
PITA_45415	C4234029	6146	9223	-	NA	3.17	4.2e-12
PITA_45445	scaffold209980	13827	14431	+	NA	1.56	0.0007
PITA_45481	scaffold132641	39757	41695	-	NA	1.71	0.0027
PITA_45501	C4374591	1096	2927	-	Cinnamyl alcohol dehydrogenase	-1.71	6e-116
PITA_45505	C4042167	4234	5242	+	Expansin	4.53	1.5e-17
PITA_45516	scaffold179622	14921	18945	+	NA	-4.65	2.1e-43
PITA_45543	scaffold221088	65546	66431	+	NA	-1.17	1.9e-14
PITA_45556	scaffold151713	12797	13898	-	NA	-5.03	8.4e-07
PITA_45582	scaffold145730	48511	52355	-	NA	1.25	0.0405
PITA_45584	scaffold204749	28668	31767	+	Sugar transport protein	1.39	7e-08
PITA_45613	C3975941	5383	6394	+	NA	-1.14	0.0187
PITA_45660	scaffold172189	11574	14533	+	Melibiase	2.49	0.0002
PITA_45665	scaffold194600	117584	119019	+	NA	3.76	6.4e-19
PITA_45685	scaffold229374	3023	7692	+	NA	1.71	1.9e-28
PITA_45687	C4808337	24929	27200	-	NA	1.17	0.0002
PITA_45694	scaffold186612	63742	65708	+	NA	1.81	0.003
PITA_45733	scaffold207195	47909	53334	-	NA	-1	0.001
PITA_45745	C4910623	28654	31215	-	NA	1.35	1.6e-05
PITA_45757	scaffold230133	224804	231520	+	NA	1.17	0.0033
PITA_45809	scaffold201537	14995	19292	-	NA	-1.5	4.8e-26
PITA_45892	C4523671	9981	11145	+	NA	-1.62	0.0095
PITA_45946	scaffold194156	28654	30300	+	NA	1.22	0.0033
PITA_45962	C4641941	11191	12903	+	Dihydroflavonol4-reductase	1.47	6.6e-30
PITA_46031	scaffold150479	117968	122120	+	NA	-2.74	0.0158
PITA_46033	scaffold133965	90784	92120	+	Thaumatin-like protein	1.85	6.9e-31
PITA_46084	scaffold171626	25850	27769	+	NA	1.89	8.2e-35
PITA_46105	C5049771	36510	57225	+	NA	2.3	0.0166
PITA_46137	scaffold208285	24977	26473	+	Patatin-like phospholipase	2.46	0.0005
PITA_46138	scaffold197974	897	8984	-	Subtilisin-like protease-like	2.99	0.0023
PITA_46149	scaffold226908	15170	17232	-	UPF0481 protein	1.73	1.4e-08
PITA_46224	scaffold218163	36687	37771	+	BURP domain	5.1	4.9e-55
PITA_46228	scaffold209259	24342	26687	+	Subtilisin-like	2.15	1.1e-26
PITA_46261	C5035663	25915	30501	+	Cyclic nucleotide-gated ion channel	1.34	5.6e-08
PITA_46378	super3429	448876	450291	+	UDP-Glycosyltransferase	2.24	0.0002
PITA_46385	C4308037	3460	4476	+	Trans-2-enoyl-CoA reductase	1.7	2.2e-55
PITA_46458	C4302559	6612	9668	-	Alpha-mannosidase	-1.11	2.2e-05
PITA_46470	scaffold133142	18600	20246	-	Inorganic phosphate transporter	1.24	0.0169
PITA_46501	scaffold226403	76523	77625	-	ABC transporter I family member	1.38	0.0288
PITA_46529	scaffold178105	65815	85946	-	Pleiotropic drug resistance protein	1.27	0.0266
PITA_46548	scaffold127052	25364	27236	-	Auxin-induced protein	3.51	0.0005
PITA_46567	scaffold178820	19504	24810	-	Peroxidase	-3.86	6.1e-05
PITA_46576	scaffold131511	105271	105890	-	Adenylate cyclase	1.25	4.5e-17
PITA_46591	C5060915	25523	27557	+	O-methyltransferase	1.56	0.0112
PITA_46619	scaffold167459	108576	118788	-	RING-H2 finger protein	2.71	3.9e-08
PITA_46654	super2883	431900	437027	+	NA	-4.92	6.5e-05
PITA_46679	scaffold130415	138712	140603	-	Catalase	1.49	0
PITA_46770	C4150603	2395	4200	+	LRR receptor-like serine threonine-protein kinase	1.96	3.4e-05
PITA_46776	scaffold141289	351636	352991	+	NAC domain-containing protein	1.59	0.0061
PITA_46795	scaffold220800	45146	50827	+	Inositol transporter	-1.33	2.2e-243
PITA_46846	super4095	258114	312877	+	Stress up-regulated Nod 19	-1.83	6.2e-06
PITA_46853	scaffold225588	36495	40789	+	RNA recognition motif	-1.44	1.1e-08
PITA_46854	super2795	10133	10922	+	Ribulose bisphosphate carboxylase small chain	2.24	0
PITA_46865	scaffold142513	51636	55559	-	Reductase	1.57	4.5e-16
PITA_46936	scaffold169548	61306	62322	-	Dihydroflavonol4-reductase	1.7	4.7e-27
PITA_46942	scaffold126626	78610	169143	+	Thylakoid lumenal 17.4 kDa protein	2.49	0.0005
PITA_46953	super3353	172269	206305	+	Ribosome biogenesis protein	4.02	8.7e-25
PITA_46998	super2977	266401	458558	-	Puromycin-sensitive	-2	0.0161
PITA_47073	C4498591	8115	9791	+	1,2-dihydroxy-3-keto-5-methylthiopentene dioxygenase 2	-1.44	1e-56
PITA_47079	super4078	14356	53992	-	Serine carboxypeptidase-like	2.6	0.0151
PITA_47116	C4843867	7251	10897	+	Chitinase-like protein	1.59	3.6e-52
PITA_47139	C4716627	15590	16840	+	Nitrile-specifier protein	1.24	7.8e-13
PITA_47140	C4625017	1249	2414	-	Chitinase	-1.37	1.3e-157
PITA_47171	scaffold130958	75335	76393	+	NA	-1.35	7.4e-06
PITA_47184	scaffold169475	66491	67655	+	Heavy-metal-associated domain	1.19	4.6e-27
PITA_47196	scaffold163606	42501	44886	-	Pentatricopeptide repeat-containing protein	1.61	5.5e-14
PITA_47219	super4294	27931	32285	+	Zinc finger (B-box type) family protein	1.18	2.5e-08
PITA_47251	scaffold1960	17852	21601	-	ATP-dependent zinc metalloprotease FtsH	1.01	1.4e-42
PITA_47254	scaffold219640	59772	60769	+	Cinnamyl alcohol dehydrogenase	-1.5	6.3e-90
PITA_47289	C4683073	391	2658	+	Peroxidase	-1.08	1.7e-106
PITA_47329	C3899041	3322	5479	+	3-beta hydroxysteroid dehydrogenase/isomerase family	1.84	5e-10
PITA_47343	super3891	36031	59378	-	Carrier protein thioesterase	-1.6	0.0003
PITA_47405	super3374	274820	275631	+	NA	1.18	5.3e-07
PITA_47412	C3961111	3120	3861	-	Reduced folate carrier	1.76	0.0334
PITA_47454	C4991413	1056	27277	-	Thaumatin-like protein	-1.89	0.0029
PITA_47461	C3825741	806	1652	-	Kda class ii heat shock	-2.33	0.0241
PITA_47523	C4152031	4878	5675	+	Ribulose bisphosphate carboxylase small chain	1.85	0
PITA_47563	super2751	27333	29867	-	Glycolipid transfer protein	2.56	0.0459
PITA_47579	C4445787	3140	4608	+	Benzyl alcohol O-benzoyltransferase-like	-2.51	1.1e-71
1 Functional annotation based on EggNOG.
2 Expression level transformed to [log2(MeSA RPKM/Untreated RPKM)] format.
3 False discovery rate.
