# Supplementary material for: Comparative Transcriptome Analysis of Pine Trees Treated with Resistance-Inducing Substances against the Nematode Bursaphelenchus xylophilus
Source: Genes (Basel). 2020 Aug 26;11(9):1000. doi: 10.3390/genes11091000 (PMC7564552; doi:10.3390/genes11091000)
Supplement: Supplementary file 1 [file genes-11-01000-s001.zip › genes-886308-supplementary/TableS5.xlsx]

## Sheet: TableS5
Table S5. Gene list associated with defence response to nematodes in MeSA-specific patterns.
Locus ID	Description	Log2(MeSA/Untreated) 1
PITA_02841	Glucan endo-1,3-β-glucosidase	1.94954
PITA_19950	Glucan endo-1,3-β-glucosidase	1.61211
PITA_21289	Glucan endo-1,3-β-glucosidase	1.93594
PITA_21362	Glucan endo-1,3-β-glucosidase	2.20253
PITA_24155	Glucan endo-1,3-β-glucosidase	1.60782
PITA_25346	Glucan endo-1,3-β-glucosidase	1.86795
PITA_29022	Glucan endo-1,3-β-glucosidase	2.17566
PITA_01056	Peroxidase	2.30954
PITA_01570	Peroxidase	2.05605
1 Expression level transformed to [log2(MeSA RPKM/Untreated RPKM)] format.
